# Supplementary material for: Synthesis and structure of (3aRS,10SR,10aSR)-2-(4-chloro­phen­yl)-5-[(4-methyl­phen­yl)sulfon­yl]-1-oxo-1,2,3,3a,4,5,10,10a-octa­hydro­pyrrolo­[3,4-b]carbazole-10-carb­oxy­lic acid with an unknown solvent
Source: Acta Crystallogr E Crystallogr Commun. 2026 Apr 17;82(Pt 5):480–4. doi: 10.1107/S2056989026003762 (PMC13148214; doi:10.1107/S2056989026003762)
Supplement: Supplementary file 1 [file e-82-00480-sup1.cif]

##############################################################################
#                                                                            #
# This CIF contains the data in a paper accepted for publication in          #
# Acta Crystallographica Section E. It conforms to the requirements of       #
# Notes for Authors for Acta Crystallographica Section E, and has been       #
# peer reviewed under the auspices of the IUCr Commission on Journals.       #
#                                                                            #
# Full details of the Crystallographic Information File format               #
# are given in the paper "The Crystallographic Information File (CIF):       #
# a New Standard Archive File for Crystallography" by S. R. Hall, F. H.      #
# Allen and I. D. Brown [Acta Cryst. (1991), A47, 655-685].                  #
#                                                                            #
# The current version of the core CIF dictionary is obtainable from          #
# ftp://ftp.iucr.org/pub/cif_core.dic.                                       #
#                                                                            #
# Software is freely available for graphical display of the structure(s)     #
# in this CIF. For information consult the CIF software page                 #
# http://www.iucr.org/resources/cif/software.                                #
#                                                                            #
# This file may be used for bona fide research purposes within the           #
# scientific community so long as proper attribution is given to the journal # 
# article from which it was obtained.                                        #
#                                                                            #
##############################################################################
data_I
_audit_creation_method     'SHELXL-2019/3'
_journal_date_recd_electronic     2026-01-05
_journal_date_accepted     2026-04-09
_journal_name_full     'Acta Crystallographica, Section E'
_journal_year     2026
_journal_volume     82
_journal_issue      1
_journal_page_first     0
_journal_page_last     0
_journal_paper_category     GO
_journal_paper_doi     10.1107/S2056989026003762
_journal_coeditor_code     HB8183
_publ_contact_author_name     'Menberu Mengesha Woldemariam'
_publ_contact_author_address
;
Department of Physics,
Jimma University, Jimma,
Ethiopia
;
_publ_contact_author_email     'menberu.mengesha@ju.edu.et'
_publ_contact_author_fax     ?
_publ_contact_author_phone     ?
_publ_section_title
;\
Synthesis and structure of
(3a<i>RS</i>,10<i>SR</i>,10a<i>SR</i>)-2-(4-chlorophenyl)-5-[(4-methylphenyl)\
sulfonyl]-1-oxo-1,2,3,3a,4,5,10,10<i>a</i>-octahydropyrrolo[3,4-<i>b</i>]\
carbazole-10-carboxylic acid with an unknown solvent
;
loop_
    _publ_author_name
    _publ_author_address
    'Elizaveta D. Yakovleva'
;
RUDN University,
6 Miklukho-Maklaya St., Moscow 117198,
Russian Federation
;
    'Elena A. Sorokina'
;
RUDN University,
6 Miklukho-Maklaya St., Moscow 117198,
Russian Federation
;
    'Victor N. Khrustalev'
;
RUDN University,
6 Miklukho-Maklaya St., Moscow 117198,
Russian Federation
Zelinsky Institute of Organic Chemistry of RAS,
Leninsky Prospect 47, 119991 Moscow,
Russian Federation
;
    'Mehmet Akkurt'
;
Department of Physics,
Faculty of Sciences,
Erciyes University,
38039 Kayseri,
T\"urkiye
;
    'Khudayar I. Hasanov'
;
Azerbaijan Medical University,
Scientific Research Centre (SRC),
A. Kasumzade St. 14, AZ 1022, Baku,
Azerbaijan
;
    'Narmina A. Guliyeva'
;
Department of Chemical Engineering,
Baku Engineering University, Khirdalan,
Hasan Aliyev str. 120, AZ0101 Absheron,
Azerbaijan
;
    'Nurlana D. Sadikhova'
;
Organic Chemistry Department,
Baku State University,
Z. Khalilov str. 23, AZ 1148, Baku,
Azerbaijan
;
    'Menberu Mengesha Woldemariam'
;
Department of Physics,
Jimma University, Jimma,
Ethiopia
;
_publ_section_synopsis
;
The title compound crystallizes with two independent molecules in the
asymmetric unit. In the extended structure, O---H...O hydrogen bonds and
C---H...O and C---H...Cl interactions link the molecules to form a
three-dimensional network. Furthermore, interactions between C---H...\p are
also observed.
;
_chemical_name_systematic
;\
(3a<i>RS</i>,10<i>SR</i>,10a<i>SR</i>)-2-(4-Chlorophenyl)-5-[(4-methylphenyl)\
sulfonyl]-1-oxo-1,2,3,3a,4,5,10,10a-octahydropyrrolo[3,4-<i>b</i>]carbazole-\
10-carboxylic acid
;
_chemical_name_common     ?
_chemical_formula_moiety     'C28 H23 Cl N2 O5 S'
_chemical_formula_sum     'C28 H23 Cl N2 O5 S'
_chemical_formula_iupac     'C28 H23 Cl N2 O5 S'
_chemical_formula_weight     534.99
_chemical_melting_point     ?
_space_group_crystal_system     triclinic
_space_group_name_H-M_alt     'P -1'
_space_group_name_Hall     '-P 1'
loop_
    _space_group_symop_operation_xyz
    'x, y, z'
    '-x, -y, -z'
_cell_length_a     14.4661(2)
_cell_length_b     14.6841(2)
_cell_length_c     15.0214(2)
_cell_angle_alpha     66.1570(10)
_cell_angle_beta     86.6220(10)
_cell_angle_gamma     76.5120(10)
_cell_volume     2835.81(7)
_cell_formula_units_Z     4
_cell_measurement_reflns_used     44592
_cell_measurement_theta_min     3.124
_cell_measurement_theta_max     79.667
_cell_measurement_temperature     100(2)
_exptl_crystal_description     prism
_exptl_crystal_colour     colourless
_exptl_crystal_size_max     0.230
_exptl_crystal_size_mid     0.140
_exptl_crystal_size_min     0.080
_exptl_crystal_density_diffrn     1.253
_exptl_crystal_density_meas     ?
_exptl_crystal_density_method     ?
_exptl_crystal_F_000     1112
_exptl_absorpt_coefficient_mu     2.202
_exptl_absorpt_correction_type     multi-scan
_exptl_absorpt_process_details
;
(CrysAlisPro; Rigaku OD, 2025)
;
_exptl_absorpt_correction_T_min     0.624
_exptl_absorpt_correction_T_max     0.838
_diffrn_ambient_temperature     100(2)
_diffrn_source     'micro-focus sealed X-ray tube'
_diffrn_radiation_type     CuK\a
_diffrn_radiation_wavelength     1.54184
_diffrn_measurement_device_type
                           'Rigaku XtaLAB Synergy-S, HyPix-6000HE area-detector'
_diffrn_measurement_method     '\f and \w'
_diffrn_detector_area_resol_mean     ?
_diffrn_reflns_number     74492
_diffrn_reflns_av_R_equivalents     0.0338
_diffrn_reflns_av_unetI/netI     0.0223
_diffrn_reflns_theta_min     3.144
_diffrn_reflns_theta_max     79.992
_diffrn_reflns_theta_full     67.684
_diffrn_measured_fraction_theta_max     0.989
_diffrn_measured_fraction_theta_full     0.999
_diffrn_reflns_limit_h_min     -18
_diffrn_reflns_limit_h_max     18
_diffrn_reflns_limit_k_min     -17
_diffrn_reflns_limit_k_max     18
_diffrn_reflns_limit_l_min     -19
_diffrn_reflns_limit_l_max     19
_refine_special_details     ?
_reflns_number_total     12258
_reflns_number_gt     11350
_reflns_threshold_expression     'I > 2\s(I)'
_refine_ls_structure_factor_coef     Fsqd
_refine_ls_matrix_type     full
_refine_ls_R_factor_all     0.0428
_refine_ls_R_factor_gt     0.0406
_refine_ls_wR_factor_gt     0.1129
_refine_ls_wR_factor_ref     0.1152
_refine_ls_goodness_of_fit_ref     1.073
_refine_ls_restrained_S_all     1.073
_refine_ls_number_reflns     12258
_refine_ls_number_parameters     686
_refine_ls_number_restraints     0
_refine_ls_hydrogen_treatment     mixed
_refine_ls_weighting_scheme     calc
_refine_ls_weighting_details
              'w=1/[\s^2^(Fo^2^)+(0.0691P)^2^+0.8790P] where P=(Fo^2^+2Fc^2^)/3'
_atom_sites_solution_hydrogens     mixed
_atom_sites_solution_primary     difmap
_atom_sites_solution_secondary     difmap
_refine_ls_shift/su_max     0.001
_refine_ls_shift/su_mean     0.000
_refine_diff_density_max     0.608
_refine_diff_density_min     -0.523
_refine_ls_extinction_method     none
_refine_ls_extinction_coef     .
loop_
    _atom_type_symbol
    _atom_type_description
    _atom_type_scat_dispersion_real
    _atom_type_scat_dispersion_imag
    _atom_type_scat_source
    'C' 'C' 0.0181 0.0091
                         'International Tables Vol C Tables 4.2.6.8 and 6.1.1.4'
    'H' 'H' 0.0000 0.0000
                         'International Tables Vol C Tables 4.2.6.8 and 6.1.1.4'
    'Cl' 'Cl' 0.3639 0.7018
                         'International Tables Vol C Tables 4.2.6.8 and 6.1.1.4'
    'N' 'N' 0.0311 0.0180
                         'International Tables Vol C Tables 4.2.6.8 and 6.1.1.4'
    'O' 'O' 0.0492 0.0322
                         'International Tables Vol C Tables 4.2.6.8 and 6.1.1.4'
    'S' 'S' 0.3331 0.5567
                         'International Tables Vol C Tables 4.2.6.8 and 6.1.1.4'
_computing_data_collection
;
CrysAlisPro 1.171.44.118a (Rigaku OD, 2025)
;
_computing_cell_refinement
;
CrysAlisPro 1.171.44.118a (Rigaku OD, 2025)
;
_computing_data_reduction
;
CrysAlisPro 1.171.44.118a (Rigaku OD, 2025)
;
_computing_structure_solution
;
<i>SHELXT2016/6</i> (Sheldrick, 2015a)
;
_computing_structure_refinement
;
<i>SHELXL2016/6</i> (Sheldrick, 2015b
;
_computing_molecular_graphics
;
ORTEP-3 for Windows (Farrugia, 2012)
;
_computing_publication_material
;
PLATON (Spek, 2020)
;
loop_
    _atom_site_type_symbol
    _atom_site_label
    _atom_site_fract_x
    _atom_site_fract_y
    _atom_site_fract_z
    _atom_site_U_iso_or_equiv
    _atom_site_adp_type
    _atom_site_calc_flag
    _atom_site_occupancy
    _atom_site_disorder_assembly
    _atom_site_disorder_group
    Cl Cl1 0.19060(3) 0.64209(3) 0.79835(3) 0.03674(9) Uani d 1 . .
    S S1 0.65573(2) 0.03992(2) 0.44576(2) 0.02786(8) Uani d 1 . .
    O O1 0.39800(8) 0.57838(7) 0.40647(7) 0.0332(2) Uani d 1 . .
    O O2 0.60157(8) 0.00763(7) 0.53066(7) 0.0324(2) Uani d 1 . .
    O O3 0.68382(8) -0.02374(8) 0.39334(8) 0.0360(2) Uani d 1 . .
    O O4 0.29450(8) 0.47543(9) 0.30948(8) 0.0398(3) Uani d 1 . .
    O O5 0.36563(8) 0.46953(10) 0.17543(8) 0.0410(3) Uani d 1 . .
    C C1 0.40762(10) 0.48523(10) 0.45124(9) 0.0262(3) Uani d 1 . .
    N N2 0.37542(8) 0.43919(8) 0.54193(8) 0.0249(2) Uani d 1 . .
    C C3 0.40760(10) 0.32626(10) 0.57978(9) 0.0250(2) Uani d 1 . .
    H H3A 0.357475 0.292380 0.616858 0.030 Uiso calc 1 . .
    H H3B 0.466032 0.301174 0.621907 0.030 Uiso calc 1 . .
    C C3A 0.42685(9) 0.30851(10) 0.48624(9) 0.0247(2) Uani d 1 . .
    H H3C 0.365084 0.311745 0.457218 0.030 Uiso calc 1 . .
    C C4 0.49735(10) 0.21070(10) 0.49343(9) 0.0269(3) Uani d 1 . .
    H H4A 0.550922 0.194792 0.539400 0.032 Uiso calc 1 . .
    H H4B 0.465744 0.152628 0.517313 0.032 Uiso calc 1 . .
    C C4A 0.53330(9) 0.22777(10) 0.39307(10) 0.0258(3) Uani d 1 . .
    N N5 0.58991(8) 0.15020(9) 0.36627(8) 0.0271(2) Uani d 1 . .
    C C5A 0.61316(10) 0.19760(11) 0.26700(10) 0.0277(3) Uani d 1 . .
    C C6 0.66880(10) 0.15718(11) 0.20698(11) 0.0307(3) Uani d 1 . .
    H H6 0.700781 0.087030 0.230682 0.037 Uiso calc 1 . .
    C C7 0.67567(11) 0.22343(12) 0.11117(11) 0.0340(3) Uani d 1 . .
    H H7 0.712661 0.197793 0.068371 0.041 Uiso calc 1 . .
    C C8 0.62951(11) 0.32708(12) 0.07591(10) 0.0336(3) Uani d 1 . .
    H H8 0.635703 0.370457 0.009901 0.040 Uiso calc 1 . .
    C C9 0.57492(10) 0.36715(11) 0.13614(10) 0.0303(3) Uani d 1 . .
    H H9 0.543854 0.437577 0.112286 0.036 Uiso calc 1 . .
    C C9A 0.56654(10) 0.30145(11) 0.23305(10) 0.0270(3) Uani d 1 . .
    C C9B 0.51768(9) 0.31837(10) 0.31320(10) 0.0262(3) Uani d 1 . .
    C C10 0.46518(10) 0.41939(10) 0.31519(9) 0.0268(3) Uani d 1 . .
    H H10 0.502916 0.471666 0.280007 0.032 Uiso calc 1 . .
    C C10A 0.46350(10) 0.40284(10) 0.42184(9) 0.0250(2) Uani d 1 . .
    H H10A 0.531031 0.389646 0.443929 0.030 Uiso calc 1 . .
    C C11 0.33272(9) 0.48988(10) 0.60190(9) 0.0249(2) Uani d 1 . .
    C C12 0.27819(10) 0.59029(10) 0.56196(10) 0.0290(3) Uani d 1 . .
    H H12 0.270364 0.626545 0.493268 0.035 Uiso calc 1 . .
    C C13 0.23549(11) 0.63697(11) 0.62267(11) 0.0311(3) Uani d 1 . .
    H H13 0.199022 0.705470 0.595624 0.037 Uiso calc 1 . .
    C C14 0.24614(10) 0.58343(11) 0.72296(10) 0.0294(3) Uani d 1 . .
    C C15 0.30053(10) 0.48442(11) 0.76343(10) 0.0288(3) Uani d 1 . .
    H H15 0.308150 0.448577 0.832178 0.035 Uiso calc 1 . .
    C C16 0.34396(10) 0.43771(10) 0.70287(10) 0.0271(3) Uani d 1 . .
    H H16 0.381572 0.369752 0.730410 0.033 Uiso calc 1 . .
    C C17 0.75668(10) 0.07144(10) 0.47492(11) 0.0298(3) Uani d 1 . .
    C C18 0.75855(11) 0.08893(11) 0.55916(11) 0.0336(3) Uani d 1 . .
    H H18 0.706120 0.083528 0.600654 0.040 Uiso calc 1 . .
    C C19 0.83802(13) 0.11435(12) 0.58166(13) 0.0413(4) Uani d 1 . .
    H H19 0.839794 0.126222 0.639122 0.050 Uiso calc 1 . .
    C C20 0.91530(12) 0.12275(12) 0.52129(15) 0.0442(4) Uani d 1 . .
    C C21 0.91189(12) 0.10370(13) 0.43803(14) 0.0435(4) Uani d 1 . .
    H H21 0.964626 0.108246 0.396931 0.052 Uiso calc 1 . .
    C C22 0.83348(11) 0.07831(12) 0.41386(12) 0.0360(3) Uani d 1 . .
    H H22 0.831986 0.065802 0.356719 0.043 Uiso calc 1 . .
    C C23 0.99969(15) 0.15524(17) 0.5438(2) 0.0640(6) Uani d 1 . .
    H H23A 0.982954 0.229061 0.526924 0.096 Uiso calc 1 . .
    H H23B 1.053491 0.139064 0.505761 0.096 Uiso calc 1 . .
    H H23C 1.017348 0.118666 0.613440 0.096 Uiso calc 1 . .
    C C24 0.36561(10) 0.45772(10) 0.26733(10) 0.0288(3) Uani d 1 . .
    Cl Cl2 0.02936(8) 1.39438(9) 0.29072(9) 0.0501(2) Uani d 0.6 A 1
    Cl Cl2' 0.02441(12) 1.35489(15) 0.33256(14) 0.0531(4) Uani d 0.4 A 2
    S S2 0.79363(2) 0.86805(3) 0.13611(3) 0.03020(9) Uani d 1 . .
    O O6 0.23818(7) 1.01084(8) 0.14754(8) 0.0345(2) Uani d 1 . .
    O O7 0.77753(8) 0.96389(8) 0.14459(9) 0.0372(2) Uani d 1 . .
    O O8 0.86107(7) 0.84581(9) 0.07033(8) 0.0364(2) Uani d 1 . .
    O O9 0.36258(8) 0.81137(7) 0.29406(7) 0.0313(2) Uani d 1 . .
    O O10 0.42528(8) 0.69988(7) 0.22780(7) 0.0303(2) Uani d 1 . .
    C C25 0.31367(10) 1.02023(10) 0.17024(9) 0.0263(3) Uani d 1 . .
    N N26 0.32700(8) 1.07686(8) 0.22073(8) 0.0261(2) Uani d 1 . .
    C C27 0.42908(9) 1.07401(10) 0.23176(10) 0.0264(3) Uani d 1 . .
    H H27A 0.444828 1.067500 0.297636 0.032 Uiso calc 1 . .
    H H27B 0.446545 1.135940 0.182450 0.032 Uiso calc 1 . .
    C C27A 0.47855(9) 0.97835(10) 0.21541(9) 0.0247(2) Uani d 1 . .
    H H27C 0.478643 0.917365 0.277731 0.030 Uiso calc 1 . .
    C C28 0.57987(9) 0.97121(10) 0.18000(10) 0.0272(3) Uani d 1 . .
    H H28A 0.586388 1.038269 0.129965 0.033 Uiso calc 1 . .
    H H28B 0.625503 0.951015 0.234946 0.033 Uiso calc 1 . .
    C C28A 0.59967(9) 0.89201(10) 0.13744(9) 0.0253(2) Uani d 1 . .
    N N29 0.68874(8) 0.85985(9) 0.10129(8) 0.0272(2) Uani d 1 . .
    C C29A 0.67850(10) 0.78957(10) 0.06158(9) 0.0270(3) Uani d 1 . .
    C C30 0.74301(11) 0.73914(11) 0.01419(10) 0.0308(3) Uani d 1 . .
    H H30 0.807185 0.745506 0.007344 0.037 Uiso calc 1 . .
    C C31 0.70968(11) 0.67942(11) -0.02247(10) 0.0335(3) Uani d 1 . .
    H H31 0.752224 0.643441 -0.054202 0.040 Uiso calc 1 . .
    C C32 0.61480(11) 0.67084(11) -0.01385(10) 0.0329(3) Uani d 1 . .
    H H32 0.593965 0.629967 -0.040414 0.040 Uiso calc 1 . .
    C C33 0.55086(11) 0.72135(10) 0.03307(10) 0.0292(3) Uani d 1 . .
    H H33 0.486604 0.715261 0.039083 0.035 Uiso calc 1 . .
    C C33A 0.58316(10) 0.78154(10) 0.07136(9) 0.0260(3) Uani d 1 . .
    C C33B 0.53545(9) 0.84680(9) 0.11875(9) 0.0244(2) Uani d 1 . .
    C C34 0.42990(9) 0.87357(10) 0.13558(9) 0.0241(2) Uani d 1 . .
    H H34 0.392902 0.880209 0.078243 0.029 Uiso calc 1 . .
    C C34A 0.41068(9) 0.97731(10) 0.14211(9) 0.0241(2) Uani d 1 . .
    H H34A 0.422640 1.028174 0.076711 0.029 Uiso calc 1 . .
    C C35 0.25471(10) 1.14608(10) 0.24413(10) 0.0280(3) Uani d 1 . .
    C C36 0.15875(11) 1.15125(13) 0.23216(13) 0.0391(3) Uani d 1 . .
    H H36 0.140567 1.105368 0.210312 0.047 Uiso calc 1 . .
    C C37 0.08958(12) 1.22263(16) 0.25179(16) 0.0487(4) Uani d 1 . .
    H H37 0.024169 1.225946 0.243151 0.058 Uiso calc 1 . .
    C C38 0.11582(13) 1.28889(17) 0.28389(16) 0.0515(5) Uani d 1 . .
    C C39 0.21008(12) 1.28380(15) 0.29891(14) 0.0456(4) Uani d 1 . .
    H H39 0.227394 1.328634 0.322747 0.055 Uiso calc 1 . .
    C C40 0.27941(11) 1.21279(12) 0.27900(11) 0.0343(3) Uani d 1 . .
    H H40 0.344607 1.209207 0.289095 0.041 Uiso calc 1 . .
    C C41 0.82026(10) 0.76791(11) 0.25219(11) 0.0299(3) Uani d 1 . .
    C C42 0.80948(10) 0.78885(12) 0.33545(11) 0.0331(3) Uani d 1 . .
    H H42 0.788668 0.857143 0.330418 0.040 Uiso calc 1 . .
    C C43 0.82990(10) 0.70745(13) 0.42588(11) 0.0358(3) Uani d 1 . .
    H H43 0.823916 0.720772 0.483053 0.043 Uiso calc 1 . .
    C C44 0.85902(10) 0.60650(13) 0.43461(11) 0.0330(3) Uani d 1 . .
    C C45 0.87021(10) 0.58859(12) 0.34965(11) 0.0326(3) Uani d 1 . .
    H H45 0.891023 0.520392 0.354419 0.039 Uiso calc 1 . .
    C C46 0.85150(10) 0.66839(12) 0.25866(11) 0.0314(3) Uani d 1 . .
    H H46 0.859911 0.655317 0.201374 0.038 Uiso calc 1 . .
    C C47 0.87669(11) 0.51812(14) 0.53267(11) 0.0404(4) Uani d 1 . .
    H H47A 0.815749 0.508052 0.562480 0.061 Uiso calc 1 . .
    H H47B 0.915160 0.532754 0.574652 0.061 Uiso calc 1 . .
    H H47C 0.910679 0.455967 0.524737 0.061 Uiso calc 1 . .
    C C48 0.40092(9) 0.79273(10) 0.22781(9) 0.0248(2) Uani d 1 . .
    H H50 0.300(2) 0.496(2) 0.146(2) 0.076(8) Uiso d 1 . .
    H H100 0.4104(18) 0.6545(19) 0.2845(19) 0.062(7) Uiso d 1 . .
loop_
    _atom_site_aniso_label
    _atom_site_aniso_U_11
    _atom_site_aniso_U_22
    _atom_site_aniso_U_33
    _atom_site_aniso_U_12
    _atom_site_aniso_U_13
    _atom_site_aniso_U_23
    Cl1 0.03391(18) 0.0431(2) 0.03821(18) -0.00323(14) 0.00171(14) -0.02447(15)
    S1 0.03139(17) 0.02205(15) 0.02885(16) -0.00388(12) -0.00107(12)
                                                                    -0.00986(12)
    O1 0.0488(6) 0.0210(5) 0.0258(5) -0.0086(4) 0.0061(4) -0.0055(4)
    O2 0.0370(5) 0.0244(5) 0.0314(5) -0.0071(4) 0.0018(4) -0.0067(4)
    O3 0.0440(6) 0.0273(5) 0.0372(5) -0.0038(4) -0.0006(4) -0.0156(4)
    O4 0.0341(6) 0.0479(6) 0.0285(5) 0.0023(5) 0.0002(4) -0.0126(5)
    O5 0.0360(6) 0.0575(7) 0.0258(5) -0.0058(5) -0.0004(4) -0.0155(5)
    C1 0.0301(6) 0.0234(6) 0.0228(6) -0.0070(5) -0.0004(5) -0.0063(5)
    N2 0.0292(5) 0.0203(5) 0.0214(5) -0.0045(4) 0.0003(4) -0.0052(4)
    C3 0.0290(6) 0.0204(6) 0.0222(6) -0.0045(5) -0.0009(5) -0.0054(5)
    C3A 0.0276(6) 0.0217(6) 0.0221(6) -0.0060(5) -0.0004(5) -0.0056(5)
    C4 0.0310(6) 0.0226(6) 0.0237(6) -0.0057(5) 0.0007(5) -0.0063(5)
    C4A 0.0271(6) 0.0243(6) 0.0261(6) -0.0059(5) -0.0007(5) -0.0101(5)
    N5 0.0293(6) 0.0255(5) 0.0264(5) -0.0056(4) -0.0008(4) -0.0104(4)
    C5A 0.0276(6) 0.0307(7) 0.0267(6) -0.0088(5) -0.0001(5) -0.0124(5)
    C6 0.0295(7) 0.0330(7) 0.0331(7) -0.0073(5) 0.0000(5) -0.0166(6)
    C7 0.0325(7) 0.0436(8) 0.0317(7) -0.0104(6) 0.0046(6) -0.0206(6)
    C8 0.0342(7) 0.0416(8) 0.0260(6) -0.0120(6) 0.0026(5) -0.0131(6)
    C9 0.0301(7) 0.0325(7) 0.0267(6) -0.0081(5) -0.0001(5) -0.0095(5)
    C9A 0.0267(6) 0.0299(7) 0.0257(6) -0.0080(5) -0.0003(5) -0.0116(5)
    C9B 0.0265(6) 0.0262(6) 0.0252(6) -0.0070(5) 0.0004(5) -0.0091(5)
    C10 0.0309(7) 0.0239(6) 0.0234(6) -0.0077(5) 0.0029(5) -0.0069(5)
    C10A 0.0290(6) 0.0219(6) 0.0221(6) -0.0068(5) 0.0006(5) -0.0064(5)
    C11 0.0262(6) 0.0239(6) 0.0231(6) -0.0066(5) 0.0007(5) -0.0076(5)
    C12 0.0331(7) 0.0252(6) 0.0239(6) -0.0038(5) -0.0013(5) -0.0062(5)
    C13 0.0332(7) 0.0247(6) 0.0312(7) -0.0019(5) -0.0014(5) -0.0091(5)
    C14 0.0268(6) 0.0329(7) 0.0311(7) -0.0070(5) 0.0012(5) -0.0154(6)
    C15 0.0296(7) 0.0310(7) 0.0237(6) -0.0063(5) -0.0006(5) -0.0090(5)
    C16 0.0281(6) 0.0248(6) 0.0240(6) -0.0038(5) -0.0017(5) -0.0062(5)
    C17 0.0295(7) 0.0230(6) 0.0327(7) -0.0011(5) -0.0042(5) -0.0089(5)
    C18 0.0388(8) 0.0259(7) 0.0310(7) -0.0025(6) -0.0052(6) -0.0080(5)
    C19 0.0458(9) 0.0317(7) 0.0427(8) -0.0016(6) -0.0155(7) -0.0128(6)
    C20 0.0328(8) 0.0299(8) 0.0644(11) 0.0012(6) -0.0154(7) -0.0157(7)
    C21 0.0285(7) 0.0360(8) 0.0601(10) -0.0010(6) 0.0003(7) -0.0166(7)
    C22 0.0308(7) 0.0324(7) 0.0411(8) 0.0000(6) -0.0010(6) -0.0145(6)
    C23 0.0395(10) 0.0532(11) 0.1063(19) -0.0052(8) -0.0187(11) -0.0391(12)
    C24 0.0344(7) 0.0236(6) 0.0242(6) -0.0055(5) 0.0007(5) -0.0059(5)
    Cl2 0.0339(4) 0.0531(6) 0.0738(7) 0.0020(4) 0.0042(5) -0.0428(5)
    Cl2' 0.0330(6) 0.0651(11) 0.0739(11) 0.0038(7) 0.0017(7) -0.0489(9)
    S2 0.02403(16) 0.03161(17) 0.03503(18) -0.00549(12) 0.00296(13) -0.01419(14)
    O6 0.0263(5) 0.0404(6) 0.0371(5) -0.0025(4) -0.0049(4) -0.0178(5)
    O7 0.0288(5) 0.0354(5) 0.0501(6) -0.0097(4) 0.0054(4) -0.0191(5)
    O8 0.0281(5) 0.0412(6) 0.0383(5) -0.0066(4) 0.0075(4) -0.0161(5)
    O9 0.0414(6) 0.0253(5) 0.0261(5) -0.0091(4) 0.0064(4) -0.0092(4)
    O10 0.0392(5) 0.0228(5) 0.0263(5) -0.0081(4) 0.0052(4) -0.0073(4)
    C25 0.0274(6) 0.0231(6) 0.0212(6) -0.0019(5) -0.0023(5) -0.0035(5)
    N26 0.0238(5) 0.0238(5) 0.0266(5) -0.0026(4) 0.0002(4) -0.0074(4)
    C27 0.0233(6) 0.0246(6) 0.0290(6) -0.0041(5) 0.0003(5) -0.0091(5)
    C27A 0.0252(6) 0.0221(6) 0.0231(6) -0.0039(5) -0.0006(5) -0.0059(5)
    C28 0.0248(6) 0.0263(6) 0.0291(6) -0.0045(5) -0.0001(5) -0.0104(5)
    C28A 0.0252(6) 0.0235(6) 0.0222(6) -0.0031(5) -0.0001(5) -0.0053(5)
    N29 0.0260(5) 0.0275(5) 0.0263(5) -0.0035(4) 0.0007(4) -0.0104(4)
    C29A 0.0317(7) 0.0235(6) 0.0200(5) -0.0019(5) -0.0016(5) -0.0051(5)
    C30 0.0329(7) 0.0300(7) 0.0232(6) -0.0020(5) 0.0017(5) -0.0072(5)
    C31 0.0420(8) 0.0311(7) 0.0212(6) 0.0006(6) 0.0007(5) -0.0089(5)
    C32 0.0440(8) 0.0300(7) 0.0226(6) -0.0037(6) -0.0038(6) -0.0102(5)
    C33 0.0352(7) 0.0261(6) 0.0220(6) -0.0037(5) -0.0045(5) -0.0062(5)
    C33A 0.0310(6) 0.0222(6) 0.0176(5) -0.0020(5) -0.0022(5) -0.0026(5)
    C33B 0.0282(6) 0.0208(6) 0.0190(5) -0.0030(5) -0.0020(5) -0.0040(4)
    C34 0.0256(6) 0.0230(6) 0.0202(5) -0.0035(5) -0.0019(4) -0.0058(5)
    C34A 0.0249(6) 0.0212(6) 0.0201(5) -0.0024(5) -0.0018(4) -0.0033(4)
    C35 0.0283(6) 0.0250(6) 0.0253(6) -0.0021(5) 0.0022(5) -0.0070(5)
    C36 0.0302(7) 0.0406(8) 0.0526(9) -0.0080(6) 0.0048(6) -0.0255(7)
    C37 0.0268(7) 0.0615(11) 0.0684(12) -0.0043(7) 0.0015(7) -0.0400(10)
    C38 0.0318(8) 0.0665(12) 0.0697(12) 0.0036(8) -0.0005(8) -0.0488(11)
    C39 0.0352(8) 0.0574(10) 0.0559(10) -0.0006(7) -0.0021(7) -0.0397(9)
    C40 0.0287(7) 0.0398(8) 0.0358(7) -0.0016(6) -0.0021(6) -0.0196(6)
    C41 0.0226(6) 0.0357(7) 0.0331(7) -0.0050(5) -0.0003(5) -0.0163(6)
    C42 0.0249(6) 0.0402(8) 0.0407(8) -0.0037(6) -0.0004(6) -0.0244(6)
    C43 0.0255(7) 0.0536(9) 0.0356(7) -0.0060(6) -0.0008(5) -0.0267(7)
    C44 0.0200(6) 0.0473(8) 0.0324(7) -0.0036(6) -0.0026(5) -0.0184(6)
    C45 0.0260(6) 0.0376(8) 0.0344(7) -0.0018(6) -0.0020(5) -0.0173(6)
    C46 0.0274(6) 0.0380(7) 0.0314(7) -0.0034(5) -0.0004(5) -0.0188(6)
    C47 0.0295(7) 0.0557(10) 0.0313(7) -0.0039(7) -0.0036(6) -0.0155(7)
    C48 0.0246(6) 0.0245(6) 0.0230(6) -0.0048(5) -0.0028(5) -0.0073(5)
_geom_special_details
;
 All esds (except the esd in the dihedral angle between two l.s. planes)
 are estimated using the full covariance matrix.  The cell esds are taken
 into account individually in the estimation of esds in distances, angles
 and torsion angles; correlations between esds in cell parameters are only
 used when they are defined by crystal symmetry.  An approximate (isotropic)
 treatment of cell esds is used for estimating esds involving l.s. planes.
;
loop_
    _geom_bond_atom_site_label_1
    _geom_bond_atom_site_label_2
    _geom_bond_site_symmetry_2
    _geom_bond_distance
    _geom_bond_publ_flag
    Cl1 C14 . 1.7403(14) ?
    S1 O2 . 1.4254(11) ?
    S1 O3 . 1.4280(11) ?
    S1 N5 . 1.6752(12) ?
    S1 C17 . 1.7587(15) ?
    O1 C1 . 1.2334(17) ?
    O4 C24 . 1.2076(18) ?
    O5 C24 . 1.3198(17) ?
    O5 H50 . 1.00(3) ?
    C1 N2 . 1.3629(17) ?
    C1 C10A . 1.4985(19) ?
    N2 C11 . 1.4175(17) ?
    N2 C3 . 1.4829(16) ?
    C3 C3A . 1.5283(18) ?
    C3 H3A . 0.9900 ?
    C3 H3B . 0.9900 ?
    C3A C4 . 1.5228(18) ?
    C3A C10A . 1.5279(17) ?
    C3A H3C . 1.0000 ?
    C4 C4A . 1.5064(18) ?
    C4 H4A . 0.9900 ?
    C4 H4B . 0.9900 ?
    C4A C9B . 1.3645(18) ?
    C4A N5 . 1.4236(17) ?
    N5 C5A . 1.4255(17) ?
    C5A C6 . 1.392(2) ?
    C5A C9A . 1.404(2) ?
    C6 C7 . 1.387(2) ?
    C6 H6 . 0.9500 ?
    C7 C8 . 1.400(2) ?
    C7 H7 . 0.9500 ?
    C8 C9 . 1.385(2) ?
    C8 H8 . 0.9500 ?
    C9 C9A . 1.4010(19) ?
    C9 H9 . 0.9500 ?
    C9A C9B . 1.4389(19) ?
    C9B C10 . 1.5119(19) ?
    C10 C10A . 1.5197(18) ?
    C10 C24 . 1.525(2) ?
    C10 H10 . 1.0000 ?
    C10A H10A . 1.0000 ?
    C11 C16 . 1.3948(18) ?
    C11 C12 . 1.3979(19) ?
    C12 C13 . 1.387(2) ?
    C12 H12 . 0.9500 ?
    C13 C14 . 1.387(2) ?
    C13 H13 . 0.9500 ?
    C14 C15 . 1.382(2) ?
    C15 C16 . 1.389(2) ?
    C15 H15 . 0.9500 ?
    C16 H16 . 0.9500 ?
    C17 C18 . 1.392(2) ?
    C17 C22 . 1.394(2) ?
    C18 C19 . 1.387(2) ?
    C18 H18 . 0.9500 ?
    C19 C20 . 1.394(3) ?
    C19 H19 . 0.9500 ?
    C20 C21 . 1.393(3) ?
    C20 C23 . 1.511(2) ?
    C21 C22 . 1.383(2) ?
    C21 H21 . 0.9500 ?
    C22 H22 . 0.9500 ?
    C23 H23A . 0.9800 ?
    C23 H23B . 0.9800 ?
    C23 H23C . 0.9800 ?
    Cl2 C38 . 1.784(2) ?
    Cl2' C38 . 1.756(2) ?
    S2 O8 . 1.4261(11) ?
    S2 O7 . 1.4280(11) ?
    S2 N29 . 1.6794(12) ?
    S2 C41 . 1.7587(15) ?
    O6 C25 . 1.2166(17) ?
    O9 C48 . 1.2072(17) ?
    O10 C48 . 1.3265(17) ?
    O10 H100 . 0.90(3) ?
    C25 N26 . 1.3806(18) ?
    C25 C34A . 1.5093(18) ?
    N26 C35 . 1.4142(17) ?
    N26 C27 . 1.4846(17) ?
    C27 C27A . 1.5281(18) ?
    C27 H27A . 0.9900 ?
    C27 H27B . 0.9900 ?
    C27A C28 . 1.5244(18) ?
    C27A C34A . 1.5247(18) ?
    C27A H27C . 1.0000 ?
    C28 C28A . 1.5056(19) ?
    C28 H28A . 0.9900 ?
    C28 H28B . 0.9900 ?
    C28A C33B . 1.3608(19) ?
    C28A N29 . 1.4209(17) ?
    N29 C29A . 1.4221(18) ?
    C29A C30 . 1.397(2) ?
    C29A C33A . 1.405(2) ?
    C30 C31 . 1.387(2) ?
    C30 H30 . 0.9500 ?
    C31 C32 . 1.401(2) ?
    C31 H31 . 0.9500 ?
    C32 C33 . 1.389(2) ?
    C32 H32 . 0.9500 ?
    C33 C33A . 1.4021(19) ?
    C33 H33 . 0.9500 ?
    C33A C33B . 1.4445(18) ?
    C33B C34 . 1.5181(18) ?
    C34 C34A . 1.5255(18) ?
    C34 C48 . 1.5292(17) ?
    C34 H34 . 1.0000 ?
    C34A H34A . 1.0000 ?
    C35 C36 . 1.391(2) ?
    C35 C40 . 1.401(2) ?
    C36 C37 . 1.383(2) ?
    C36 H36 . 0.9500 ?
    C37 C38 . 1.377(3) ?
    C37 H37 . 0.9500 ?
    C38 C39 . 1.375(2) ?
    C39 C40 . 1.383(2) ?
    C39 H39 . 0.9500 ?
    C40 H40 . 0.9500 ?
    C41 C46 . 1.390(2) ?
    C41 C42 . 1.396(2) ?
    C42 C43 . 1.390(2) ?
    C42 H42 . 0.9500 ?
    C43 C44 . 1.396(2) ?
    C43 H43 . 0.9500 ?
    C44 C45 . 1.397(2) ?
    C44 C47 . 1.504(2) ?
    C45 C46 . 1.384(2) ?
    C45 H45 . 0.9500 ?
    C46 H46 . 0.9500 ?
    C47 H47A . 0.9800 ?
    C47 H47B . 0.9800 ?
    C47 H47C . 0.9800 ?
loop_
    _geom_angle_atom_site_label_1
    _geom_angle_atom_site_label_2
    _geom_angle_atom_site_label_3
    _geom_angle_site_symmetry_1
    _geom_angle_site_symmetry_3
    _geom_angle
    _geom_angle_publ_flag
    O2 S1 O3 . . 120.00(7) ?
    O2 S1 N5 . . 106.74(6) ?
    O3 S1 N5 . . 105.72(6) ?
    O2 S1 C17 . . 108.78(7) ?
    O3 S1 C17 . . 109.27(7) ?
    N5 S1 C17 . . 105.33(6) ?
    C24 O5 H50 . . 110.8(16) ?
    O1 C1 N2 . . 124.76(13) ?
    O1 C1 C10A . . 127.19(12) ?
    N2 C1 C10A . . 107.81(11) ?
    C1 N2 C11 . . 125.35(11) ?
    C1 N2 C3 . . 111.44(11) ?
    C11 N2 C3 . . 122.16(10) ?
    N2 C3 C3A . . 102.22(10) ?
    N2 C3 H3A . . 111.3 ?
    C3A C3 H3A . . 111.3 ?
    N2 C3 H3B . . 111.3 ?
    C3A C3 H3B . . 111.3 ?
    H3A C3 H3B . . 109.2 ?
    C4 C3A C10A . . 111.01(11) ?
    C4 C3A C3 . . 117.45(11) ?
    C10A C3A C3 . . 101.34(10) ?
    C4 C3A H3C . . 108.9 ?
    C10A C3A H3C . . 108.9 ?
    C3 C3A H3C . . 108.9 ?
    C4A C4 C3A . . 107.55(10) ?
    C4A C4 H4A . . 110.2 ?
    C3A C4 H4A . . 110.2 ?
    C4A C4 H4B . . 110.2 ?
    C3A C4 H4B . . 110.2 ?
    H4A C4 H4B . . 108.5 ?
    C9B C4A N5 . . 108.62(12) ?
    C9B C4A C4 . . 126.54(12) ?
    N5 C4A C4 . . 124.84(11) ?
    C4A N5 C5A . . 107.78(11) ?
    C4A N5 S1 . . 123.90(9) ?
    C5A N5 S1 . . 123.21(10) ?
    C6 C5A C9A . . 121.80(13) ?
    C6 C5A N5 . . 130.99(13) ?
    C9A C5A N5 . . 107.19(12) ?
    C7 C6 C5A . . 117.33(14) ?
    C7 C6 H6 . . 121.3 ?
    C5A C6 H6 . . 121.3 ?
    C6 C7 C8 . . 121.70(14) ?
    C6 C7 H7 . . 119.2 ?
    C8 C7 H7 . . 119.2 ?
    C9 C8 C7 . . 120.77(13) ?
    C9 C8 H8 . . 119.6 ?
    C7 C8 H8 . . 119.6 ?
    C8 C9 C9A . . 118.49(14) ?
    C8 C9 H9 . . 120.8 ?
    C9A C9 H9 . . 120.8 ?
    C9 C9A C5A . . 119.91(13) ?
    C9 C9A C9B . . 132.35(13) ?
    C5A C9A C9B . . 107.73(12) ?
    C4A C9B C9A . . 108.58(12) ?
    C4A C9B C10 . . 123.73(12) ?
    C9A C9B C10 . . 127.45(12) ?
    C9B C10 C10A . . 105.82(11) ?
    C9B C10 C24 . . 113.37(11) ?
    C10A C10 C24 . . 112.18(11) ?
    C9B C10 H10 . . 108.4 ?
    C10A C10 H10 . . 108.4 ?
    C24 C10 H10 . . 108.4 ?
    C1 C10A C10 . . 119.90(11) ?
    C1 C10A C3A . . 103.71(10) ?
    C10 C10A C3A . . 112.64(11) ?
    C1 C10A H10A . . 106.6 ?
    C10 C10A H10A . . 106.6 ?
    C3A C10A H10A . . 106.6 ?
    C16 C11 C12 . . 119.41(13) ?
    C16 C11 N2 . . 119.22(12) ?
    C12 C11 N2 . . 121.36(12) ?
    C13 C12 C11 . . 119.98(12) ?
    C13 C12 H12 . . 120.0 ?
    C11 C12 H12 . . 120.0 ?
    C12 C13 C14 . . 119.88(13) ?
    C12 C13 H13 . . 120.1 ?
    C14 C13 H13 . . 120.1 ?
    C15 C14 C13 . . 120.75(13) ?
    C15 C14 Cl1 . . 119.81(11) ?
    C13 C14 Cl1 . . 119.44(11) ?
    C14 C15 C16 . . 119.52(13) ?
    C14 C15 H15 . . 120.2 ?
    C16 C15 H15 . . 120.2 ?
    C15 C16 C11 . . 120.46(12) ?
    C15 C16 H16 . . 119.8 ?
    C11 C16 H16 . . 119.8 ?
    C18 C17 C22 . . 121.00(14) ?
    C18 C17 S1 . . 119.21(12) ?
    C22 C17 S1 . . 119.79(12) ?
    C19 C18 C17 . . 119.08(15) ?
    C19 C18 H18 . . 120.5 ?
    C17 C18 H18 . . 120.5 ?
    C18 C19 C20 . . 121.03(16) ?
    C18 C19 H19 . . 119.5 ?
    C20 C19 H19 . . 119.5 ?
    C21 C20 C19 . . 118.63(15) ?
    C21 C20 C23 . . 120.63(19) ?
    C19 C20 C23 . . 120.70(19) ?
    C22 C21 C20 . . 121.50(16) ?
    C22 C21 H21 . . 119.3 ?
    C20 C21 H21 . . 119.3 ?
    C21 C22 C17 . . 118.75(16) ?
    C21 C22 H22 . . 120.6 ?
    C17 C22 H22 . . 120.6 ?
    C20 C23 H23A . . 109.5 ?
    C20 C23 H23B . . 109.5 ?
    H23A C23 H23B . . 109.5 ?
    C20 C23 H23C . . 109.5 ?
    H23A C23 H23C . . 109.5 ?
    H23B C23 H23C . . 109.5 ?
    O4 C24 O5 . . 123.86(14) ?
    O4 C24 C10 . . 123.21(13) ?
    O5 C24 C10 . . 112.93(12) ?
    O8 S2 O7 . . 120.47(7) ?
    O8 S2 N29 . . 106.01(6) ?
    O7 S2 N29 . . 106.53(6) ?
    O8 S2 C41 . . 108.50(7) ?
    O7 S2 C41 . . 109.43(7) ?
    N29 S2 C41 . . 104.75(6) ?
    C48 O10 H100 . . 109.4(16) ?
    O6 C25 N26 . . 127.04(13) ?
    O6 C25 C34A . . 125.90(13) ?
    N26 C25 C34A . . 106.95(11) ?
    C25 N26 C35 . . 125.73(12) ?
    C25 N26 C27 . . 112.10(11) ?
    C35 N26 C27 . . 121.14(11) ?
    N26 C27 C27A . . 102.21(10) ?
    N26 C27 H27A . . 111.3 ?
    C27A C27 H27A . . 111.3 ?
    N26 C27 H27B . . 111.3 ?
    C27A C27 H27B . . 111.3 ?
    H27A C27 H27B . . 109.2 ?
    C28 C27A C34A . . 111.38(11) ?
    C28 C27A C27 . . 118.13(11) ?
    C34A C27A C27 . . 102.46(10) ?
    C28 C27A H27C . . 108.1 ?
    C34A C27A H27C . . 108.1 ?
    C27 C27A H27C . . 108.1 ?
    C28A C28 C27A . . 107.50(11) ?
    C28A C28 H28A . . 110.2 ?
    C27A C28 H28A . . 110.2 ?
    C28A C28 H28B . . 110.2 ?
    C27A C28 H28B . . 110.2 ?
    H28A C28 H28B . . 108.5 ?
    C33B C28A N29 . . 108.71(12) ?
    C33B C28A C28 . . 126.78(12) ?
    N29 C28A C28 . . 124.25(12) ?
    C28A N29 C29A . . 108.06(11) ?
    C28A N29 S2 . . 124.39(10) ?
    C29A N29 S2 . . 124.01(10) ?
    C30 C29A C33A . . 121.85(13) ?
    C30 C29A N29 . . 130.89(13) ?
    C33A C29A N29 . . 107.13(12) ?
    C31 C30 C29A . . 117.37(14) ?
    C31 C30 H30 . . 121.3 ?
    C29A C30 H30 . . 121.3 ?
    C30 C31 C32 . . 121.62(14) ?
    C30 C31 H31 . . 119.2 ?
    C32 C31 H31 . . 119.2 ?
    C33 C32 C31 . . 120.80(14) ?
    C33 C32 H32 . . 119.6 ?
    C31 C32 H32 . . 119.6 ?
    C32 C33 C33A . . 118.57(14) ?
    C32 C33 H33 . . 120.7 ?
    C33A C33 H33 . . 120.7 ?
    C33 C33A C29A . . 119.78(13) ?
    C33 C33A C33B . . 132.55(13) ?
    C29A C33A C33B . . 107.59(12) ?
    C28A C33B C33A . . 108.48(12) ?
    C28A C33B C34 . . 123.38(12) ?
    C33A C33B C34 . . 127.75(12) ?
    C33B C34 C34A . . 106.01(10) ?
    C33B C34 C48 . . 112.17(10) ?
    C34A C34 C48 . . 111.28(11) ?
    C33B C34 H34 . . 109.1 ?
    C34A C34 H34 . . 109.1 ?
    C48 C34 H34 . . 109.1 ?
    C25 C34A C27A . . 103.75(11) ?
    C25 C34A C34 . . 119.18(11) ?
    C27A C34A C34 . . 112.02(10) ?
    C25 C34A H34A . . 107.1 ?
    C27A C34A H34A . . 107.1 ?
    C34 C34A H34A . . 107.1 ?
    C36 C35 C40 . . 118.46(13) ?
    C36 C35 N26 . . 121.83(13) ?
    C40 C35 N26 . . 119.70(13) ?
    C37 C36 C35 . . 120.56(15) ?
    C37 C36 H36 . . 119.7 ?
    C35 C36 H36 . . 119.7 ?
    C38 C37 C36 . . 119.80(16) ?
    C38 C37 H37 . . 120.1 ?
    C36 C37 H37 . . 120.1 ?
    C39 C38 C37 . . 120.97(16) ?
    C39 C38 Cl2' . . 121.78(15) ?
    C37 C38 Cl2' . . 115.33(15) ?
    C39 C38 Cl2 . . 118.05(15) ?
    C37 C38 Cl2 . . 120.42(14) ?
    C38 C39 C40 . . 119.36(16) ?
    C38 C39 H39 . . 120.3 ?
    C40 C39 H39 . . 120.3 ?
    C39 C40 C35 . . 120.82(14) ?
    C39 C40 H40 . . 119.6 ?
    C35 C40 H40 . . 119.6 ?
    C46 C41 C42 . . 121.27(14) ?
    C46 C41 S2 . . 118.52(11) ?
    C42 C41 S2 . . 120.21(12) ?
    C43 C42 C41 . . 118.44(14) ?
    C43 C42 H42 . . 120.8 ?
    C41 C42 H42 . . 120.8 ?
    C42 C43 C44 . . 121.49(14) ?
    C42 C43 H43 . . 119.3 ?
    C44 C43 H43 . . 119.3 ?
    C43 C44 C45 . . 118.45(14) ?
    C43 C44 C47 . . 121.45(14) ?
    C45 C44 C47 . . 120.10(15) ?
    C46 C45 C44 . . 121.19(14) ?
    C46 C45 H45 . . 119.4 ?
    C44 C45 H45 . . 119.4 ?
    C45 C46 C41 . . 119.13(13) ?
    C45 C46 H46 . . 120.4 ?
    C41 C46 H46 . . 120.4 ?
    C44 C47 H47A . . 109.5 ?
    C44 C47 H47B . . 109.5 ?
    H47A C47 H47B . . 109.5 ?
    C44 C47 H47C . . 109.5 ?
    H47A C47 H47C . . 109.5 ?
    H47B C47 H47C . . 109.5 ?
    O9 C48 O10 . . 124.10(12) ?
    O9 C48 C34 . . 123.51(12) ?
    O10 C48 C34 . . 112.36(11) ?
loop_
    _geom_torsion_atom_site_label_1
    _geom_torsion_atom_site_label_2
    _geom_torsion_atom_site_label_3
    _geom_torsion_atom_site_label_4
    _geom_torsion_site_symmetry_1
    _geom_torsion_site_symmetry_2
    _geom_torsion_site_symmetry_3
    _geom_torsion_site_symmetry_4
    _geom_torsion
    _geom_torsion_publ_flag
    O1 C1 N2 C11 . . . . -5.2(2) ?
    C10A C1 N2 C11 . . . . 169.43(12) ?
    O1 C1 N2 C3 . . . . -173.64(13) ?
    C10A C1 N2 C3 . . . . 0.99(15) ?
    C1 N2 C3 C3A . . . . -23.09(14) ?
    C11 N2 C3 C3A . . . . 168.05(11) ?
    N2 C3 C3A C4 . . . . 155.48(11) ?
    N2 C3 C3A C10A . . . . 34.40(12) ?
    C10A C3A C4 C4A . . . . -42.50(14) ?
    C3 C3A C4 C4A . . . . -158.40(11) ?
    C3A C4 C4A C9B . . . . 9.26(18) ?
    C3A C4 C4A N5 . . . . -170.63(12) ?
    C9B C4A N5 C5A . . . . 2.99(15) ?
    C4 C4A N5 C5A . . . . -177.11(12) ?
    C9B C4A N5 S1 . . . . 158.27(10) ?
    C4 C4A N5 S1 . . . . -21.82(18) ?
    O2 S1 N5 C4A . . . . 39.01(12) ?
    O3 S1 N5 C4A . . . . 167.84(11) ?
    C17 S1 N5 C4A . . . . -76.52(12) ?
    O2 S1 N5 C5A . . . . -169.40(10) ?
    O3 S1 N5 C5A . . . . -40.57(12) ?
    C17 S1 N5 C5A . . . . 75.06(12) ?
    C4A N5 C5A C6 . . . . 177.77(14) ?
    S1 N5 C5A C6 . . . . 22.3(2) ?
    C4A N5 C5A C9A . . . . -3.24(14) ?
    S1 N5 C5A C9A . . . . -158.74(10) ?
    C9A C5A C6 C7 . . . . -0.8(2) ?
    N5 C5A C6 C7 . . . . 178.05(13) ?
    C5A C6 C7 C8 . . . . 0.6(2) ?
    C6 C7 C8 C9 . . . . -0.1(2) ?
    C7 C8 C9 C9A . . . . -0.3(2) ?
    C8 C9 C9A C5A . . . . 0.1(2) ?
    C8 C9 C9A C9B . . . . 178.90(14) ?
    C6 C5A C9A C9 . . . . 0.5(2) ?
    N5 C5A C9A C9 . . . . -178.64(12) ?
    C6 C5A C9A C9B . . . . -178.59(12) ?
    N5 C5A C9A C9B . . . . 2.31(15) ?
    N5 C4A C9B C9A . . . . -1.55(15) ?
    C4 C4A C9B C9A . . . . 178.55(12) ?
    N5 C4A C9B C10 . . . . -176.20(12) ?
    C4 C4A C9B C10 . . . . 3.9(2) ?
    C9 C9A C9B C4A . . . . -179.38(14) ?
    C5A C9A C9B C4A . . . . -0.49(15) ?
    C9 C9A C9B C10 . . . . -5.0(2) ?
    C5A C9A C9B C10 . . . . 173.91(13) ?
    C4A C9B C10 C10A . . . . 16.76(17) ?
    C9A C9B C10 C10A . . . . -156.85(13) ?
    C4A C9B C10 C24 . . . . -106.60(15) ?
    C9A C9B C10 C24 . . . . 79.79(17) ?
    O1 C1 C10A C10 . . . . -37.2(2) ?
    N2 C1 C10A C10 . . . . 148.33(12) ?
    O1 C1 C10A C3A . . . . -163.88(14) ?
    N2 C1 C10A C3A . . . . 21.66(14) ?
    C9B C10 C10A C1 . . . . -173.64(11) ?
    C24 C10 C10A C1 . . . . -49.53(16) ?
    C9B C10 C10A C3A . . . . -51.22(14) ?
    C24 C10 C10A C3A . . . . 72.88(14) ?
    C4 C3A C10A C1 . . . . -159.93(11) ?
    C3 C3A C10A C1 . . . . -34.43(12) ?
    C4 C3A C10A C10 . . . . 68.95(14) ?
    C3 C3A C10A C10 . . . . -165.55(11) ?
    C1 N2 C11 C16 . . . . -149.36(13) ?
    C3 N2 C11 C16 . . . . 17.91(18) ?
    C1 N2 C11 C12 . . . . 31.9(2) ?
    C3 N2 C11 C12 . . . . -160.87(12) ?
    C16 C11 C12 C13 . . . . -0.3(2) ?
    N2 C11 C12 C13 . . . . 178.50(13) ?
    C11 C12 C13 C14 . . . . -0.7(2) ?
    C12 C13 C14 C15 . . . . 1.3(2) ?
    C12 C13 C14 Cl1 . . . . -178.94(11) ?
    C13 C14 C15 C16 . . . . -0.8(2) ?
    Cl1 C14 C15 C16 . . . . 179.41(11) ?
    C14 C15 C16 C11 . . . . -0.2(2) ?
    C12 C11 C16 C15 . . . . 0.8(2) ?
    N2 C11 C16 C15 . . . . -178.05(12) ?
    O2 S1 C17 C18 . . . . -17.25(13) ?
    O3 S1 C17 C18 . . . . -149.96(11) ?
    N5 S1 C17 C18 . . . . 96.88(12) ?
    O2 S1 C17 C22 . . . . 162.60(11) ?
    O3 S1 C17 C22 . . . . 29.89(13) ?
    N5 S1 C17 C22 . . . . -83.27(12) ?
    C22 C17 C18 C19 . . . . 0.5(2) ?
    S1 C17 C18 C19 . . . . -179.63(11) ?
    C17 C18 C19 C20 . . . . 0.1(2) ?
    C18 C19 C20 C21 . . . . -0.9(2) ?
    C18 C19 C20 C23 . . . . 177.15(16) ?
    C19 C20 C21 C22 . . . . 0.9(2) ?
    C23 C20 C21 C22 . . . . -177.09(16) ?
    C20 C21 C22 C17 . . . . -0.3(2) ?
    C18 C17 C22 C21 . . . . -0.5(2) ?
    S1 C17 C22 C21 . . . . 179.69(12) ?
    C9B C10 C24 O4 . . . . 121.86(15) ?
    C10A C10 C24 O4 . . . . 2.06(19) ?
    C9B C10 C24 O5 . . . . -58.28(16) ?
    C10A C10 C24 O5 . . . . -178.08(12) ?
    O6 C25 N26 C35 . . . . -9.2(2) ?
    C34A C25 N26 C35 . . . . 167.00(11) ?
    O6 C25 N26 C27 . . . . -177.62(13) ?
    C34A C25 N26 C27 . . . . -1.38(14) ?
    C25 N26 C27 C27A . . . . -20.23(13) ?
    C35 N26 C27 C27A . . . . 170.79(11) ?
    N26 C27 C27A C28 . . . . 155.45(11) ?
    N26 C27 C27A C34A . . . . 32.67(12) ?
    C34A C27A C28 C28A . . . . -42.74(14) ?
    C27 C27A C28 C28A . . . . -160.91(11) ?
    C27A C28 C28A C33B . . . . 9.90(18) ?
    C27A C28 C28A N29 . . . . -176.59(11) ?
    C33B C28A N29 C29A . . . . -1.82(14) ?
    C28 C28A N29 C29A . . . . -176.33(12) ?
    C33B C28A N29 S2 . . . . -161.24(9) ?
    C28 C28A N29 S2 . . . . 24.25(17) ?
    O8 S2 N29 C28A . . . . -169.58(10) ?
    O7 S2 N29 C28A . . . . -40.12(12) ?
    C41 S2 N29 C28A . . . . 75.78(12) ?
    O8 S2 N29 C29A . . . . 34.19(12) ?
    O7 S2 N29 C29A . . . . 163.65(11) ?
    C41 S2 N29 C29A . . . . -80.44(12) ?
    C28A N29 C29A C30 . . . . 177.30(13) ?
    S2 N29 C29A C30 . . . . -23.2(2) ?
    C28A N29 C29A C33A . . . . 1.56(14) ?
    S2 N29 C29A C33A . . . . 161.07(9) ?
    C33A C29A C30 C31 . . . . -0.62(19) ?
    N29 C29A C30 C31 . . . . -175.83(13) ?
    C29A C30 C31 C32 . . . . 0.9(2) ?
    C30 C31 C32 C33 . . . . -0.8(2) ?
    C31 C32 C33 C33A . . . . 0.2(2) ?
    C32 C33 C33A C29A . . . . 0.05(19) ?
    C32 C33 C33A C33B . . . . 176.30(13) ?
    C30 C29A C33A C33 . . . . 0.15(19) ?
    N29 C29A C33A C33 . . . . 176.36(11) ?
    C30 C29A C33A C33B . . . . -176.96(12) ?
    N29 C29A C33A C33B . . . . -0.75(14) ?
    N29 C28A C33B C33A . . . . 1.34(14) ?
    C28 C28A C33B C33A . . . . 175.68(12) ?
    N29 C28A C33B C34 . . . . -172.05(11) ?
    C28 C28A C33B C34 . . . . 2.3(2) ?
    C33 C33A C33B C28A . . . . -176.96(13) ?
    C29A C33A C33B C28A . . . . -0.37(14) ?
    C33 C33A C33B C34 . . . . -3.9(2) ?
    C29A C33A C33B C34 . . . . 172.65(11) ?
    C28A C33B C34 C34A . . . . 18.25(16) ?
    C33A C33B C34 C34A . . . . -153.81(12) ?
    C28A C33B C34 C48 . . . . -103.40(14) ?
    C33A C33B C34 C48 . . . . 84.55(15) ?
    O6 C25 C34A C27A . . . . -161.10(13) ?
    N26 C25 C34A C27A . . . . 22.61(13) ?
    O6 C25 C34A C34 . . . . -35.73(19) ?
    N26 C25 C34A C34 . . . . 147.98(11) ?
    C28 C27A C34A C25 . . . . -161.33(10) ?
    C27 C27A C34A C25 . . . . -34.10(12) ?
    C28 C27A C34A C34 . . . . 68.84(13) ?
    C27 C27A C34A C34 . . . . -163.93(10) ?
    C33B C34 C34A C25 . . . . -173.04(10) ?
    C48 C34 C34A C25 . . . . -50.82(15) ?
    C33B C34 C34A C27A . . . . -51.73(13) ?
    C48 C34 C34A C27A . . . . 70.48(13) ?
    C25 N26 C35 C36 . . . . 11.1(2) ?
    C27 N26 C35 C36 . . . . 178.56(13) ?
    C25 N26 C35 C40 . . . . -167.87(13) ?
    C27 N26 C35 C40 . . . . -0.46(19) ?
    C40 C35 C36 C37 . . . . 1.7(2) ?
    N26 C35 C36 C37 . . . . -177.28(16) ?
    C35 C36 C37 C38 . . . . -0.3(3) ?
    C36 C37 C38 C39 . . . . -1.5(3) ?
    C36 C37 C38 Cl2' . . . . -165.97(18) ?
    C36 C37 C38 Cl2 . . . . 169.80(17) ?
    C37 C38 C39 C40 . . . . 1.7(3) ?
    Cl2' C38 C39 C40 . . . . 165.21(18) ?
    Cl2 C38 C39 C40 . . . . -169.76(16) ?
    C38 C39 C40 C35 . . . . -0.2(3) ?
    C36 C35 C40 C39 . . . . -1.5(2) ?
    N26 C35 C40 C39 . . . . 177.55(15) ?
    O8 S2 C41 C46 . . . . -37.76(13) ?
    O7 S2 C41 C46 . . . . -171.00(11) ?
    N29 S2 C41 C46 . . . . 75.12(12) ?
    O8 S2 C41 C42 . . . . 142.59(12) ?
    O7 S2 C41 C42 . . . . 9.34(14) ?
    N29 S2 C41 C42 . . . . -104.53(12) ?
    C46 C41 C42 C43 . . . . -0.6(2) ?
    S2 C41 C42 C43 . . . . 179.04(11) ?
    C41 C42 C43 C44 . . . . -1.1(2) ?
    C42 C43 C44 C45 . . . . 1.9(2) ?
    C42 C43 C44 C47 . . . . -177.09(14) ?
    C43 C44 C45 C46 . . . . -1.1(2) ?
    C47 C44 C45 C46 . . . . 177.95(14) ?
    C44 C45 C46 C41 . . . . -0.6(2) ?
    C42 C41 C46 C45 . . . . 1.4(2) ?
    S2 C41 C46 C45 . . . . -178.23(11) ?
    C33B C34 C48 O9 . . . . 122.69(14) ?
    C34A C34 C48 O9 . . . . 4.12(18) ?
    C33B C34 C48 O10 . . . . -55.39(14) ?
    C34A C34 C48 O10 . . . . -173.97(11) ?
loop_
    _geom_hbond_atom_site_label_D
    _geom_hbond_atom_site_label_H
    _geom_hbond_atom_site_label_A
    _geom_hbond_site_symmetry_A
    _geom_hbond_distance_DH
    _geom_hbond_distance_HA
    _geom_hbond_distance_DA
    _geom_hbond_angle_DHA
    _geom_hbond_publ_flag
    O10 H100 O1 . 0.90(3) 1.74(3) 2.6219(14) 166(2) yes
    C27 H27A O2 2_666 0.99 2.48 3.3125(18) 141 yes
    C39 H39 O4 1_565 0.95 2.50 3.380(3) 155 yes
    C42 H42 O3 1_565 0.95 2.49 3.324(2) 147 yes
    C45 H45 Cl2 1_645 0.95 2.80 3.599(2) 143 yes
    C47 H47A O4 2_666 0.98 2.48 3.338(2) 146 yes
    C3 H3A Cg6 2_666 0.99 2.86 3.7276(16) 147 yes
    C13 H13 Cg12 2_666 0.95 2.60 3.5017(18) 158 yes
    C15 H15 Cg4 2_666 0.95 2.60 3.4274(16) 145 yes
    C34A H34A Cg2 2_675 1.00 2.58 3.5252(14) 157 yes
    C45 H45 Cg11 2_666 0.95 2.98 3.3309(17) 103 yes
_shelx_space_group_comment
;
The symmetry employed for this shelxl refinement is uniquely defined
by the following loop, which should always be used as a source of
symmetry information in preference to the above space-group names.
They are only intended as comments.
;
_shelx_estimated_absorpt_T_min     0.631
_shelx_estimated_absorpt_T_max     0.844
_shelx_hkl_file
;
   0   0  -1  101.99    3.32
   0   0  -2  331.84   10.68
   0   0  -3 1289.98   41.06
   0   0  -4  299.45   10.74
   0   0  -4  323.98   10.50
   0   0  -4  323.49   10.66
   0   0  -4  315.18   10.64
   0   0   4  331.14   10.63
   0   0  -5    0.53    0.35
   0   0  -5    0.08    0.32
   0   0   5    0.71    0.31
   0   0  -6  493.36   16.53
   0   0  -6  485.43   16.53
   0   0   6  505.69   16.48
   0   0  -7  459.29   15.75
   0   0  -7  454.12   15.74
   0   0   7  476.88   15.69
   0   0   8   11.12    1.08
   0   0   9  103.16    4.58
   0   0  10    8.67    1.16
   0   0  11   42.20    1.88
   0   0  11   44.93    2.88
   0   0 -11   48.09    1.97
   0   0  12   32.24    1.51
   0   0 -12   33.17    1.55
   0   0  13   53.45    2.19
   0   0 -13   51.65    2.09
   0   0 -13   54.28    2.24
   0   0 -14   45.63    1.83
   0   0  14   43.85    1.87
   0   0 -14   44.92    1.93
   0   0 -14   43.48    1.78
   0   0  15    3.77    0.44
   0   0 -15    3.82    0.40
   0   0 -15    4.26    0.42
   0   0 -15    3.12    0.50
   0   0 -15    3.09    0.41
   0   0 -16    3.12    0.30
   0   0 -16    3.27    0.30
   0   0  16    3.22    0.35
   0   0 -16    3.55    0.38
   0   0 -17    1.35    0.20
   0   0  17    1.83    0.23
   0  -1  17    2.39    0.18
   0  -1  17    2.22    0.19
   0   1 -16    0.86    0.26
   0   1 -16    1.27    0.26
   0   1 -16    1.28    0.24
   0  -1  16    1.26    0.21
   0   1 -15    0.52    0.27
   0  -1  15    0.69    0.27
   0   1 -15    0.56    0.27
   0   1 -14   23.01    1.08
   0  -1  14   24.66    1.16
   0   1 -14   24.32    1.09
   0   1 -14   25.45    1.26
   0   1 -14   22.60    1.04
   0  -1  13   31.31    1.44
   0   1 -13   29.52    1.34
   0   1 -13   33.27    1.54
   0   1 -13   30.87    1.38
   0   1 -13   30.13    1.32
   0   1 -12    0.79    0.46
   0  -1  12    0.38    0.66
   0   1 -12    0.10    0.31
   0  -1  12    0.59    0.35
   0   1 -12    0.27    0.33
   0   1 -12    0.66    0.31
   0   1 -12    0.87    0.79
   0  -1  11    9.85    0.71
   0   1 -11    8.22    0.65
   0   1 -11    8.68    0.75
   0   1 -11    7.75    0.60
   0  -1  11    7.32    1.21
   0   1 -10  338.51   10.98
   0   1 -10  343.46   12.59
   0  -1  10  323.28   10.92
   0  -1  10  323.85   12.17
   0   1  -9    2.60    0.79
   0  -1   9    2.57    0.74
   0  -1   8  104.82    4.47
   0   1  -8  105.02    4.75
   0  -1   7   30.66    1.81
   0   1  -7   31.26    2.01
   0  -1   6   72.67    3.10
   0   1  -6   75.07    3.35
   0  -1   5   25.33    1.34
   0   1  -5   21.90    1.42
   0   1  -5   21.95    1.24
   0  -1   4  419.70   13.42
   0   1  -4  402.03   13.39
   0   1  -4  397.69   13.59
   0  -1   3 8298.67  256.73
   0   1  -3 8133.74  256.73
   0   1  -3 7835.93  256.85
   0  -1   2  527.64   16.55
   0   1  -2  503.83   16.63
   0   1  -2  508.62   16.58
   0  -1   1  489.21   15.48
   0   1  -1  477.54   15.50
   0   1   0  195.52    6.32
   0  -1  -1   70.99    2.35
   0  -1  -2  998.22   33.27
   0   1   2 1099.39   33.32
   0   1   3  476.72   15.05
   0  -1  -3  448.31   15.06
   0  -1  -4  537.01   17.59
   0  -1  -5   14.16    1.04
   0   1   5   15.00    0.97
   0  -1  -6   47.86    2.33
   0   1   6   44.71    2.13
   0  -1  -7   77.05    3.48
   0  -1  -7   74.41    3.25
   0  -1  -7   76.43    3.29
   0   1   7   78.39    3.32
   0  -1  -8  239.61    8.40
   0  -1  -8  223.10    8.04
   0  -1  -8  224.24    8.07
   0   1   8  212.81    8.02
   0  -1  -8  214.29    7.17
   0  -1  -9   69.77    3.55
   0  -1  -9   64.91    3.17
   0  -1  -9   62.18    3.13
   0  -1  -9   61.04    2.29
   0   1   9   67.05    3.23
   0  -1 -10   69.85    3.78
   0  -1 -10   68.28    2.55
   0   1  10   67.45    3.51
   0  -1 -10   70.79    3.53
   0  -1 -10   70.78    3.57
   0   1  11  223.88    8.09
   0  -1 -11  253.83    9.50
   0  -1 -11  245.16    9.43
   0  -1 -11  279.00   10.01
   0   1  11  241.68    8.19
   0   1  11  260.59    9.59
   0  -1 -11  254.59    8.14
   0  -1 -12   87.81    3.21
   0   1  12   81.52    3.07
   0  -1 -12   82.77    4.32
   0  -1 -12   80.36    4.27
   0  -1 -12   87.57    4.65
   0  -1 -12   82.88    3.09
   0   1  12   81.43    4.34
   0   1  12   82.43    3.16
   0   1  13    7.90    0.68
   0  -1 -13    7.16    0.66
   0   1  13    7.01    0.58
   0  -1 -13    7.86    0.72
   0  -1 -13    6.22    1.16
   0  -1 -13    6.56    1.19
   0  -1 -13    5.01    1.18
   0  -1 -13    8.11    0.65
   0  -1 -13    7.04    0.64
   0   1  13    6.89    1.21
   0  -1 -14   10.15    0.76
   0   1  14   11.56    0.79
   0  -1 -14   10.87    0.76
   0  -1 -14    9.36    0.70
   0   1  14    9.41    0.64
   0  -1 -14   10.34    0.79
   0  -1 -15    6.11    0.56
   0  -1 -15    6.78    0.56
   0   1  15    6.35    0.58
   0  -1 -15    6.23    0.59
   0  -1 -15    5.59    0.60
   0  -1 -15    5.85    0.52
   0  -1 -16    1.49    0.28
   0  -1 -16    0.73    0.28
   0  -1 -16    1.03    0.26
   0   1  16    1.16    0.32
   0  -1 -16    1.30    0.36
   0   1  17    1.77    0.27
   0   1  17    1.44    0.28
   0  -1 -17    2.36    0.28
   0   1  17    1.55    0.25
   0  -1 -17    1.46    0.28
   0   2 -16   45.49    1.59
   0  -2  16   53.10    1.70
   0   2 -16   43.29    1.58
   0   2 -16   50.34    1.64
   0   2 -15    0.45    0.23
   0  -2  15    0.35    0.20
   0   2 -15    0.97    0.31
   0   2 -15    0.44    0.30
   0   2 -15    0.74    0.24
   0   2 -14    0.67    0.31
   0   2 -14   -0.05    0.28
   0  -2  14    0.27    0.25
   0   2 -14    0.10    0.35
   0   2 -14    0.53    0.29
   0   2 -13  105.05    3.73
   0  -2  13  105.94    3.80
   0   2 -13  104.31    3.72
   0   2 -13  110.64    3.77
   0   2 -13  105.28    3.72
   0  -2  12   -0.12    0.31
   0   2 -12    0.26    0.29
   0   2 -12   -0.02    0.38
   0   2 -12    0.03    0.32
   0   2 -11    1.36    0.40
   0   2 -11    1.81    0.89
   0  -2  11    1.59    0.83
   0  -2  11    1.05    0.36
   0   2 -11    1.48    0.40
   0   2 -10   69.69    3.90
   0  -2  10   64.02    3.57
   0   2 -10   67.47    2.56
   0  -2  10   65.27    2.55
   0   2  -9   25.23    2.08
   0  -2   9   24.55    1.89
   0   2  -8  359.11   12.71
   0  -2   8  338.17   12.29
   0   2  -7   41.81    2.44
   0  -2   7   40.09    2.19
   0   2  -6  828.77   26.87
   0   2  -6  815.12   26.54
   0  -2   6  792.03   26.55
   0   2  -5  858.42   28.26
   0   2  -5  873.05   28.05
   0  -2   5  854.35   28.03
   0   2  -4 1796.32   58.15
   0   2  -4 1839.96   58.03
   0  -2   4 1805.21   57.98
   0   2  -3 3215.61  101.62
   0   2  -3 3131.95  101.66
   0  -2   3 3235.40  101.56
   0   2  -2  434.00   14.69
   0  -2   2  466.98   14.65
   0   2  -1 3992.86  126.46
   0   2   0   22.23    0.81
   0   2   0   22.26    0.83
   0   2   1    1.95    0.21
   0   2   1    1.88    0.23
   0   2   2 1636.66   50.81
   0  -2  -2 1585.67   50.78
   0   2   2 1590.96   50.69
   0  -2  -3  757.26   24.55
   0   2   3  775.59   24.68
   0  -2  -4  243.02    8.27
   0   2   4  246.48    8.33
   0  -2  -5  314.43   10.66
   0  -2  -6  257.28    9.04
   0  -2  -7 1030.11   33.69
   0  -2  -8   70.02    3.37
   0  -2  -9    2.95    0.76
   0  -2  -9    3.29    0.71
   0  -2  -9    3.54    0.72
   0  -2  -9    3.44    0.36
   0  -2 -10   38.42    2.55
   0  -2 -10   36.29    1.48
   0  -2 -10   33.88    2.22
   0  -2 -10   38.11    2.29
   0   2  11  184.66    6.41
   0  -2 -11  200.96    7.99
   0  -2 -11  188.95    6.32
   0  -2 -11  184.06    7.47
   0  -2 -11  184.87    7.49
   0  -2 -12   77.50    4.01
   0  -2 -12   79.07    4.03
   0   2  12   79.33    2.98
   0  -2 -12   81.65    4.41
   0  -2 -12   76.61    2.96
   0   2  12   73.88    2.90
   0   2  12   74.88    4.09
   0  -2 -12   79.79    2.89
   0  -2 -13    1.34    0.73
   0  -2 -13    0.97    0.66
   0  -2 -13    0.33    0.44
   0   2  13    0.40    0.31
   0  -2 -13    0.72    0.76
   0   2  13   -0.27    0.61
   0  -2 -13    0.90    0.39
   0   2  13    0.70    0.41
   0   2  14   62.94    2.52
   0  -2 -14   71.52    2.65
   0   2  14   64.92    2.62
   0  -2 -14   68.26    2.57
   0  -2 -14   69.09    2.59
   0   2  14   62.27    2.51
   0  -2 -15    6.71    0.61
   0  -2 -15    5.68    0.60
   0  -2 -15    6.61    0.61
   0   2  15    6.95    0.62
   0  -2 -15    6.40    0.57
   0  -2 -15    5.95    0.56
   0  -2 -16   19.94    0.97
   0  -2 -16   18.41    0.98
   0  -2 -16   20.18    0.99
   0   2  16   20.84    1.01
   0  -2 -16   19.08    0.93
   0  -2 -16   19.22    0.96
   0  -2 -17   33.10    1.26
   0  -2 -17   31.52    1.28
   0   2  17   31.50    1.28
   0   2  17   31.61    1.27
   0  -2 -17   31.80    1.28
   0  -2 -17   31.55    1.28
   0   2  17   31.44    1.28
   0   2  18    0.32    0.13
   0   2  18    0.42    0.15
   0  -2 -18    0.24    0.15
   0   3 -15    3.19    0.26
   0   3 -15    3.51    0.32
   0   3 -15    3.09    0.33
   0   3 -15    4.14    0.35
   0   3 -15    3.75    0.34
   0   3 -15    2.96    0.26
   0   3 -15    2.95    0.32
   0   3 -14   38.95    1.63
   0   3 -14   40.11    1.64
   0   3 -14   40.28    1.55
   0   3 -14   41.79    1.55
   0   3 -14   42.99    1.61
   0   3 -13    0.90    0.35
   0   3 -13    0.82    0.43
   0   3 -13    1.32    0.41
   0   3 -13    0.82    0.36
   0   3 -13    0.89    0.36
   0  -3  13    0.61    0.26
   0   3 -13    0.74    0.34
   0   3 -12   13.00    0.81
   0   3 -12   13.56    0.84
   0   3 -12   13.83    0.83
   0   3 -12   14.13    0.86
   0  -3  12   15.25    0.84
   0   3 -12   15.46    0.97
   0   3 -11   10.51    0.68
   0  -3  11   11.81    0.75
   0   3 -11   10.90    0.79
   0   3 -11   10.74    1.61
   0   3 -11   12.38    1.71
   0   3 -11   10.85    0.75
   0  -3  11   10.67    1.44
   0   3 -11   11.52    0.78
   0   3 -11   12.92    1.61
   0   3 -11   11.60    0.76
   0   3 -11   11.47    0.85
   0   3 -10   14.93    1.81
   0   3 -10   11.48    1.51
   0   3 -10   12.76    0.72
   0  -3  10   14.28    1.58
   0   3 -10   12.10    0.86
   0   3 -10   12.57    0.84
   0   3 -10   12.09    0.79
   0  -3  10   11.95    0.78
   0   3 -10   11.70    0.72
   0   3  -9    2.67    0.48
   0   3  -9    3.24    0.37
   0   3  -9    2.80    0.41
   0  -3   9    3.06    0.38
   0   3  -9    3.01    0.44
   0   3  -9    3.79    0.51
   0   3  -9    3.48    0.96
   0  -3   9    4.98    0.94
   0   3  -9    3.62    0.44
   0  -3   8  174.16    7.00
   0   3  -8  181.61    7.32
   0  -3   7  128.31    5.24
   0   3  -7  126.80    5.43
   0  -3   6  473.95   16.18
   0   3  -6  486.43   16.23
   0   3  -6  475.68   16.40
   0  -3   5 2067.96   65.76
   0   3  -5 2081.36   65.84
   0   3  -5 2001.84   65.94
   0  -3   4   47.08    2.11
   0   3  -4   43.06    2.16
   0   3  -4   48.43    2.19
   0  -3   3  459.72   14.83
   0   3  -3  431.38   14.86
   0   3  -3  459.16   14.94
   0  -3   2   62.44    2.28
   0   3  -2   61.40    2.26
   0   3  -2   63.24    2.38
   0   3  -1  103.20    3.48
   0   3  -1   96.78    3.27
   0   3   0    1.51    0.24
   0   3   0    1.73    0.39
   0   3   0    1.53    0.21
   0   3   1  252.99    7.88
   0   3   1  227.76    7.82
   0   3   1  238.55    7.67
   0  -3  -2  299.09    9.94
   0   3   2  322.07   10.06
   0   3   2  314.93   10.22
   0   3   2  330.21   10.20
   0   3   3  875.36   28.94
   0  -3  -3  936.80   29.08
   0   3   3  921.93   29.22
   0   3   3  949.00   29.16
   0   3   4  372.43   12.39
   0  -3  -4  404.60   12.35
   0   3   4  367.56   11.99
   0   3   4  365.58   12.46
   0  -3  -5  141.62    5.12
   0  -3  -6   10.94    0.92
   0  -3  -7   54.90    2.65
   0  -3  -8    0.83    0.59
   0  -3  -9  119.23    5.12
   0  -3 -10    6.61    1.09
   0  -3 -10    6.73    0.91
   0  -3 -10    7.50    0.98
   0  -3 -11    6.94    0.54
   0  -3 -11    6.69    1.15
   0  -3 -11    7.10    1.06
   0  -3 -11    7.10    1.02
   0  -3 -12   17.34    1.86
   0  -3 -12   18.79    1.70
   0  -3 -12   12.52    1.46
   0  -3 -12   16.92    0.89
   0  -3 -12   15.55    0.93
   0   3  12   14.24    0.89
   0   3  13    2.87    0.45
   0   3  13    3.25    0.50
   0  -3 -13    3.09    1.00
   0  -3 -13    3.95    0.47
   0  -3 -13    3.50    0.90
   0  -3 -13    2.11    0.79
   0  -3 -13    2.15    0.49
   0   3  13    2.71    0.45
   0   3  14    6.40    0.57
   0  -3 -14    7.35    0.68
   0   3  14    6.20    0.58
   0  -3 -14    6.92    0.61
   0  -3 -14    7.96    0.68
   0   3  14    8.18    0.70
   0  -3 -15    0.05    0.39
   0  -3 -15    0.17    0.35
   0  -3 -15    0.75    0.36
   0  -3 -15    0.63    0.39
   0   3  15    0.06    0.37
   0  -3 -16   -0.23    0.32
   0  -3 -16    0.05    0.31
   0  -3 -16   -0.07    0.37
   0  -3 -16    0.09    0.33
   0  -3 -16   -0.16    0.31
   0   3  16    0.05    0.34
   0  -3 -17   26.57    1.18
   0  -3 -17   29.48    1.21
   0   3  17   27.05    1.19
   0  -3 -17   29.08    1.18
   0   3  17   30.86    1.24
   0  -3 -17   28.98    1.21
   0   3  18    0.61    0.18
   0  -3 -18    0.43    0.20
   0  -3 -18    0.35    0.18
   0  -3 -18    0.49    0.16
   0   4 -15    1.72    0.25
   0   4 -15    1.85    0.21
   0  -4  15    1.61    0.18
   0   4 -15    2.15    0.21
   0   4 -15    1.64    0.21
   0   4 -14   15.18    0.75
   0   4 -14   16.24    0.73
   0   4 -14   15.29    0.72
   0   4 -14   14.59    0.67
   0   4 -14   15.33    0.72
   0   4 -14   13.48    0.66
   0   4 -14   13.93    0.73
   0   4 -13   16.92    0.83
   0   4 -13   16.84    0.91
   0   4 -13   17.76    0.89
   0   4 -13   17.00    0.91
   0   4 -13   16.41    0.83
   0   4 -13   17.63    0.88
   0   4 -12    1.69    0.40
   0   4 -12    1.51    0.39
   0   4 -12    1.21    0.38
   0   4 -12    1.12    0.39
   0   4 -12    1.73    0.45
   0   4 -12    1.47    0.44
   0   4 -12    1.88    0.43
   0   4 -12    1.44    0.42
   0   4 -12    1.40    0.40
   0   4 -12    1.18    0.32
   0   4 -11   27.82    1.33
   0   4 -11   28.58    1.31
   0   4 -11   31.63    1.46
   0   4 -11   28.26    1.31
   0   4 -11   29.05    1.43
   0   4 -11   27.05    1.40
   0   4 -11   28.57    1.37
   0   4 -11   29.13    1.36
   0   4 -11   28.03    1.25
   0   4 -10    4.17    0.52
   0   4 -10    3.71    0.53
   0  -4  10    3.78    0.89
   0   4 -10    3.15    0.94
   0   4 -10    3.68    0.44
   0   4 -10    4.02    0.55
   0   4 -10    5.21    0.61
   0   4 -10    3.48    0.50
   0   4 -10    3.76    0.56
   0   4 -10    4.93    0.61
   0   4 -10    6.52    1.32
   0   4 -10    3.10    1.03
   0   4 -10    3.02    0.46
   0   4  -9   99.63    3.48
   0   4  -9   89.61    3.42
   0   4  -9   94.93    3.36
   0   4  -9   90.65    3.32
   0   4  -9   88.08    3.35
   0   4  -9   92.33    3.37
   0   4  -9   89.16    3.35
   0   4  -9   96.21    3.52
   0  -4   9   91.69    4.51
   0   4  -9   98.91    5.07
   0   4  -9  101.89    5.11
   0   4  -9   97.32    4.70
   0   4  -9  100.69    3.49
   0   4  -9   90.39    3.31
   0   4  -9   93.83    3.32
   0   4  -9   91.47    3.28
   0   4  -8  179.02    6.08
   0   4  -8  175.42    6.09
   0  -4   8  187.36    7.32
   0   4  -8  186.91    6.28
   0   4  -8  208.45    8.04
   0   4  -8  194.49    7.91
   0   4  -8  185.43    6.22
   0   4  -8  175.74    6.12
   0   4  -8  187.64    6.24
   0   4  -8  185.79    6.24
   0   4  -8  175.86    6.06
   0   4  -8  194.89    7.54
   0   4  -7   40.56    2.71
   0   4  -7   37.22    2.61
   0  -4   7   35.58    2.24
   0   4  -7   39.55    1.66
   0   4  -7   37.98    2.42
   0   4  -6    1.62    0.71
   0   4  -6    0.81    0.65
   0   4  -6    1.11    0.35
   0   4  -6    0.57    0.53
   0   4  -6    1.48    0.57
   0  -4   6    1.63    0.55
   0   4  -5   34.38    1.42
   0  -4   5   34.91    1.93
   0   4  -5   36.74    2.03
   0   4  -5   33.59    2.02
   0  -4   4  469.69   15.82
   0   4  -4  485.64   15.99
   0   4  -4  465.75   15.87
   0  -4   3  342.57   11.48
   0   4  -3  331.23   11.46
   0   4  -3  347.45   11.62
   0  -4   2    6.09    0.61
   0   4  -2    7.42    0.62
   0   4  -1   16.76    0.80
   0   4  -1   13.41    0.57
   0   4   0   38.62    1.36
   0   4   0   41.25    1.71
   0   4   1   50.25    1.80
   0   4   1   53.73    2.01
   0   4   2   57.21    2.31
   0   4   2   59.91    2.21
   0   4   2   55.51    2.29
   0   4   2   60.31    2.04
   0   4   3  555.36   17.43
   0   4   3  513.29   17.19
   0  -4  -3  539.78   17.11
   0   4   3  546.74   17.51
   0   4   4   67.21    2.58
   0   4   4   67.25    2.67
   0   4   4   62.96    2.28
   0  -4  -4   66.60    2.45
   0   4   4   69.33    2.74
   0   4   5   82.84    3.05
   0  -4  -5   85.75    3.03
   0   4   5   82.31    3.17
   0   4   6    5.58    0.35
   0  -4  -6    7.13    0.71
   0   4   6    8.26    0.81
   0  -4  -7  167.62    5.42
   0   4   7  159.77    5.49
   0  -4  -8  511.16   16.87
   0   4   8  476.35   16.81
   0  -4  -9   21.85    1.61
   0   4   9   15.80    1.46
   0  -4 -10   39.33    2.49
   0   4  10   38.12    2.47
   0  -4 -11    5.07    0.92
   0  -4 -11    4.96    0.92
   0   4  11    4.61    0.97
   0  -4 -11    4.76    1.04
   0   4  12  101.21    3.67
   0   4  12   91.12    3.55
   0   4  12  105.89    3.72
   0  -4 -12   99.27    4.65
   0  -4 -12   98.71    4.67
   0  -4 -12  104.30    3.58
   0   4  12   95.82    4.87
   0  -4 -12  114.14    5.17
   0  -4 -13  113.84    4.09
   0   4  13  113.61    4.12
   0   4  13  106.02    4.01
   0   4  13  114.62    4.15
   0  -4 -13  113.45    5.25
   0  -4 -13  109.48    5.20
   0  -4 -13  125.99    5.73
   0  -4 -13  121.34    4.05
   0   4  13  112.82    5.51
   0  -4 -14  265.90    8.52
   0  -4 -14  265.53    8.56
   0   4  14  258.89    8.58
   0  -4 -15   46.54    1.90
   0  -4 -15   43.88    1.83
   0  -4 -15   43.93    1.84
   0   4  15   42.97    1.85
   0  -4 -16   32.13    1.37
   0  -4 -16   31.50    1.37
   0  -4 -16   30.83    1.33
   0  -4 -17    6.26    0.49
   0   4  17    6.79    0.53
   0  -4 -17    5.95    0.51
   0  -4 -17    6.14    0.48
   0   4  18    0.99    0.22
   0  -4 -18    0.61    0.23
   0  -4 -18    0.61    0.23
   0   5 -14    0.30    0.27
   0   5 -14    0.34    0.24
   0   5 -14    0.48    0.21
   0   5 -14    0.46    0.16
   0   5 -14    0.40    0.15
   0  -5  14    0.58    0.15
   0   5 -14    0.46    0.23
   0   5 -13   12.91    0.69
   0   5 -13   11.88    0.70
   0   5 -13   11.42    0.63
   0   5 -13   11.30    0.69
   0   5 -13   13.92    0.72
   0   5 -13   11.86    0.63
   0   5 -13   13.04    0.70
   0   5 -13   13.22    0.69
   0   5 -12   -0.19    0.33
   0   5 -12    0.23    0.33
   0   5 -12   -0.05    0.33
   0   5 -12   -0.27    0.33
   0   5 -12    0.27    0.36
   0   5 -12    0.06    0.36
   0   5 -12   -0.13    0.37
   0   5 -11    1.05    0.40
   0   5 -11    1.35    0.42
   0   5 -11    1.46    0.38
   0   5 -11    0.94    0.42
   0   5 -11    1.01    0.40
   0   5 -11    1.21    0.41
   0   5 -11    1.10    0.38
   0   5 -11    0.79    0.38
   0   5 -11    0.84    0.44
   0   5 -11    1.24    0.41
   0   5 -10    0.09    0.39
   0   5 -10    0.42    0.42
   0   5 -10    0.61    0.41
   0   5 -10    0.18    0.38
   0   5 -10    0.41    0.39
   0   5 -10    0.32    0.40
   0   5 -10   -0.15    0.38
   0   5 -10   -0.23    0.38
   0   5 -10    0.83    0.47
   0   5 -10    0.33    0.39
   0   5 -10    0.61    0.43
   0   5 -10    0.44    0.46
   0   5 -10    0.50    0.33
   0   5  -9   51.87    2.10
   0   5  -9   47.08    1.92
   0   5  -9   48.60    1.99
   0   5  -9   45.88    2.02
   0   5  -9   46.15    2.98
   0   5  -9   47.59    2.03
   0   5  -9   49.75    2.05
   0   5  -9   47.20    1.96
   0   5  -9   50.26    1.99
   0   5  -9   50.96    2.12
   0   5  -9   46.57    1.95
   0  -5   9   46.55    2.94
   0   5  -9   50.10    2.12
   0   5  -9   46.77    1.89
   0   5  -9   49.96    3.49
   0   5  -9   46.55    3.41
   0   5  -9   49.14    1.95
   0   5  -8    5.37    0.52
   0   5  -8    7.49    0.66
   0   5  -8    7.60    0.60
   0   5  -8    5.16    0.55
   0   5  -8    6.06    0.60
   0  -5   8    6.03    1.07
   0   5  -8    5.32    1.08
   0   5  -8    6.83    0.63
   0   5  -8    5.74    0.48
   0   5  -8    6.24    0.64
   0   5  -8    5.39    0.58
   0   5  -8    6.58    0.59
   0   5  -8    6.50    0.56
   0   5  -8    4.91    0.57
   0   5  -8    6.12    0.50
   0   5  -8    5.93    0.68
   0   5  -8    6.00    1.29
   0   5  -8    5.55    1.27
   0   5  -8    6.31    0.68
   0   5  -7    0.27    0.32
   0   5  -7   -0.03    0.36
   0  -5   7   -0.09    0.57
   0   5  -7    0.29    0.52
   0   5  -7    0.57    0.34
   0   5  -7    0.36    0.36
   0   5  -7    0.02    0.29
   0   5  -7    1.08    0.39
   0   5  -7    0.39    0.41
   0   5  -7    0.12    0.38
   0   5  -7    0.68    0.82
   0   5  -7    0.14    0.76
   0   5  -7    0.16    0.28
   0  -5   6  548.95   18.73
   0   5  -6  546.39   17.83
   0   5  -6  546.05   17.82
   0   5  -6  546.54   19.31
   0   5  -6  567.54   19.39
   0   5  -6  556.00   18.89
   0   5  -6  552.59   18.79
   0   5  -5    7.32    0.58
   0  -5   5    9.05    0.97
   0   5  -5    8.19    0.59
   0   5  -5    7.70    1.15
   0   5  -5    6.68    1.08
   0   5  -5    8.28    1.02
   0   5  -5    7.50    0.93
   0   5  -4   50.91    1.95
   0   5  -4   49.85    1.91
   0  -5   4   50.39    2.46
   0   5  -4   49.73    1.90
   0   5  -4   51.70    2.76
   0   5  -4   48.83    2.71
   0   5  -4   51.28    2.59
   0   5  -4   49.47    2.43
   0   5  -3  251.74    9.23
   0   5  -3  251.08    9.22
   0  -5   3  266.07    8.94
   0   5  -3  246.78    8.80
   0   5  -3  259.55    9.12
   0   5  -2   12.50    1.14
   0   5  -2   12.83    1.14
   0  -5   2   14.14    1.02
   0   5  -2   12.75    0.87
   0   5  -1   16.41    1.09
   0   5  -1   17.31    1.21
   0   5  -1   14.41    1.11
   0   5  -1   15.24    0.83
   0   5  -1   15.33    1.09
   0   5   0   67.43    2.60
   0   5   0   60.76    2.66
   0   5   0   64.27    2.68
   0   5   0   67.57    2.59
   0   5   1   23.56    1.37
   0   5   1   24.34    1.39
   0   5   1   23.69    1.29
   0   5   1   22.40    1.11
   0   5   1   24.86    1.26
   0   5   2   78.40    3.18
   0   5   2   86.85    3.33
   0   5   2   83.50    3.20
   0   5   2   81.35    3.28
   0   5   2   79.05    2.74
   0   5   2   82.62    3.10
   0   5   2   87.30    3.08
   0   5   3   51.97    1.98
   0   5   3   48.86    2.18
   0   5   3   49.48    2.16
   0   5   4   44.66    2.11
   0  -5  -4   44.41    1.66
   0   5   4   45.43    1.72
   0   5   4   45.11    2.01
   0   5   5  341.99   10.37
   0  -5  -5  309.34    9.81
   0   5   5  317.79   10.08
   0   5   6 1486.32   48.90
   0  -5  -6 1550.60   48.57
   0   5   6 1496.82   48.69
   0   5   7    9.00    0.97
   0  -5  -7    8.11    0.84
   0   5   7    8.18    0.84
   0   5   8  183.92    7.24
   0  -5  -8  199.07    7.10
   0   5   8  185.97    6.98
   0   5   9  173.55    6.98
   0   5   9  169.46    6.59
   0  -5  -9  181.82    6.83
   0   5  10    2.14    0.74
   0  -5 -10    1.75    0.67
   0   5  10    2.10    0.61
   0   5  11  171.67    7.35
   0   5  11  164.19    6.80
   0   5  12   15.91    1.46
   0   5  12   17.57    1.00
   0  -5 -12   16.39    1.80
   0   5  12   17.82    1.00
   0  -5 -12   14.74    1.55
   0  -5 -12   18.32    1.70
   0   5  12   17.76    0.90
   0   5  12   14.87    1.75
   0  -5 -13   -0.45    0.65
   0  -5 -13   -0.22    0.70
   0  -5 -13    0.30    0.31
   0   5  13    0.26    0.35
   0  -5 -13    0.13    0.61
   0   5  13   -0.13    0.34
   0   5  13   -0.28    0.64
   0  -5 -13    0.15    0.34
   0   5  14   14.54    0.93
   0  -5 -14   13.84    0.83
   0  -5 -14   13.61    0.83
   0   5  14   13.67    0.89
   0   5  15   70.54    2.68
   0  -5 -15   69.67    2.57
   0   5  15   68.57    2.64
   0  -5 -15   63.35    2.53
   0  -5 -16   10.98    0.74
   0   5  16   10.89    0.75
   0   5  16   10.33    0.68
   0  -5 -16   10.15    0.63
   0  -5 -16    9.49    0.67
   0  -5 -17    1.33    0.36
   0  -5 -17    2.08    0.39
   0  -5 -17    1.55    0.33
   0  -5 -17    1.22    0.35
   0  -5 -18   24.08    0.98
   0  -5 -18   23.79    0.99
   0  -5 -18   23.46    0.98
   0   6 -14    3.94    0.23
   0   6 -13    1.26    0.25
   0   6 -13    1.41    0.32
   0   6 -13    1.28    0.27
   0   6 -13    1.35    0.30
   0   6 -13    1.21    0.28
   0  -6  13    1.05    0.17
   0   6 -13    1.29    0.22
   0   6 -13    1.34    0.25
   0   6 -13    1.21    0.22
   0   6 -12    3.08    0.37
   0   6 -12    3.39    0.44
   0   6 -12    2.78    0.39
   0   6 -12    3.78    0.44
   0   6 -12    3.40    0.42
   0   6 -12    3.97    0.46
   0   6 -12    3.47    0.38
   0   6 -12    3.35    0.41
   0   6 -12    3.11    0.41
   0   6 -11   19.70    0.98
   0   6 -11   21.83    1.09
   0   6 -11   20.88    0.97
   0   6 -11   20.93    1.08
   0   6 -11   20.75    1.04
   0   6 -11   18.24    0.98
   0   6 -11   20.95    1.00
   0   6 -11   21.40    1.04
   0   6 -11   20.32    1.04
   0   6 -11   20.60    1.03
   0   6 -11   20.63    1.08
   0   6 -10   43.64    1.88
   0   6 -10   46.30    1.86
   0   6 -10   45.78    1.79
   0   6 -10   48.10    1.89
   0   6 -10   45.61    1.85
   0   6 -10   40.16    1.73
   0   6 -10   47.98    1.99
   0   6 -10   46.73    1.96
   0   6 -10   46.11    1.82
   0   6 -10   48.16    2.00
   0   6 -10   46.43    1.90
   0   6 -10   47.01    1.94
   0   6  -9    9.58    0.77
   0   6  -9    8.50    0.59
   0   6  -9   10.80    0.75
   0   6  -9    9.43    0.65
   0   6  -9   10.13    0.74
   0   6  -9    9.46    0.72
   0   6  -9    8.18    0.64
   0   6  -9    8.68    0.77
   0   6  -9    9.24    0.70
   0   6  -9    9.85    0.76
   0   6  -9    9.42    0.73
   0   6  -9   10.98    0.83
   0   6  -9    9.35    0.73
   0   6  -9   10.45    0.81
   0   6  -8   17.87    2.10
   0   6  -8   16.32    2.04
   0   6  -8   19.21    0.94
   0   6  -8   17.04    1.05
   0   6  -8   16.65    0.94
   0   6  -8   18.21    0.97
   0   6  -8   16.31    1.00
   0   6  -8   18.35    1.01
   0   6  -8   17.07    0.99
   0   6  -8   16.61    1.03
   0   6  -8   16.24    0.85
   0   6  -8   16.37    0.98
   0   6  -8   17.95    0.98
   0   6  -8   17.36    0.94
   0   6  -8   16.13    0.90
   0   6  -8   17.69    0.87
   0   6  -8   18.64    1.11
   0  -6   8   15.70    1.62
   0   6  -8   18.14    1.11
   0   6  -8   16.36    0.97
   0   6  -7   66.43    2.49
   0   6  -7   72.11    2.67
   0   6  -7   66.49    2.52
   0   6  -7   63.41    2.52
   0   6  -7   67.99    2.59
   0   6  -7   67.85    2.63
   0   6  -7   78.03    4.27
   0   6  -7   64.73    4.00
   0   6  -7   64.42    2.57
   0   6  -7   68.54    2.63
   0   6  -7   62.01    2.43
   0   6  -7   66.67    2.57
   0   6  -7   67.83    3.51
   0   6  -7   71.87    2.52
   0   6  -7   67.96    2.43
   0   6  -7   64.15    2.42
   0   6  -7   73.14    2.70
   0   6  -7   63.91    2.54
   0   6  -7   70.20    2.69
   0  -6   7   65.10    3.46
   0   6  -6    2.29    0.42
   0   6  -6    2.82    0.45
   0   6  -6    2.86    0.43
   0   6  -6    2.50    0.43
   0   6  -6    2.24    0.39
   0  -6   6    3.03    0.73
   0   6  -6    2.13    0.67
   0   6  -6    2.77    0.47
   0   6  -6    2.24    0.41
   0   6  -6    3.80    1.00
   0   6  -6    2.13    0.39
   0   6  -6    3.68    0.50
   0   6  -6    1.60    0.35
   0   6  -5    1.32    0.51
   0   6  -5    1.08    0.62
   0  -6   5    0.47    0.51
   0   6  -5    1.08    0.72
   0   6  -5    1.07    0.73
   0   6  -5    1.00    0.38
   0   6  -5    0.56    0.38
   0   6  -4  243.80    8.36
   0   6  -4  217.45    7.87
   0   6  -4  218.68    8.52
   0   6  -4  218.64    8.51
   0   6  -4  206.28    7.26
   0   6  -4  217.18    7.29
   0  -6   4  237.27    8.09
   0   6  -3   27.10    1.50
   0   6  -3   25.39    1.86
   0   6  -3   28.30    1.93
   0   6  -3   25.97    1.16
   0  -6   3   27.51    1.64
   0   6  -3   25.44    1.16
   0   6  -3   28.82    1.22
   0   6  -2    0.68    0.31
   0   6  -2    0.97    0.51
   0  -6   2    1.07    0.42
   0   6  -2    0.39    0.50
   0   6  -2    0.23    0.49
   0   6  -2    0.74    0.26
   0   6  -2    0.40    0.25
   0   6  -1  647.93   20.47
   0   6  -1  581.95   20.55
   0   6  -1  584.99   20.56
   0   6  -1  640.39   20.48
   0   6   0  385.86   12.95
   0   6   0  375.44   13.15
   0   6   0  388.73   13.02
   0   6   0  379.89   13.16
   0   6   1   16.89    0.98
   0   6   1   19.86    1.20
   0   6   1   20.43    1.26
   0   6   1   19.05    1.33
   0   6   1   20.60    1.37
   0   6   2  133.12    5.02
   0   6   2  139.52    5.08
   0   6   2  143.84    5.28
   0   6   2  143.43    5.25
   0   6   2  148.78    5.41
   0   6   2  144.46    5.41
   0   6   3 1244.88   40.11
   0   6   3 1160.23   39.56
   0   6   3 1337.37   39.95
   0   6   3 1309.83   40.23
   0   6   3 1305.02   40.25
   0   6   3 1333.74   40.39
   0   6   3 1332.41   40.40
   0   6   4   75.94    3.15
   0   6   4   74.37    2.76
   0   6   4   71.60    3.05
   0   6   4   74.66    3.11
   0   6   5   11.68    0.67
   0   6   5   13.59    1.02
   0   6   5   13.48    1.06
   0  -6  -6  614.63   20.63
   0   6   6  651.24   21.06
   0   6   6  674.43   21.26
   0  -6  -7   21.38    1.25
   0   6   7   22.44    1.58
   0   6   7   19.98    1.39
   0  -6  -8   24.91    1.52
   0   6   8   25.72    1.81
   0   6   8   24.74    1.61
   0   6   8   25.27    1.83
   0  -6  -9   29.67    1.81
   0   6   9   27.95    2.03
   0   6   9   27.65    1.80
   0   6   9   28.76    2.07
   0  -6 -10   82.28    3.74
   0   6  10   76.36    3.94
   0   6  10   73.58    3.57
   0   6  10   78.95    4.04
   0  -6 -11   10.68    1.27
   0   6  11   10.74    1.47
   0   6  11   12.32    1.48
   0   6  11   11.67    0.78
   0   6  11    9.93    1.15
   0   6  12   55.29    2.31
   0   6  12   51.92    2.98
   0   6  12   59.01    2.36
   0  -6 -12   58.54    3.32
   0   6  12   59.12    2.34
   0   6  12   56.09    3.54
   0   6  12   59.78    3.54
   0   6  12   61.71    2.25
   0   6  13  134.36    4.86
   0   6  13  142.79    4.77
   0  -6 -13  135.78    6.11
   0   6  13  135.34    4.91
   0   6  13  130.95    6.38
   0   6  13  140.23    4.91
   0  -6 -13  141.06    6.08
   0   6  13  130.17    6.26
   0  -6 -13  138.88    6.03
   0  -6 -14    1.69    0.39
   0   6  14    2.01    0.45
   0   6  14    1.64    0.43
   0  -6 -15   17.11    0.90
   0  -6 -15   15.11    0.95
   0   6  15   16.10    0.95
   0  -6 -16   15.72    0.90
   0   6  16   14.36    0.88
   0  -6 -16   16.56    0.93
   0  -6 -16   14.80    0.84
   0  -6 -17    4.37    0.47
   0   6  17    4.72    0.46
   0  -6 -17    4.71    0.44
   0  -6 -18    0.34    0.26
   0   6  18    0.43    0.22
   0  -6 -18    0.54    0.23
   0  -6 -18    0.85    0.28
   0  -6 -19    6.09    0.31
   0   6  19    6.20    0.30
   0  -6 -19    5.34    0.29
   0   7 -13    0.04    0.16
   0   7 -13    0.20    0.14
   0   7 -13    0.20    0.18
   0   7 -13    0.31    0.15
   0   7 -12    2.69    0.30
   0   7 -12    3.41    0.34
   0   7 -12    3.00    0.37
   0   7 -12    3.55    0.35
   0   7 -12    3.33    0.38
   0   7 -12    2.29    0.31
   0   7 -12    3.34    0.32
   0   7 -11   20.55    0.92
   0   7 -11   20.11    0.97
   0   7 -11   20.70    0.97
   0   7 -11   18.15    0.97
   0   7 -11   20.28    0.97
   0   7 -11   19.61    0.92
   0   7 -11   19.75    0.96
   0   7 -11   20.18    0.99
   0   7 -10    4.57    0.52
   0   7 -10    4.30    0.49
   0   7 -10    4.74    0.43
   0   7 -10    4.08    0.54
   0   7 -10    5.12    0.58
   0   7 -10    5.41    0.56
   0   7 -10    5.10    0.57
   0   7 -10    3.78    0.49
   0   7 -10    4.15    0.48
   0   7 -10    4.13    0.56
   0   7 -10    4.52    0.50
   0   7 -10    5.48    0.56
   0   7  -9   43.00    1.77
   0   7  -9   39.25    1.67
   0   7  -9   43.42    1.88
   0   7  -9   43.77    1.90
   0   7  -9   45.20    1.73
   0   7  -9   42.13    1.81
   0   7  -9   41.78    1.64
   0   7  -9   43.96    1.87
   0   7  -9   44.04    1.75
   0   7  -9   40.68    1.80
   0   7  -9   41.47    1.83
   0   7  -9   42.74    1.78
   0   7  -8    8.19    0.71
   0   7  -8   10.14    0.77
   0   7  -8   10.31    0.68
   0   7  -8    8.87    0.61
   0   7  -8    9.85    0.79
   0   7  -8    9.61    0.71
   0   7  -8    8.99    0.77
   0   7  -8    9.37    0.73
   0   7  -8    9.03    0.68
   0   7  -8    8.75    0.65
   0   7  -8    8.95    0.62
   0   7  -8   10.64    0.82
   0   7  -8    8.63    0.76
   0   7  -8    9.40    0.72
   0   7  -7  259.93   10.67
   0   7  -7  262.20   10.66
   0   7  -7  267.92    8.52
   0   7  -7  266.48    8.71
   0   7  -7  252.51    8.53
   0   7  -7  249.63    8.65
   0   7  -7  262.19    8.62
   0   7  -7  246.14    8.45
   0   7  -7  250.79    8.64
   0   7  -7  251.21    8.58
   0   7  -7  248.88    8.56
   0   7  -7  265.17    8.53
   0   7  -7  242.79    8.49
   0   7  -7  258.41    8.45
   0  -7   7  261.76    9.81
   0   7  -7  273.39    8.77
   0   7  -7  254.18    8.57
   0   7  -7  270.26    8.75
   0   7  -6   -0.45    0.83
   0   7  -6   -0.30    0.74
   0   7  -6    0.07    0.35
   0   7  -6    0.03    0.42
   0   7  -6    0.12    0.38
   0   7  -6    0.19    0.34
   0   7  -6    0.03    0.39
   0  -7   6   -0.19    0.52
   0   7  -6    0.31    0.29
   0   7  -6    0.06    0.37
   0   7  -6    0.09    0.41
   0   7  -6   -0.28    0.37
   0   7  -6   -0.13    0.44
   0   7  -6   -0.03    0.43
   0   7  -6    0.55    0.31
   0   7  -6   -0.05    0.42
   0   7  -6    0.21    0.31
   0   7  -6   -0.13    0.40
   0   7  -6   -0.02    0.33
   0   7  -6    0.40    0.44
   0   7  -5    1.64    0.85
   0   7  -5    3.84    1.05
   0   7  -5    2.97    0.41
   0   7  -5    3.86    0.43
   0   7  -5    2.72    0.43
   0   7  -5    2.98    0.46
   0   7  -5    3.31    0.45
   0   7  -5    2.94    0.38
   0   7  -5    3.15    0.45
   0   7  -5    3.64    0.39
   0   7  -5    2.63    0.49
   0   7  -5    2.69    0.47
   0   7  -5    3.77    0.50
   0   7  -5    2.88    0.38
   0  -7   5    2.29    0.69
   0   7  -5    2.45    0.85
   0   7  -5    3.18    0.51
   0   7  -4   93.72    4.79
   0   7  -4   93.04    4.80
   0   7  -4   99.91    3.62
   0  -7   4  109.48    4.43
   0   7  -4  100.29    3.63
   0  -7   3    1.76    0.55
   0   7  -3    1.59    0.71
   0   7  -3    1.39    0.65
   0   7  -3    1.17    0.33
   0   7  -3    1.55    0.35
   0   7  -2   25.19    1.74
   0   7  -2   24.34    1.87
   0   7  -2   28.13    1.96
   0   7  -2   25.08    1.14
   0   7  -2   24.26    1.14
   0  -7   2   25.77    1.63
   0   7  -2   26.63    1.17
   0   7  -1   -0.07    0.47
   0   7  -1    0.56    0.51
   0   7  -1    0.26    0.52
   0   7  -1    0.51    0.54
   0   7  -1    0.68    0.27
   0   7  -1    0.52    0.26
   0   7   0   46.78    2.26
   0   7   0   48.55    2.33
   0   7   0   43.29    2.40
   0   7   0   45.23    2.45
   0   7   0   41.38    1.63
   0   7   0   40.49    1.64
   0   7   1   12.92    1.10
   0   7   1   11.39    1.16
   0   7   1   13.59    1.24
   0   7   1   13.85    1.23
   0   7   1   14.40    1.09
   0   7   2    9.04    1.03
   0   7   2    7.64    0.86
   0   7   2    7.89    0.96
   0   7   2    8.11    0.94
   0   7   2    8.69    0.82
   0   7   3  149.91    5.51
   0   7   3  143.46    5.62
   0   7   3  150.31    5.66
   0   7   3  136.81    5.44
   0   7   3  140.05    5.19
   0   7   4  142.09    5.42
   0   7   4  134.30    5.35
   0   7   4  144.39    5.01
   0   7   5  116.59    4.47
   0   7   5  110.81    4.35
   0   7   5  108.06    3.84
   0   7   5  104.23    3.81
   0   7   6   41.11    2.16
   0   7   6   43.34    2.32
   0   7   7    0.65    0.46
   0   7   7    0.72    0.54
   0   7   8   98.33    4.32
   0   7   8  111.72    4.72
   0   7   9  130.78    5.35
   0   7   9  131.44    5.70
   0   7  10   39.93    2.40
   0   7  10   43.36    2.78
   0   7  11    0.65    0.66
   0   7  11    1.94    0.38
   0   7  11    1.73    0.41
   0   7  11    0.98    0.57
   0   7  11    1.53    0.37
   0   7  12   63.98    3.77
   0   7  12   63.69    2.46
   0   7  12   65.11    2.40
   0   7  12   63.46    2.50
   0   7  12   59.47    2.31
   0   7  13    4.83    0.51
   0   7  13    4.66    0.56
   0   7  13    4.35    0.53
   0   7  13    4.73    1.09
   0  -7 -14    0.66    0.36
   0   7  14    0.33    0.39
   0   7  14    0.22    0.40
   0   7  14    0.19    0.35
   0  -7 -15    4.63    0.55
   0  -7 -15    4.80    0.51
   0   7  15    4.28    0.52
   0   7  15    6.33    0.58
   0   7  16   49.83    2.09
   0  -7 -16   55.37    2.07
   0  -7 -16   53.69    2.10
   0  -7 -16   54.37    2.13
   0   7  16   53.88    2.12
   0   7  17    1.08    0.34
   0  -7 -17    0.76    0.29
   0  -7 -17    0.88    0.33
   0  -7 -17    0.84    0.34
   0   7  17    0.61    0.28
   0   7  18   18.37    0.84
   0  -7 -18   19.51    0.85
   0  -7 -18   21.41    0.88
   0  -7 -18   20.11    0.86
   0  -7 -18   17.75    0.83
   0  -7 -19    1.70    0.17
   0   7  19    1.71    0.16
   0   8 -12    1.43    0.22
   0   8 -12    1.37    0.22
   0   8 -12    1.29    0.19
   0   8 -11   82.41    2.76
   0   8 -11   83.47    2.75
   0   8 -11   80.71    2.76
   0   8 -11   73.70    2.76
   0   8 -11   80.02    2.71
   0   8 -11   77.05    2.71
   0   8 -11   76.93    2.78
   0   8 -10    3.82    0.36
   0   8 -10    3.68    0.46
   0   8 -10    4.52    0.49
   0   8 -10    3.23    0.45
   0   8 -10    4.24    0.44
   0   8 -10    4.78    0.45
   0   8 -10    4.00    0.44
   0   8  -9    2.98    0.46
   0   8  -9    3.47    0.48
   0   8  -9    3.03    0.42
   0   8  -9    3.91    0.48
   0   8  -9    2.18    0.39
   0   8  -9    3.30    0.50
   0   8  -9    2.97    0.49
   0   8  -9    3.64    0.53
   0   8  -9    3.26    0.39
   0   8  -9    2.83    0.46
   0   8  -8   19.21    1.09
   0   8  -8   18.64    1.04
   0   8  -8   18.75    0.97
   0   8  -8   18.11    0.90
   0   8  -8   17.05    1.01
   0   8  -8   17.88    1.00
   0   8  -8   18.76    0.99
   0   8  -8   19.09    1.10
   0   8  -8   16.96    0.98
   0   8  -8   18.29    0.97
   0   8  -8   16.90    0.92
   0   8  -8   17.47    0.90
   0   8  -8   17.74    1.08
   0   8  -8   17.29    0.93
   0   8  -8   17.99    0.99
   0   8  -7    1.54    0.43
   0   8  -7    0.89    0.47
   0   8  -7    0.77    0.42
   0   8  -7    0.74    0.46
   0   8  -7    0.93    0.37
   0   8  -7    1.90    0.50
   0   8  -7    0.98    0.42
   0   8  -7    1.41    0.42
   0   8  -7    1.12    0.44
   0   8  -7    1.06    0.41
   0   8  -7    1.14    0.37
   0   8  -7    1.18    0.47
   0   8  -7    0.72    0.37
   0   8  -7    1.13    0.46
   0   8  -6    1.45    0.90
   0   8  -6   -0.32    0.92
   0   8  -6    0.44    0.39
   0   8  -6    1.12    0.47
   0   8  -6    0.20    0.43
   0   8  -6    0.53    0.35
   0   8  -6    0.55    0.47
   0  -8   6    0.41    0.54
   0   8  -6    0.47    0.30
   0   8  -6    0.19    0.45
   0   8  -6    0.04    0.37
   0   8  -6    0.42    0.43
   0   8  -6    0.22    0.38
   0   8  -6    0.52    0.38
   0   8  -6    0.16    0.42
   0   8  -6    0.37    0.35
   0   8  -6    0.34    0.39
   0   8  -6    0.06    0.33
   0   8  -6    0.78    0.44
   0   8  -6    0.46    0.44
   0   8  -6   -0.03    0.46
   0   8  -6    0.49    0.35
   0   8  -5   75.37    2.89
   0   8  -5   79.11    2.72
   0   8  -5   72.86    2.85
   0   8  -5   70.95    2.74
   0   8  -5   73.41    2.73
   0   8  -5   73.96    2.84
   0   8  -5   74.97    2.71
   0   8  -5   70.50    2.64
   0   8  -5   72.66    2.68
   0   8  -5   75.22    2.83
   0   8  -5   71.91    2.77
   0   8  -5   75.42    2.75
   0   8  -5   79.49    2.71
   0   8  -5   71.78    2.59
   0   8  -5   72.99    2.73
   0   8  -5   74.32    2.65
   0   8  -5   72.70    2.66
   0   8  -5   73.83    2.77
   0   8  -5   74.05    4.32
   0   8  -5   73.25    4.32
   0   8  -5   75.94    2.89
   0  -8   5   71.57    3.64
   0   8  -5   65.38    2.66
   0   8  -5   72.44    2.76
   0  -8   4  139.17    5.83
   0   8  -4  143.43    5.02
   0   8  -4  144.29    4.88
   0   8  -4  140.03    4.99
   0   8  -4  133.17    4.79
   0   8  -4  142.39    4.79
   0   8  -4  144.73    4.97
   0   8  -4  145.99    4.88
   0   8  -4  152.80    4.86
   0   8  -4  135.73    4.74
   0   8  -4  143.06    4.89
   0   8  -4  141.53    4.80
   0   8  -4  151.01    4.88
   0   8  -4  144.46    5.01
   0   8  -4  137.94    6.47
   0   8  -4  141.46    6.53
   0   8  -4  138.08    4.91
   0   8  -4  145.83    4.87
   0   8  -4  148.06    4.98
   0   8  -4  132.59    4.85
   0   8  -4  138.13    4.90
   0   8  -4  137.12    4.88
   0   8  -3  215.11    9.00
   0   8  -3  212.61    8.96
   0   8  -3  221.68    7.58
   0   8  -3  227.49    7.61
   0  -8   3  227.47    8.45
   0   8  -3  249.90    8.84
   0   8  -2   55.21    3.25
   0   8  -2   57.67    3.28
   0   8  -2   57.63    2.24
   0  -8   2   62.91    2.94
   0   8  -2   55.69    2.24
   0   8  -2   64.61    3.15
   0   8  -1    1.33    0.70
   0   8  -1    1.65    0.68
   0   8  -1    1.33    0.33
   0   8  -1    1.01    0.32
   0  -8   1    1.51    0.53
   0   8  -1    1.59    0.64
   0   8   0   21.74    1.79
   0   8   0   21.72    1.76
   0   8   0   22.28    1.61
   0   8   0   23.40    1.07
   0   8   0   21.75    1.06
   0   8   0   24.17    1.65
   0   8   1  404.90   13.16
   0   8   1  383.81   13.39
   0   8   1  371.63   12.35
   0   8   1  373.90   13.48
   0   8   1  363.87   13.48
   0   8   1  401.68   13.29
   0   8   2  192.01    6.46
   0   8   2  169.74    5.79
   0   8   2  173.90    6.71
   0   8   2  186.55    6.68
   0   8   2  155.67    6.73
   0   8   2  162.66    6.75
   0   8   3   18.91    1.25
   0   8   3   20.16    0.94
   0   8   3   19.17    1.51
   0   8   3   18.43    1.41
   0   8   3   19.00    1.56
   0   8   3   19.89    1.59
   0   8   4  611.90   20.12
   0   8   4  619.06   20.66
   0   8   4  615.46   20.63
   0   8   5   23.57    1.24
   0   8   5   26.25    1.72
   0   8   5   24.61    1.65
   0   8   6  239.94    8.59
   0   8   6  221.39    8.40
   0   8   7    8.20    1.03
   0   8   7    5.17    0.86
   0   8   8   73.38    3.66
   0   8   8   68.86    3.35
   0   8   9    6.38    1.09
   0   8   9    5.19    0.87
   0   8  10    1.75    0.78
   0   8  10    1.15    0.57
   0   8  11   40.22    1.71
   0   8  11   35.32    2.40
   0   8  11   39.74    1.78
   0   8  11   40.00    1.65
   0   8  11   45.34    1.74
   0   8  11   42.48    2.94
   0   8  11   42.04    1.73
   0   8  11   43.19    1.79
   0   8  11   40.05    1.66
   0   8  11   42.15    1.75
   0   8  12   55.48    2.26
   0   8  12   61.02    2.25
   0   8  12   55.40    2.16
   0   8  12   60.79    2.36
   0   8  12   57.19    2.33
   0   8  12   52.64    2.23
   0   8  13   26.46    1.30
   0   8  13   29.93    2.51
   0   8  13   26.70    1.32
   0   8  13   28.37    1.24
   0   8  13   28.69    1.41
   0   8  13   31.11    1.34
   0   8  13   28.93    1.41
   0   8  14   53.26    2.23
   0   8  14   52.40    2.13
   0   8  14   57.46    2.23
   0  -8 -14   56.38    2.23
   0   8  14   55.26    2.05
   0   8  14   49.95    2.07
   0   8  14   60.31    2.17
   0  -8 -15   74.84    2.85
   0   8  15   75.44    2.85
   0  -8 -15   79.12    2.81
   0   8  15   72.82    2.86
   0   8  16   44.51    1.82
   0  -8 -16   44.96    1.83
   0  -8 -16   47.23    1.79
   0  -8 -16   44.47    1.80
   0   8  16   43.04    1.80
   0  -8 -17   10.40    0.64
   0  -8 -17    9.36    0.58
   0  -8 -17    9.35    0.60
   0   8  17   10.58    0.63
   0   8  18   21.09    0.91
   0  -8 -18   21.63    0.93
   0  -8 -18   21.14    0.90
   0  -8 -18   23.31    0.94
   0  -8 -18   22.11    0.91
   0   8  19    0.18    0.11
   0  -8 -19    0.19    0.12
   0   9 -11   15.62    0.60
   0   9 -11   15.97    0.65
   0   9 -11   14.41    0.60
   0   9 -10    2.01    0.31
   0   9 -10    2.92    0.39
   0   9 -10    1.71    0.32
   0   9 -10    1.92    0.33
   0   9 -10    2.01    0.31
   0   9  -9   58.07    2.18
   0   9  -9   57.29    2.11
   0   9  -9   58.85    2.20
   0   9  -9   61.39    2.24
   0   9  -9   56.12    2.26
   0   9  -9   61.27    2.24
   0   9  -9   64.83    2.21
   0   9  -9   60.69    2.21
   0   9  -9   58.26    2.27
   0   9  -8    0.20    0.31
   0   9  -8   -0.17    0.38
   0   9  -8    0.39    0.37
   0   9  -8   -0.07    0.41
   0   9  -8    0.43    0.35
   0   9  -8    0.45    0.36
   0   9  -8   -0.09    0.36
   0   9  -8    0.36    0.34
   0   9  -8   -0.05    0.42
   0   9  -8    0.25    0.38
   0   9  -8    0.09    0.47
   0   9  -8    0.32    0.37
   0   9  -8    0.14    0.37
   0   9  -7   40.15    1.64
   0   9  -7   40.31    1.61
   0   9  -7   35.24    1.66
   0   9  -7   38.92    1.56
   0   9  -7   37.69    1.64
   0   9  -7   38.15    1.65
   0   9  -7   39.06    1.63
   0   9  -7   36.80    1.62
   0   9  -7   36.47    1.57
   0   9  -7   37.01    1.54
   0   9  -7   37.34    1.66
   0   9  -7   37.66    1.75
   0   9  -7   37.98    1.73
   0   9  -7   40.46    1.60
   0   9  -6   56.08    2.37
   0   9  -6   59.57    2.23
   0   9  -6   59.37    2.29
   0   9  -6   50.71    2.10
   0   9  -6   54.40    2.30
   0   9  -6   54.46    2.17
   0   9  -6   59.85    2.30
   0   9  -6   57.69    2.25
   0   9  -6   59.83    2.22
   0   9  -6   56.86    2.16
   0   9  -6   57.07    2.23
   0   9  -6   58.45    2.29
   0   9  -6   56.91    2.17
   0   9  -6   60.07    2.42
   0   9  -6   61.68    2.23
   0   9  -6   57.70    2.28
   0   9  -5    6.79    1.34
   0   9  -5    5.22    1.26
   0   9  -5    5.27    0.56
   0   9  -5    5.47    0.61
   0   9  -5    5.06    0.54
   0   9  -5    5.46    0.62
   0  -9   5    4.06    0.88
   0   9  -5    5.57    0.51
   0   9  -5    4.80    0.62
   0   9  -5    6.28    0.58
   0   9  -5    5.55    0.61
   0   9  -5    5.10    0.55
   0   9  -5    5.61    0.55
   0   9  -5    4.11    0.44
   0   9  -5    5.21    0.54
   0   9  -5    5.25    0.59
   0   9  -5    5.20    0.61
   0   9  -5    4.41    0.51
   0   9  -5    5.60    0.64
   0   9  -5    4.66    0.60
   0   9  -5    4.69    0.58
   0   9  -5    4.55    0.49
   0   9  -4   40.42    1.59
   0   9  -4   39.77    1.71
   0   9  -4   32.84    2.75
   0   9  -4   33.90    2.80
   0   9  -4   35.26    1.52
   0   9  -4   37.36    1.58
   0   9  -4   38.53    1.56
   0   9  -4   35.27    1.63
   0   9  -4   35.57    1.58
   0   9  -4   34.96    1.49
   0   9  -4   34.64    1.52
   0   9  -4   35.96    1.65
   0   9  -4   35.05    1.49
   0   9  -4   36.97    1.62
   0   9  -4   35.95    1.55
   0   9  -4   38.68    1.54
   0   9  -4   34.70    1.44
   0   9  -4   39.49    1.52
   0   9  -4   36.58    1.58
   0   9  -4   36.47    1.50
   0   9  -4   34.87    1.58
   0   9  -4   37.23    1.71
   0  -9   4   36.22    2.35
   0   9  -4   38.17    1.54
   0   9  -4   37.11    1.61
   0   9  -4   33.82    1.53
   0   9  -3   16.34    1.90
   0   9  -3   18.20    1.98
   0   9  -3   19.26    0.95
   0   9  -3   19.13    0.99
   0   9  -3   18.35    1.04
   0   9  -3   17.45    1.00
   0   9  -3   18.73    0.95
   0   9  -3   21.54    1.84
   0   9  -3   18.12    0.94
   0   9  -3   18.67    1.07
   0   9  -3   19.75    0.94
   0   9  -3   18.93    1.03
   0   9  -3   19.48    0.97
   0   9  -3   18.53    0.94
   0   9  -3   20.23    0.94
   0   9  -3   18.21    0.94
   0   9  -3   18.31    0.89
   0   9  -3   17.36    0.98
   0   9  -3   19.39    0.97
   0   9  -3   20.20    1.03
   0   9  -3   18.37    0.98
   0   9  -3   21.04    1.12
   0   9  -3   18.90    1.09
   0  -9   3   19.54    1.62
   0   9  -3   17.99    0.98
   0   9  -3   17.73    1.02
   0   9  -2   62.21    3.84
   0   9  -2   68.64    3.99
   0   9  -2   71.93    2.63
   0   9  -2   77.02    2.65
   0   9  -2   65.47    2.58
   0   9  -2   72.58    2.57
   0   9  -2   67.04    2.69
   0   9  -2   73.92    2.68
   0   9  -2   71.76    2.68
   0   9  -2   70.77    2.59
   0   9  -2   73.12    2.58
   0   9  -2   68.19    2.64
   0   9  -2   68.90    2.63
   0  -9   2   79.57    3.56
   0   9  -2   71.43    2.75
   0   9  -2   70.01    2.67
   0   9  -2   80.36    3.80
   0   9  -2   74.56    2.62
   0   9  -2   68.42    2.62
   0   9  -2   69.96    2.68
   0   9  -2   76.73    2.64
   0   9  -2   75.56    2.77
   0  -9   1   13.57    1.31
   0   9  -1   16.56    0.92
   0   9  -1   15.20    1.44
   0   9  -1   13.77    1.63
   0   9  -1   14.84    1.65
   0   9  -1   17.09    0.94
   0   9   0   56.66    2.90
   0   9   0   46.13    3.00
   0   9   0   52.24    3.15
   0   9   0   54.56    2.94
   0   9   0   54.80    2.12
   0   9   1   31.42    1.92
   0   9   1   26.59    2.09
   0   9   1   27.12    1.94
   0   9   1   26.68    2.08
   0   9   1   29.02    1.29
   0   9   2  184.53    6.56
   0   9   2  157.83    6.90
   0   9   2  181.51    6.78
   0   9   2  155.94    6.87
   0   9   2  170.67    6.84
   0   9   2  170.84    5.79
   0   9   3    0.06    0.38
   0   9   3    0.50    0.57
   0   9   3    0.29    0.52
   0   9   3    0.08    0.51
   0   9   3   -0.02    0.28
   0   9   3    0.35    0.59
   0   9   4   13.67    1.05
   0   9   4   14.91    1.33
   0   9   4   13.78    1.34
   0   9   5   13.86    1.30
   0   9   5   11.22    1.23
   0   9   6   52.91    2.94
   0   9   6   62.03    3.07
   0   9   7  125.58    5.38
   0   9   7  122.78    5.23
   0   9   8  197.54    7.65
   0   9   8  179.45    7.28
   0   9   9   18.88    1.78
   0   9   9   16.35    1.52
   0   9  10    3.12    0.46
   0   9  10    2.37    0.71
   0   9  10    2.21    0.39
   0   9  10    3.23    0.42
   0   9  10    2.71    0.44
   0   9  10    3.08    0.46
   0   9  10    3.54    0.99
   0   9  10    2.88    0.43
   0   9  10    2.70    0.41
   0   9  10    2.52    0.42
   0   9  11    4.27    0.54
   0   9  11    3.78    0.85
   0   9  11    5.04    0.51
   0   9  11    2.69    0.91
   0   9  11    4.80    0.55
   0   9  11    4.19    0.47
   0   9  11    5.53    0.56
   0   9  11    4.38    0.46
   0   9  11    4.58    0.52
   0   9  11    4.64    0.47
   0   9  12    0.26    0.30
   0   9  12    0.26    0.39
   0   9  12    0.30    0.34
   0   9  12    0.30    0.72
   0   9  12    0.47    0.36
   0   9  12    0.52    0.41
   0   9  12    0.41    0.31
   0   9  12   -0.03    0.37
   0   9  12    0.43    0.29
   0   9  13   13.06    0.70
   0   9  13   13.82    0.89
   0   9  13   12.07    0.78
   0   9  13   13.92    0.84
   0   9  13   12.73    1.65
   0   9  13   10.08    0.73
   0   9  13   12.11    0.73
   0  -9 -13   12.71    0.81
   0   9  14   12.75    0.87
   0   9  14   13.50    0.73
   0  -9 -14   13.18    0.82
   0   9  14   13.11    0.81
   0   9  14   12.90    0.82
   0   9  14   11.83    0.74
   0   9  14   15.04    0.84
   0  -9 -15  215.43    7.35
   0   9  15  205.81    7.28
   0  -9 -15  206.74    7.30
   0   9  15  224.79    7.22
   0   9  15  222.91    7.41
   0   9  16    0.42    0.34
   0  -9 -16    0.30    0.30
   0  -9 -16    0.29    0.27
   0  -9 -16    0.14    0.29
   0   9  17    0.35    0.28
   0  -9 -17    0.45    0.29
   0  -9 -17    0.60    0.27
   0  -9 -17    0.26    0.26
   0   9  18    7.11    0.42
   0  -9 -18    6.20    0.41
   0  -9 -18    5.87    0.37
   0  -9 -19   10.08    0.42
   0  10 -10    0.14    0.17
   0  10 -10   -0.04    0.18
   0  10 -10    0.03    0.19
   0  10 -10   -0.06    0.15
   0  10 -10   -0.14    0.15
   0  10  -9   15.83    0.71
   0  10  -9   15.94    0.74
   0  10  -9   15.56    0.74
   0  10  -9   13.81    0.73
   0  10  -9   15.89    0.75
   0  10  -9   13.88    0.62
   0  10  -9   16.01    0.75
   0  10  -9   14.57    0.70
   0  10  -8    0.16    0.33
   0  10  -8    0.22    0.29
   0  10  -8    0.23    0.36
   0  10  -8   -0.08    0.37
   0  10  -8    0.04    0.38
   0  10  -8   -0.16    0.32
   0  10  -8    0.20    0.32
   0  10  -8    0.29    0.40
   0  10  -8    0.48    0.35
   0  10  -7   21.15    1.05
   0  10  -7   19.91    0.99
   0  10  -7   18.78    1.03
   0  10  -7   22.22    0.99
   0  10  -7   21.12    1.01
   0  10  -7   19.68    1.03
   0  10  -7   20.30    1.03
   0  10  -7   19.61    0.97
   0  10  -7   21.08    0.97
   0  10  -7   21.38    1.06
   0  10  -7   20.91    1.10
   0  10  -7   21.32    1.07
   0  10  -7   21.76    1.04
   0  10  -7   21.49    1.01
   0  10  -6    3.46    0.57
   0  10  -6    3.53    0.54
   0  10  -6    2.74    0.46
   0  10  -6    2.36    0.37
   0  10  -6    1.88    0.49
   0  10  -6    2.97    0.46
   0  10  -6    2.72    0.44
   0  10  -6    3.28    0.51
   0  10  -6    3.43    0.47
   0  10  -6    2.22    0.46
   0  10  -6    2.89    0.51
   0  10  -6    2.93    0.43
   0  10  -6    2.80    0.53
   0  10  -6    3.16    0.53
   0  10  -6    2.82    0.48
   0  10  -5    8.75    0.73
   0  10  -5    9.18    0.70
   0  10  -5    8.90    0.73
   0  10  -5    7.71    0.63
   0  10  -5    7.51    0.57
   0  10  -5    7.90    0.72
   0  10  -5    8.37    0.63
   0  10  -5    7.76    0.63
   0  10  -5    8.38    0.70
   0  10  -5    9.78    0.66
   0  10  -5    8.44    0.69
   0  10  -5    8.17    0.61
   0  10  -5    7.50    0.53
   0  10  -5    8.57    0.62
   0  10  -5    8.45    0.72
   0  10  -5    8.90    0.76
   0  10  -5    8.87    0.76
   0  10  -5    8.30    0.70
   0  10  -4  130.69    4.67
   0  10  -4  133.52    4.48
   0  10  -4  131.98    4.52
   0  10  -4  128.28    4.54
   0  10  -4  134.76    4.50
   0  10  -4  122.80    4.51
   0  10  -4  125.97    4.44
   0  10  -4  126.73    4.47
   0  10  -4  122.46    4.59
   0  10  -4  130.50    4.58
   0  10  -4  130.68    4.50
   0  10  -4  131.66    4.47
   0  10  -4  133.20    4.45
   0  10  -4  131.17    4.53
   0  10  -4  126.93    4.39
   0  10  -4  130.86    4.45
   0  10  -4  128.23    4.55
   0  10  -4  126.80    4.66
   0  10  -4  134.27    4.49
   0  10  -4  130.43    4.57
   0  10  -4  119.33    4.46
   0  10  -3    9.09    1.49
   0  10  -3    5.60    1.27
   0  10  -3    9.88    0.66
   0  10  -3    8.43    0.72
   0  10  -3    9.00    0.69
   0  10  -3    8.71    0.70
   0  10  -3    8.85    0.63
   0 -10   3    9.18    1.16
   0  10  -3    8.40    0.64
   0  10  -3    9.43    0.65
   0  10  -3    8.71    0.66
   0  10  -3    8.27    0.76
   0  10  -3    8.31    0.71
   0  10  -3    8.86    0.64
   0  10  -3    9.47    0.65
   0  10  -3    9.39    0.60
   0  10  -3   10.53    0.67
   0  10  -3    9.80    0.73
   0  10  -3    9.97    0.72
   0  10  -3    9.72    0.65
   0  10  -3    9.38    0.77
   0  10  -3   11.21    0.73
   0  10  -3    8.51    0.75
   0  10  -3    8.60    0.66
   0  10  -3    9.22    0.73
   0  10  -2    8.14    0.61
   0  10  -2    9.48    0.71
   0  10  -2    9.34    0.68
   0  10  -2    8.28    0.71
   0  10  -2    8.37    0.59
   0  10  -2    7.83    0.67
   0  10  -2    9.60    1.27
   0 -10   2    6.02    0.98
   0  10  -2    8.60    0.66
   0  10  -2    9.59    0.77
   0  10  -2    9.44    0.64
   0  10  -2    9.59    0.71
   0  10  -2    7.13    0.68
   0  10  -2    8.69    0.61
   0  10  -2    9.21    0.63
   0  10  -2    8.15    0.58
   0  10  -2    8.51    0.71
   0  10  -2   10.15    0.64
   0  10  -2    8.49    0.63
   0  10  -2    8.85    0.64
   0  10  -2    8.85    0.68
   0  10  -2    6.30    1.29
   0  10  -2    7.41    1.41
   0  10  -2    7.28    0.71
   0  10  -2    8.19    0.64
   0  10  -2    7.92    0.66
   0  10  -2    7.08    0.67
   0  10  -1  410.61   15.91
   0  10  -1  395.21   15.87
   0  10  -1  466.22   14.22
   0  10  -1  416.07   14.18
   0  10  -1  438.21   14.17
   0  10  -1  416.54   14.17
   0  10  -1  422.35   14.25
   0  10  -1  442.60   14.14
   0  10  -1  436.44   14.17
   0  10  -1  424.02   14.17
   0  10  -1  433.36   14.12
   0  10  -1  417.53   14.27
   0  10  -1  435.75   14.24
   0  10  -1  445.57   14.16
   0  10  -1  487.46   15.70
   0  10  -1  452.99   14.16
   0  10  -1  466.88   14.17
   0  10  -1  431.21   14.12
   0  10  -1  429.82   14.13
   0  10  -1  425.76   14.21
   0  10  -1  423.27   14.20
   0  10  -1  446.05   14.17
   0  10  -1  441.15   14.32
   0  10  -1  457.87   14.19
   0 -10   1  435.75   15.26
   0  10  -1  435.80   14.26
   0  10   0    8.14    0.66
   0  10   0    7.76    0.56
   0 -10   0    7.51    1.02
   0  10   0    9.38    1.16
   0  10   0    9.14    0.64
   0  10   0    6.98    0.59
   0  10   0    7.58    0.64
   0  10   0    8.19    0.60
   0  10   0    7.30    0.60
   0  10   0    9.03    0.70
   0  10   0    7.17    0.63
   0  10   0    7.15    0.56
   0  10   0    7.33    0.58
   0  10   0    7.91    1.30
   0  10   0    6.83    1.24
   0  10   0    8.69    0.59
   0  10   0    8.11    0.56
   0  10   0    8.16    0.60
   0  10   1   24.26    1.84
   0  10   1   24.63    2.14
   0  10   1   26.03    1.96
   0  10   1   21.49    2.01
   0  10   1   26.43    1.25
   0  10   2   23.70    1.70
   0  10   2   18.96    1.86
   0  10   2   23.17    1.82
   0  10   2   20.50    1.95
   0  10   2   23.74    1.15
   0  10   3   38.64    2.07
   0  10   3   38.46    2.36
   0  10   3   33.55    2.43
   0  10   3   33.34    2.34
   0  10   3   35.05    1.52
   0  10   4   13.11    1.08
   0  10   4   12.67    1.38
   0  10   4   12.56    1.41
   0  10   5  132.30    5.65
   0  10   5  132.71    5.71
   0  10   6   50.16    2.87
   0  10   6   49.19    2.87
   0  10   7   14.81    1.52
   0  10   7   16.54    1.56
   0  10   8   24.91    1.24
   0  10   8   26.23    1.21
   0  10   8   27.80    1.25
   0  10   8   25.00    1.21
   0  10   8   24.76    1.17
   0  10   8   26.86    1.25
   0  10   8   22.33    1.94
   0  10   8   24.78    1.18
   0  10   8   23.57    1.20
   0  10   8   23.66    1.17
   0  10   8   23.39    1.92
   0  10   9   41.40    1.79
   0  10   9   41.43    1.72
   0  10   9   44.19    1.77
   0  10   9   40.20    1.74
   0  10   9   42.50    1.78
   0  10   9   42.07    1.70
   0  10   9   37.81    2.71
   0  10   9   40.81    1.72
   0  10   9   40.97    1.72
   0  10   9   41.44    1.79
   0  10   9   39.85    1.73
   0  10  10    4.69    0.94
   0  10  10    5.76    0.58
   0  10  10    5.41    0.58
   0  10  10    5.99    0.55
   0  10  10    5.81    0.60
   0  10  10    4.62    1.05
   0  10  10    4.08    0.50
   0  10  10    5.57    0.60
   0  10  10    5.52    0.53
   0  10  11   15.95    0.87
   0  10  11   15.61    0.95
   0  10  11   15.12    0.90
   0  10  11   15.12    0.87
   0  10  11   15.49    0.95
   0  10  11   11.99    1.61
   0  10  11   14.95    0.91
   0  10  11   14.51    0.87
   0  10  11   15.69    0.95
   0  10  11   15.36    0.97
   0  10  12   40.47    1.61
   0  10  12   40.14    1.76
   0  10  12   37.09    1.62
   0  10  12   37.77    1.63
   0  10  12   34.59    2.80
   0  10  12   41.12    1.71
   0 -10 -12   33.38    1.55
   0  10  12   42.84    1.72
   0  10  12   38.82    1.64
   0  10  12   38.59    1.73
   0  10  13   15.52    0.98
   0  10  13   14.63    0.85
   0  10  13   16.74    0.83
   0  10  13   16.52    0.93
   0 -10 -13   14.12    0.83
   0  10  13   15.94    0.87
   0  10  13   17.26    0.99
   0  10  14   16.44    0.95
   0  10  14   13.72    0.80
   0 -10 -14   13.92    0.82
   0  10  14   16.76    0.83
   0  10  14   16.51    0.94
   0 -10 -14   13.95    0.78
   0  10  14   15.10    0.75
   0  10  14   18.07    0.92
   0  10  15    3.42    0.47
   0 -10 -15    2.98    0.40
   0  10  15    3.00    0.42
   0  10  15    3.24    0.47
   0  10  15    3.89    0.37
   0 -10 -15    3.08    0.37
   0 -10 -16    6.44    0.49
   0  10  16    5.90    0.38
   0  10  16    6.95    0.54
   0 -10 -16    5.51    0.46
   0 -10 -16    5.25    0.42
   0  10  17   42.81    1.59
   0 -10 -17   48.25    1.67
   0  10  17   44.45    1.65
   0  10  17   47.05    1.69
   0 -10 -17   40.03    1.57
   0 -10 -17   44.32    1.64
   0  10  18   10.97    0.50
   0 -10 -18   13.47    0.55
   0  10  18   15.52    0.60
   0  11  -9    8.49    0.39
   0  11  -9    9.08    0.40
   0  11  -9    9.34    0.42
   0  11  -8    2.63    0.35
   0  11  -8    2.59    0.27
   0  11  -8    2.29    0.31
   0  11  -8    2.86    0.32
   0  11  -8    2.65    0.34
   0  11  -7    0.59    0.32
   0  11  -7   -0.01    0.29
   0  11  -7    0.35    0.33
   0  11  -7    0.52    0.31
   0  11  -7    0.20    0.38
   0  11  -7    0.29    0.31
   0  11  -7    0.07    0.35
   0  11  -7    0.22    0.29
   0  11  -6   11.79    0.70
   0  11  -6   11.48    0.77
   0  11  -6   13.33    0.78
   0  11  -6   13.28    0.77
   0  11  -6   11.61    0.71
   0  11  -6   13.22    0.79
   0  11  -6   12.72    0.70
   0  11  -6   13.01    0.82
   0  11  -6   11.26    0.70
   0  11  -6   12.43    0.77
   0  11  -5   20.99    0.99
   0  11  -5   18.46    0.93
   0  11  -5   20.92    1.06
   0  11  -5   19.41    1.01
   0  11  -5   20.05    1.06
   0  11  -5   19.00    0.98
   0  11  -5   18.87    1.04
   0  11  -5   19.67    0.97
   0  11  -5   20.99    0.99
   0  11  -5   20.09    1.02
   0  11  -5   19.57    1.04
   0  11  -5   19.59    0.96
   0  11  -5   19.13    1.09
   0  11  -5   22.14    1.00
   0  11  -5   19.60    1.05
   0  11  -4   40.44    1.65
   0  11  -4   39.40    1.62
   0  11  -4   38.64    1.70
   0  11  -4   39.79    1.68
   0  11  -4   39.21    1.70
   0  11  -4   41.42    1.66
   0  11  -4   37.70    1.74
   0  11  -4   41.96    1.75
   0  11  -4   40.21    1.64
   0  11  -4   41.75    1.64
   0  11  -4   41.49    1.72
   0  11  -4   43.11    1.65
   0  11  -4   40.57    1.58
   0  11  -4   41.05    1.64
   0  11  -4   40.69    1.73
   0  11  -4   40.18    1.80
   0  11  -4   41.88    1.66
   0  11  -4   41.30    1.74
   0  11  -4   36.88    1.61
   0  11  -3    3.64    0.48
   0  11  -3    3.26    0.47
   0  11  -3    3.82    0.56
   0  11  -3    3.99    0.59
   0  11  -3    3.63    0.45
   0  11  -3    3.46    0.58
   0  11  -3    3.75    0.43
   0  11  -3    3.41    0.54
   0  11  -3    3.64    0.46
   0  11  -3    3.96    0.44
   0  11  -3    3.63    0.47
   0  11  -3    3.08    0.54
   0  11  -3    3.82    0.46
   0  11  -3    3.01    0.50
   0  11  -3    3.18    0.54
   0  11  -3    3.73    0.52
   0  11  -3    4.05    0.56
   0  11  -3    3.67    0.55
   0  11  -3    3.68    0.54
   0  11  -3    3.51    0.46
   0  11  -2  104.04    3.62
   0  11  -2  101.97    3.63
   0  11  -2   99.08    3.62
   0  11  -2   99.08    3.69
   0  11  -2  104.65    3.57
   0  11  -2  106.42    3.59
   0  11  -2  106.38    3.62
   0  11  -2  100.32    3.55
   0  11  -2   98.88    3.54
   0  11  -2   97.57    3.67
   0  11  -2  104.47    3.57
   0  11  -2  103.67    3.58
   0  11  -2  100.76    3.66
   0  11  -2  100.83    3.53
   0  11  -2   92.71    3.58
   0  11  -2  103.49    3.66
   0  11  -2   83.51    5.09
   0  11  -2   87.68    5.16
   0  11  -2  100.09    3.75
   0  11  -2  106.34    3.62
   0  11  -2   96.08    3.63
   0  11  -2  102.60    3.68
   0  11  -1   15.92    1.83
   0  11  -1   10.08    1.56
   0  11  -1   13.24    0.78
   0  11  -1   13.42    0.83
   0  11  -1   12.80    0.72
   0  11  -1   13.10    0.83
   0  11  -1   13.19    0.88
   0  11  -1   12.34    0.80
   0  11  -1   14.30    0.89
   0  11  -1   14.36    0.79
   0  11  -1   13.38    0.82
   0  11  -1   14.52    0.86
   0  11  -1   12.81    0.80
   0  11  -1   13.10    0.76
   0  11  -1   13.77    0.76
   0  11  -1   12.17    0.74
   0  11  -1   12.20    0.76
   0  11  -1   12.94    0.75
   0  11  -1   12.40    0.83
   0  11  -1   10.92    0.78
   0  11  -1   12.84    0.82
   0  11  -1   13.98    0.79
   0  11  -1   14.40    0.83
   0  11  -1   13.97    0.92
   0 -11   1   11.15    1.26
   0  11  -1   13.26    0.85
   0  11   0  179.63    8.63
   0  11   0  186.29    8.71
   0  11   0  216.97    7.08
   0  11   0  204.80    7.10
   0  11   0  226.65    7.15
   0  11   0  205.21    7.18
   0  11   0  209.05    7.11
   0  11   0  210.35    7.12
   0  11   0  213.08    7.12
   0  11   0  214.72    7.10
   0  11   0  212.29    7.07
   0  11   0  222.38    7.08
   0  11   0  228.65    8.49
   0  11   0  215.01    7.07
   0  11   0  216.13    7.07
   0  11   0  206.00    7.04
   0  11   0  206.70    7.05
   0  11   0  197.22    7.08
   0  11   0  219.27    7.11
   0  11   0  212.31    7.13
   0  11   0  212.41    7.25
   0  11   0  229.21    7.13
   0 -11   0  202.39    8.12
   0  11   0  217.03    7.22
   0  11   1   59.14    3.65
   0  11   1   47.14    3.37
   0  11   1   62.39    2.20
   0  11   1   54.89    2.24
   0  11   1   61.50    2.19
   0  11   1   58.91    2.24
   0  11   1   64.43    2.28
   0  11   1   55.83    2.22
   0  11   1   59.14    2.31
   0  11   1   54.24    2.24
   0  11   1   58.63    2.22
   0  11   1   57.99    2.20
   0  11   1   63.24    3.26
   0  11   1   60.32    2.32
   0  11   1   62.07    2.22
   0  11   1   60.83    2.23
   0  11   1   59.48    2.19
   0  11   1   62.54    2.29
   0  11   1   57.86    2.20
   0  11   1   54.93    2.16
   0  11   1   58.26    2.23
   0  11   1   58.01    2.23
   0  11   1   59.29    2.26
   0  11   1   57.44    2.25
   0  11   1   62.66    2.39
   0  11   1   56.33    2.22
   0  11   1   56.71    3.32
   0 -11  -1   56.83    3.07
   0  11   1   58.62    2.30
   0  11   1   63.57    2.37
   0  11   2    2.22    0.45
   0  11   2    2.47    0.43
   0  11   2    1.63    0.43
   0  11   2    1.03    0.43
   0  11   2    1.74    0.36
   0  11   2    2.67    0.71
   0  11   2    2.29    0.42
   0  11   2    2.39    0.42
   0  11   2    1.27    0.38
   0  11   2    1.73    0.46
   0  11   2    1.60    0.44
   0  11   2    2.92    0.40
   0  11   2    2.41    0.35
   0  11   2    1.68    0.39
   0  11   2    2.61    0.37
   0  11   2    1.93    0.34
   0  11   2    2.82    0.47
   0  11   2    1.79    0.44
   0  11   2    1.62    0.38
   0  11   2    1.75    0.95
   0  11   2    0.40    0.87
   0  11   2    1.51    0.71
   0  11   2    2.56    0.50
   0  11   2    1.80    0.42
   0  11   2    2.62    0.47
   0  11   2    1.68    0.46
   0  11   3    2.07    0.43
   0  11   3    1.39    0.36
   0  11   3    1.42    0.37
   0  11   3    1.72    0.37
   0  11   3    1.07    0.39
   0  11   3    2.64    0.64
   0  11   3    1.19    0.41
   0  11   3    1.36    0.37
   0  11   3    1.44    0.31
   0  11   3    1.33    0.42
   0  11   3    1.98    0.36
   0  11   3    1.41    0.34
   0  11   3    1.04    0.30
   0  11   3    1.38    0.39
   0  11   3    1.36    0.39
   0  11   3    1.20    0.38
   0  11   3    1.74    0.39
   0  11   3    1.38    0.37
   0  11   3    1.57    0.40
   0  11   3    1.06    0.80
   0  11   3    1.53    0.41
   0  11   3    1.89    0.42
   0  11   4    2.30    0.38
   0  11   4    1.97    0.42
   0  11   4    2.05    0.40
   0  11   4    2.21    0.37
   0  11   4    2.29    0.44
   0  11   4    0.84    0.70
   0  11   4    2.11    0.40
   0  11   4    1.57    0.37
   0  11   4    1.92    0.36
   0  11   4    2.52    0.41
   0  11   4    2.22    0.44
   0  11   4    2.52    0.42
   0  11   4    1.47    0.38
   0  11   4    1.13    0.35
   0  11   4    1.96    0.84
   0  11   4    1.71    0.42
   0  11   4    1.78    0.40
   0  11   4    2.64    0.47
   0  11   5    1.30    0.39
   0  11   5    1.29    0.41
   0  11   5    0.92    0.37
   0  11   5    0.32    0.70
   0  11   5    1.23    0.35
   0  11   5    0.47    0.35
   0  11   5    0.74    0.31
   0  11   5    1.04    0.31
   0  11   5    0.54    0.32
   0  11   5    1.14    0.37
   0  11   5    0.52    0.34
   0  11   5    0.63    0.35
   0  11   5    0.64    0.36
   0  11   5   -0.23    0.79
   0  11   5    0.85    0.35
   0  11   5    0.49    0.39
   0  11   5    0.85    0.38
   0  11   5    0.46    0.37
   0  11   5    0.57    0.40
   0  11   6  634.56   19.65
   0  11   6  556.33   19.59
   0  11   6  652.68   19.66
   0  11   6  561.23   19.61
   0  11   6  583.47   20.98
   0  11   6  614.03   19.72
   0  11   6  623.75   19.58
   0  11   6  599.89   19.70
   0  11   6  592.22   21.08
   0  11   6  578.08   19.58
   0  11   6  607.03   19.65
   0  11   6  580.42   19.68
   0  11   6  613.49   19.67
   0  11   6  618.87   19.70
   0  11   6  655.66   19.72
   0  11   6  652.57   19.65
   0  11   7  143.51    4.75
   0  11   7  148.62    4.81
   0  11   7  136.45    4.75
   0  11   7  141.44    4.70
   0  11   7  138.11    4.69
   0  11   7  124.30    5.89
   0  11   7  134.88    4.66
   0  11   7  140.76    4.78
   0  11   7  127.76    5.88
   0  11   7  137.43    4.70
   0  11   7  120.20    4.63
   0  11   7  123.19    4.66
   0  11   7  132.95    4.73
   0  11   8  219.58    7.07
   0  11   8  207.74    6.99
   0  11   8  202.85    6.98
   0  11   8  223.81    7.03
   0  11   8  201.52    6.98
   0  11   8  202.82    6.93
   0  11   8  213.70    6.94
   0  11   8  201.71    8.36
   0  11   8  199.67    6.96
   0  11   8  190.90    6.90
   0  11   8  189.07    8.12
   0  11   8  203.21    6.95
   0  11   9    4.26    0.54
   0  11   9    4.75    0.53
   0  11   9    4.61    0.98
   0  11   9    4.38    0.55
   0  11   9    4.48    0.54
   0  11   9    3.58    0.52
   0  11   9    4.84    1.09
   0  11   9    4.02    0.50
   0  11   9    4.38    0.53
   0  11   9    3.47    0.53
   0  11   9    4.22    0.55
   0  11  10  244.05    8.12
   0  11  10  242.06    8.15
   0  11  10  261.40    8.26
   0  11  10  244.66    8.10
   0  11  10  246.51    9.82
   0  11  10  235.84    8.11
   0  11  10  232.19    8.11
   0  11  10  239.81    8.21
   0  11  10  249.35    8.17
   0  11  10  211.71    9.20
   0  11  11    5.90    0.59
   0  11  11    5.90    0.60
   0  11  11    5.98    0.65
   0  11  11    5.51    0.57
   0  11  11    6.68    1.28
   0  11  11    5.81    0.60
   0  11  11    6.62    0.65
   0  11  11    6.49    0.71
   0  11  12  170.89    5.90
   0  11  12  175.81    5.89
   0  11  12  175.17    6.03
   0  11  12  169.79    5.92
   0  11  12  187.50    6.04
   0  11  12  166.04    5.90
   0  11  12  169.00    5.91
   0  11  12  177.58    6.02
   0  11  13   16.29    0.97
   0  11  13   15.49    0.91
   0  11  13   15.14    0.85
   0  11  13   15.38    0.82
   0  11  13   15.26    0.86
   0  11  13   14.78    0.94
   0  11  13   14.89    0.84
   0  11  14    9.02    0.60
   0  11  14    9.64    0.71
   0  11  14    9.02    0.61
   0  11  14    9.29    0.70
   0  11  14   10.46    0.57
   0  11  14    9.12    0.67
   0  11  15   28.03    1.15
   0  11  15   28.81    1.27
   0  11  15   31.74    1.26
   0  11  15   28.85    1.23
   0 -11 -16    1.97    0.27
   0  11  16    2.26    0.37
   0  11  16    2.31    0.25
   0  11  16    2.65    0.40
   0 -11 -16    1.69    0.31
   0  11  16    2.25    0.31
   0  11  16    2.05    0.34
   0  11  17    1.11    0.26
   0 -11 -17    0.89    0.20
   0  11  17    1.31    0.24
   0  11  17    1.46    0.23
   0 -11 -17    1.58    0.25
   0  11  17    1.14    0.27
   0  11  18    7.07    0.36
   0  11  18    4.95    0.30
   0  12  -7   16.65    0.75
   0  12  -7   17.82    0.75
   0  12  -7   17.55    0.75
   0  12  -7   17.13    0.70
   0  12  -6    0.84    0.32
   0  12  -6    0.73    0.30
   0  12  -6    1.68    0.37
   0  12  -6    1.40    0.34
   0  12  -6    0.87    0.31
   0  12  -5    0.60    0.36
   0  12  -5    0.26    0.34
   0  12  -5   -0.11    0.30
   0  12  -5    0.26    0.35
   0  12  -5    0.37    0.29
   0  12  -5    0.58    0.32
   0  12  -5    0.46    0.37
   0  12  -5    0.02    0.36
   0  12  -5    0.51    0.33
   0  12  -5    0.11    0.38
   0  12  -5    0.24    0.35
   0  12  -5    0.02    0.35
   0  12  -4    7.65    0.64
   0  12  -4    8.07    0.61
   0  12  -4    7.44    0.63
   0  12  -4    8.66    0.62
   0  12  -4    8.62    0.66
   0  12  -4    8.45    0.59
   0  12  -4    7.94    0.58
   0  12  -4    8.85    0.58
   0  12  -4    8.54    0.65
   0  12  -4    7.76    0.59
   0  12  -4    8.66    0.59
   0  12  -4    7.87    0.65
   0  12  -4    6.75    0.63
   0  12  -4    9.06    0.58
   0  12  -4    7.69    0.65
   0  12  -3   53.15    2.14
   0  12  -3   57.68    2.14
   0  12  -3   52.99    2.14
   0  12  -3   53.40    2.20
   0  12  -3   55.32    2.09
   0  12  -3   56.61    2.21
   0  12  -3   59.30    2.11
   0  12  -3   57.42    2.09
   0  12  -3   56.24    2.17
   0  12  -3   59.30    2.12
   0  12  -3   57.72    2.07
   0  12  -3   54.10    2.17
   0  12  -3   57.16    2.11
   0  12  -3   50.13    2.21
   0  12  -3   51.48    2.09
   0  12  -3   53.46    2.18
   0  12  -2   74.57    2.89
   0  12  -2   77.64    2.88
   0  12  -2   78.39    2.98
   0  12  -2   75.80    2.90
   0  12  -2   81.69    2.86
   0  12  -2   82.36    2.90
   0  12  -2   79.05    2.85
   0  12  -2   81.39    2.90
   0  12  -2   78.25    2.97
   0  12  -2   80.31    2.84
   0  12  -2   80.66    2.83
   0  12  -2   80.46    2.95
   0  12  -2   80.28    2.86
   0  12  -2   76.86    2.93
   0  12  -2   74.19    3.01
   0  12  -2   85.15    2.91
   0  12  -2   82.87    2.87
   0  12  -2   76.94    2.95
   0  12  -2   74.89    2.90
   0  12  -1   39.16    1.60
   0  12  -1   39.17    1.67
   0  12  -1   35.92    1.58
   0  12  -1   38.35    1.56
   0  12  -1   36.76    1.58
   0  12  -1   38.43    1.58
   0  12  -1   39.15    1.56
   0  12  -1   38.09    1.52
   0  12  -1   38.07    1.55
   0  12  -1   36.10    1.51
   0  12  -1   35.67    1.49
   0  12  -1   37.61    1.55
   0  12  -1   39.08    1.54
   0  12  -1   34.82    1.59
   0  12  -1   34.59    1.54
   0  12  -1   38.74    1.59
   0  12  -1   35.30    1.68
   0  12  -1   39.51    1.55
   0  12  -1   35.55    1.61
   0  12   0   46.18    1.87
   0  12   0   52.03    1.92
   0  12   0   46.21    1.95
   0  12   0   44.05    1.85
   0  12   0   47.77    1.85
   0  12   0   48.25    1.87
   0  12   0   50.44    1.93
   0  12   0   45.38    1.86
   0  12   0   46.18    1.83
   0  12   0   41.09    3.15
   0  12   0   34.08    2.95
   0  12   0   47.76    1.81
   0  12   0   46.82    1.83
   0  12   0   42.86    1.77
   0  12   0   50.01    1.88
   0  12   0   42.72    1.83
   0  12   0   49.72    1.88
   0  12   0   44.56    1.98
   0  12   0   49.91    1.84
   0  12   0   43.71    1.93
   0  12   1    0.05    0.35
   0  12   1    0.55    0.42
   0  12   1    0.22    0.42
   0  12   1    0.61    0.42
   0  12   1    0.46    0.30
   0  12   1    0.18    0.39
   0  12   1    0.25    0.36
   0  12   1    0.44    0.75
   0  12   1    1.18    0.89
   0  12   1    0.19    0.45
   0  12   1    0.36    0.29
   0  12   1    0.53    0.35
   0  12   1   -0.12    0.45
   0  12   1    0.11    0.30
   0  12   1    0.45    0.34
   0  12   1    0.42    0.35
   0  12   1    0.62    0.38
   0  12   1    0.41    0.39
   0  12   1    0.40    0.32
   0  12   1    0.04    0.34
   0  12   1    0.94    0.44
   0  12   1   -0.36    0.44
   0  12   1    0.42    0.29
   0  12   1    0.41    0.41
   0  12   2   34.07    1.56
   0  12   2   34.71    1.51
   0  12   2   38.97    1.63
   0  12   2   37.81    1.58
   0  12   2   36.87    1.61
   0  12   2   36.64    1.54
   0  12   2   38.53    1.53
   0  12   2   36.43    1.53
   0  12   2   37.49    1.64
   0  12   2   40.62    1.60
   0  12   2   37.17    1.63
   0  12   2   37.50    1.51
   0  12   2   37.90    1.54
   0  12   2   36.60    1.48
   0  12   2   38.58    1.53
   0  12   2   37.02    1.59
   0  12   2   35.90    1.48
   0  12   2   36.83    1.55
   0  12   2   36.32    1.59
   0  12   2   33.23    1.53
   0  12   2   39.67    1.58
   0  12   2   39.86    2.65
   0 -12  -2   35.44    2.31
   0  12   2   38.10    1.63
   0  12   2   40.58    1.70
   0  12   3   36.64    1.49
   0  12   3   32.37    1.41
   0  12   3   34.99    1.52
   0  12   3   37.24    1.49
   0  12   3   36.01    1.55
   0  12   3   33.78    1.54
   0  12   3   33.91    1.39
   0  12   3   31.48    2.39
   0  12   3   35.71    1.54
   0  12   3   32.96    1.36
   0  12   3   34.02    1.44
   0  12   3   36.60    1.51
   0  12   3   32.49    1.38
   0  12   3   29.69    1.35
   0  12   3   32.07    1.43
   0  12   3   35.54    1.53
   0  12   3   34.75    1.46
   0  12   3   31.27    1.44
   0  12   3   31.74    1.48
   0  12   3   35.76    1.57
   0  12   3   35.40    1.53
   0  12   4    4.39    0.55
   0  12   4    4.14    0.56
   0  12   4    4.80    0.55
   0  12   4    4.67    1.09
   0  12   4    4.88    0.52
   0  12   4    4.33    0.59
   0  12   4    4.18    0.58
   0  12   4    4.93    0.57
   0  12   4    5.25    0.48
   0  12   4    5.12    0.52
   0  12   4    4.77    0.47
   0  12   4    4.57    0.55
   0  12   4    5.86    0.61
   0  12   4    5.07    0.56
   0  12   4    4.04    0.53
   0  12   4    6.07    0.58
   0  12   4    5.02    0.53
   0  12   4    4.59    0.58
   0  12   4    5.17    0.54
   0  12   4    4.71    0.57
   0  12   5  176.33    6.24
   0  12   5  195.28    6.23
   0  12   5  166.15    7.43
   0  12   5  191.43    6.22
   0  12   5  182.82    6.23
   0  12   5  196.80    6.24
   0  12   5  180.51    6.11
   0  12   5  184.92    6.10
   0  12   5  162.47    6.12
   0  12   5  176.17    6.15
   0  12   5  185.95    6.16
   0  12   5  173.62    6.12
   0  12   5  166.98    6.04
   0  12   5  178.36    6.22
   0  12   5  192.73    6.30
   0  12   5  168.54    7.60
   0  12   5  186.37    6.21
   0  12   5  179.19    6.15
   0  12   5  189.82    6.24
   0  12   5  182.43    6.24
   0  12   5  192.83    6.22
   0  12   5  201.29    6.31
   0  12   6   31.28    1.47
   0  12   6   32.23    2.43
   0  12   6   31.08    1.31
   0  12   6   31.41    1.47
   0  12   6   28.79    1.37
   0  12   6   31.33    1.41
   0  12   6   34.32    1.45
   0  12   6   29.21    1.38
   0  12   6   31.29    1.48
   0  12   6   26.16    1.36
   0  12   6   31.93    1.37
   0  12   6   33.53    1.51
   0  12   6   31.59    1.42
   0  12   6   30.50    1.38
   0  12   6   29.04    2.41
   0  12   6   31.35    1.44
   0  12   6   33.58    1.48
   0  12   6   32.90    1.43
   0  12   7   -0.03    0.37
   0  12   7   -0.08    0.39
   0  12   7    0.78    0.47
   0  12   7   -0.13    0.39
   0  12   7    0.63    0.37
   0  12   7    0.12    0.62
   0  12   7   -0.03    0.35
   0  12   7    0.77    0.41
   0  12   7    0.39    0.43
   0  12   7    0.53    0.40
   0  12   7    0.13    0.34
   0  12   7    0.85    0.74
   0  12   7    0.31    0.38
   0  12   7    0.41    0.42
   0  12   8   20.11    1.11
   0  12   8   21.17    1.14
   0  12   8   19.96    1.12
   0  12   8   19.77    1.05
   0  12   8   19.77    1.07
   0  12   8   19.08    1.91
   0  12   8   21.24    1.06
   0  12   8   19.78    1.06
   0  12   8   20.19    1.10
   0  12   8   19.41    1.88
   0  12   8   18.57    1.05
   0  12   8   18.87    1.03
   0  12   9   20.85    1.14
   0  12   9   20.59    1.15
   0  12   9   20.26    1.11
   0  12   9   19.64    1.95
   0  12   9   21.32    1.14
   0  12   9   23.10    1.19
   0  12   9   21.47    1.16
   0  12   9   21.06    1.10
   0  12   9   21.55    1.21
   0  12   9   23.06    1.12
   0  12   9   22.90    1.15
   0  12   9   20.14    1.09
   0  12   9   18.53    1.83
   0  12  10   11.37    0.79
   0  12  10    9.72    0.76
   0  12  10   10.19    1.47
   0  12  10   13.67    0.91
   0  12  10   12.05    0.85
   0  12  10   11.46    0.80
   0  12  10   12.32    0.81
   0  12  10   11.61    0.88
   0  12  10   12.57    0.85
   0  12  10   11.98    0.79
   0  12  11  102.81    3.60
   0  12  11   94.40    3.55
   0  12  11   96.41    3.53
   0  12  11   93.43    3.50
   0  12  11   98.31    3.49
   0  12  11   91.07    3.45
   0  12  11   95.30    3.44
   0  12  11   91.03    3.43
   0  12  11   92.85    3.47
   0  12  11   94.84    3.43
   0  12  12    2.19    0.48
   0  12  12    2.19    0.41
   0  12  12    2.27    0.42
   0  12  12    2.58    0.42
   0  12  12    2.19    0.41
   0  12  12    2.38    0.48
   0  12  12    2.08    0.41
   0  12  12    1.84    0.50
   0  12  13   16.43    0.96
   0  12  13   17.56    0.97
   0  12  13   16.27    0.85
   0  12  13   16.35    0.87
   0  12  13   16.36    0.98
   0  12  13   16.97    0.88
   0  12  13   16.11    0.88
   0  12  13   16.08    0.86
   0  12  14    4.35    0.50
   0  12  14    5.40    0.47
   0  12  14    5.58    0.56
   0  12  14    5.38    0.43
   0  12  14    6.51    0.56
   0  12  14    4.72    0.52
   0  12  15    2.45    0.39
   0  12  15    2.68    0.33
   0  12  15    2.70    0.40
   0  12  15    2.70    0.29
   0  12  15    2.78    0.45
   0  12  15    2.55    0.42
   0  12  15    1.96    0.40
   0  12  16   66.78    2.40
   0 -12 -16   70.09    2.37
   0  12  16   66.23    2.30
   0  12  16   66.96    2.36
   0  12  16   63.92    2.34
   0  12  16   65.86    2.41
   0  12  17    7.91    0.46
   0 -12 -17    7.12    0.36
   0  12  17    8.93    0.49
   0  12  17    8.50    0.42
   0  12  18    2.02    0.20
   0  13  -6   36.45    1.33
   0  13  -6   37.17    1.30
   0  13  -6   37.25    1.34
   0  13  -5    1.20    0.32
   0  13  -5    1.18    0.30
   0  13  -5    1.10    0.30
   0  13  -5    1.15    0.30
   0  13  -4   42.25    1.67
   0  13  -4   43.63    1.66
   0  13  -4   45.43    1.63
   0  13  -4   37.35    1.67
   0  13  -4   45.65    1.62
   0  13  -4   42.97    1.68
   0  13  -4   42.77    1.70
   0  13  -4   41.06    1.59
   0  13  -4   47.02    1.65
   0  13  -3   11.89    0.77
   0  13  -3   11.79    0.73
   0  13  -3   12.57    0.77
   0  13  -3   12.65    0.67
   0  13  -3   13.71    0.72
   0  13  -3   12.76    0.76
   0  13  -3   10.71    0.75
   0  13  -3   14.08    0.70
   0  13  -3   11.72    0.67
   0  13  -3   13.67    0.78
   0  13  -2    0.84    0.39
   0  13  -2    1.05    0.35
   0  13  -2    1.31    0.42
   0  13  -2    0.76    0.43
   0  13  -2    1.31    0.39
   0  13  -2    0.93    0.43
   0  13  -2    0.76    0.30
   0  13  -2    1.28    0.33
   0  13  -2    1.52    0.39
   0  13  -2    0.89    0.45
   0  13  -2    1.33    0.40
   0  13  -2    1.14    0.31
   0  13  -2    0.77    0.32
   0  13  -2    1.29    0.43
   0  13  -2    1.37    0.34
   0  13  -1    2.03    0.38
   0  13  -1    2.64    0.40
   0  13  -1    2.41    0.49
   0  13  -1    2.10    0.45
   0  13  -1    3.07    0.43
   0  13  -1    2.65    0.41
   0  13  -1    2.60    0.42
   0  13  -1    1.82    0.44
   0  13  -1    3.22    0.45
   0  13  -1    3.03    0.49
   0  13  -1    2.94    0.45
   0  13  -1    2.74    0.44
   0  13  -1    2.65    0.37
   0  13  -1    2.47    0.38
   0  13  -1    3.05    0.46
   0  13   0    0.40    0.41
   0  13   0    0.66    0.41
   0  13   0    0.03    0.28
   0  13   0    0.34    0.33
   0  13   0    0.35    0.35
   0  13   0    0.17    0.33
   0  13   0    0.40    0.37
   0  13   0    0.06    0.39
   0  13   0   -0.02    0.41
   0  13   0    0.13    0.31
   0  13   0    0.15    0.36
   0  13   0    0.02    0.40
   0  13   0   -0.11    0.29
   0  13   0    0.08    0.37
   0  13   1   10.72    0.73
   0  13   1    9.69    0.67
   0  13   1   10.04    0.76
   0  13   1    9.74    0.69
   0  13   1   10.35    0.69
   0  13   1    9.64    0.67
   0  13   1    9.94    0.62
   0  13   1    8.17    0.58
   0  13   1   10.54    0.67
   0  13   1    9.35    0.73
   0  13   1   10.70    0.67
   0  13   1    9.47    0.67
   0  13   1    9.62    0.64
   0  13   1    9.78    0.64
   0  13   1    9.90    0.67
   0  13   1   10.22    0.62
   0  13   1    9.18    0.74
   0  13   2   65.40    2.39
   0  13   2   58.22    2.30
   0  13   2   63.10    2.44
   0  13   2   59.97    2.42
   0  13   2   69.72    2.42
   0  13   2   62.55    2.40
   0  13   2   64.03    2.34
   0  13   2   66.95    2.48
   0  13   2   66.44    2.34
   0  13   2   63.58    2.30
   0  13   2   59.16    2.25
   0  13   2   65.29    2.41
   0  13   2   59.53    2.26
   0  13   2   63.03    2.33
   0  13   2   65.68    2.40
   0  13   2   58.03    2.31
   0  13   2   61.98    2.36
   0  13   2   67.50    2.38
   0  13   2   54.74    2.27
   0  13   2   59.24    2.34
   0  13   2   66.69    2.50
   0  13   2   61.90    2.41
   0  13   3   47.17    1.79
   0  13   3   44.66    1.82
   0  13   3   39.75    1.67
   0  13   3   45.60    1.83
   0  13   3   46.09    1.77
   0  13   3   44.99    1.82
   0  13   3   43.04    1.83
   0  13   3   44.63    1.67
   0  13   3   39.40    1.62
   0  13   3   42.25    1.66
   0  13   3   42.56    1.71
   0  13   3   38.50    1.68
   0  13   3   42.53    1.70
   0  13   3   43.60    1.77
   0  13   3   39.97    1.63
   0  13   3   46.27    1.72
   0  13   3   41.58    1.74
   0  13   3   42.24    1.79
   0  13   3   41.96    1.72
   0  13   3   38.93    1.69
   0  13   3   40.28    1.75
   0  13   3   44.14    1.81
   0  13   3   47.45    1.89
   0  13   4    0.07    0.41
   0  13   4   -0.21    0.38
   0  13   4   -0.13    0.32
   0  13   4    0.13    0.39
   0  13   4   -0.45    0.46
   0  13   4    0.21    0.26
   0  13   4    0.13    0.31
   0  13   4   -0.56    0.45
   0  13   4    0.15    0.29
   0  13   4   -0.21    0.28
   0  13   4   -0.06    0.32
   0  13   4    0.12    0.34
   0  13   4   -0.34    0.41
   0  13   4    0.11    0.37
   0  13   4   -0.36    0.42
   0  13   4   -0.14    0.42
   0  13   4    0.02    0.36
   0  13   4    0.13    0.40
   0  13   4    0.10    0.39
   0  13   5    4.33    0.51
   0  13   5    5.66    0.58
   0  13   5    2.62    0.93
   0  13   5    5.02    0.62
   0  13   5    4.55    0.50
   0  13   5    3.49    0.57
   0  13   5    4.96    0.58
   0  13   5    4.31    0.49
   0  13   5    4.10    0.52
   0  13   5    4.65    0.47
   0  13   5    4.29    0.43
   0  13   5    5.26    0.59
   0  13   5    5.00    0.55
   0  13   5    4.15    0.53
   0  13   5    4.35    0.59
   0  13   5    5.00    0.59
   0  13   6   10.16    0.71
   0  13   6    8.16    0.72
   0  13   6    8.71    0.66
   0  13   6    7.99    1.26
   0  13   6    8.55    0.67
   0  13   6    7.85    0.56
   0  13   6   10.73    0.72
   0  13   6    8.21    0.60
   0  13   6    9.65    0.75
   0  13   6   10.28    0.78
   0  13   6    8.99    0.69
   0  13   6    8.85    0.66
   0  13   6    8.13    0.63
   0  13   6    8.03    0.67
   0  13   6    8.78    0.70
   0  13   6    9.86    0.77
   0  13   6   10.69    0.79
   0  13   7  254.74    8.35
   0  13   7  240.50    8.17
   0  13   7  264.23    8.47
   0  13   7  222.52    9.72
   0  13   7  256.83    8.38
   0  13   7  250.33    8.31
   0  13   7  251.94    8.42
   0  13   7  249.27    8.35
   0  13   7  236.73    8.31
   0  13   7  235.57    9.77
   0  13   7  270.04    8.37
   0  13   7  244.79    8.35
   0  13   7  248.05    8.30
   0  13   7  249.20    8.39
   0  13   8   19.08    1.08
   0  13   8   21.00    1.12
   0  13   8   21.23    1.13
   0  13   8   19.26    0.90
   0  13   8   21.84    1.17
   0  13   8   19.37    1.08
   0  13   8   21.95    1.09
   0  13   8   19.28    1.06
   0  13   8   19.97    1.08
   0  13   8   23.02    1.21
   0  13   8   21.10    1.14
   0  13   8   20.21    1.11
   0  13   9    2.48    0.50
   0  13   9    1.21    0.44
   0  13   9    1.53    0.45
   0  13   9    2.09    0.42
   0  13   9    2.07    0.46
   0  13   9    2.48    0.54
   0  13   9    1.53    0.43
   0  13   9    2.39    0.45
   0  13  10    6.45    0.61
   0  13  10    6.70    0.70
   0  13  10    6.76    0.69
   0  13  10    6.58    0.60
   0  13  10    7.14    0.63
   0  13  10    5.47    0.59
   0  13  10    5.03    0.63
   0  13  10    5.28    0.57
   0  13  10    5.59    0.61
   0  13  10    7.44    0.60
   0  13  11    0.57    0.46
   0  13  11    1.10    0.38
   0  13  11    1.09    0.42
   0  13  11    1.19    0.39
   0  13  11    1.22    0.42
   0  13  11    0.59    0.38
   0  13  11    0.70    0.35
   0  13  11    2.22    0.50
   0  13  11    0.79    0.45
   0  13  11    0.80    0.47
   0  13  11    0.90    0.41
   0  13  12   34.09    1.54
   0  13  12   33.42    1.47
   0  13  12   33.66    1.51
   0  13  12   35.83    1.50
   0  13  12   34.27    1.55
   0  13  12   31.50    1.44
   0  13  12   32.77    1.46
   0  13  12   33.37    1.43
   0  13  12   32.94    1.56
   0  13  12   32.45    1.45
   0  13  12   35.17    1.45
   0  13  13   20.11    1.02
   0  13  13   20.26    0.92
   0  13  13   17.84    0.91
   0  13  13   18.54    0.93
   0  13  13   17.13    0.89
   0  13  13   17.48    1.01
   0  13  13   16.89    0.93
   0  13  13   19.07    0.99
   0  13  13   17.98    0.95
   0  13  14   38.45    1.59
   0  13  14   36.46    1.55
   0  13  14   40.76    1.50
   0  13  14   36.43    1.53
   0  13  14   41.19    1.64
   0  13  14   39.32    1.54
   0  13  14   39.28    1.61
   0  13  15   37.25    1.48
   0  13  15   39.37    1.52
   0  13  15   37.96    1.39
   0  13  15   39.03    1.45
   0  13  15   37.67    1.50
   0  13  15   38.97    1.50
   0  13  15   38.42    1.55
   0  13  15   35.12    1.45
   0  13  15   37.51    1.51
   0  13  16    0.01    0.24
   0  13  16    0.34    0.22
   0  13  16   -0.02    0.23
   0  13  16    0.14    0.26
   0  13  16   -0.10    0.23
   0  13  16   -0.20    0.21
   0 -13 -16    0.24    0.19
   0  13  16    0.05    0.17
   0  13  17   16.35    0.66
   0  13  17   17.32    0.67
   0  14  -5   23.77    0.90
   0  14  -5   25.86    0.90
   0  14  -5   25.66    0.90
   0  14  -5   23.21    0.87
   0  14  -4    0.30    0.26
   0  14  -4    0.12    0.24
   0  14  -4    0.15    0.25
   0  14  -4    0.13    0.24
   0  14  -3    3.11    0.40
   0  14  -3    3.52    0.40
   0  14  -3    3.96    0.40
   0  14  -3    3.32    0.40
   0  14  -2   -0.28    0.37
   0  14  -2    0.04    0.31
   0  14  -2    0.09    0.35
   0  14  -2    0.30    0.31
   0  14  -2    0.30    0.29
   0  14  -1   23.89    1.04
   0  14  -1   25.19    1.08
   0  14  -1   24.69    1.05
   0  14  -1   24.11    1.07
   0  14  -1   23.63    1.14
   0  14   0   38.97    1.67
   0  14   0   38.97    1.68
   0  14   0   41.80    1.60
   0  14   0   40.60    1.61
   0  14   0   41.20    1.61
   0  14   0   42.11    1.59
   0  14   0   38.76    1.60
   0  14   1    1.55    0.42
   0  14   1    1.45    0.37
   0  14   1    1.08    0.44
   0  14   1    1.52    0.38
   0  14   1    0.97    0.36
   0  14   1    1.42    0.35
   0  14   1    1.08    0.41
   0  14   1    1.40    0.38
   0  14   1    1.59    0.42
   0  14   1    1.27    0.35
   0  14   1    1.92    0.38
   0  14   2   82.65    3.16
   0  14   2   89.09    3.23
   0  14   2   85.51    3.15
   0  14   2   89.33    3.09
   0  14   2   85.81    3.05
   0  14   2   85.36    3.10
   0  14   2   94.39    3.17
   0  14   2   80.54    3.17
   0  14   2   90.81    3.23
   0  14   2   86.32    3.09
   0  14   2   86.86    3.06
   0  14   2   85.39    3.10
   0  14   2   85.39    3.19
   0  14   2   87.06    3.15
   0  14   2   93.28    3.17
   0  14   3    1.34    0.43
   0  14   3    1.36    0.40
   0  14   3    1.40    0.43
   0  14   3    1.83    0.39
   0  14   3    1.26    0.35
   0  14   3    0.98    0.43
   0  14   3    1.41    0.39
   0  14   3    1.14    0.32
   0  14   3    1.79    0.40
   0  14   3    1.47    0.44
   0  14   3    1.35    0.44
   0  14   3    2.11    0.52
   0  14   3    1.34    0.32
   0  14   3    1.07    0.41
   0  14   3    1.51    0.42
   0  14   3    1.55    0.38
   0  14   4    0.97    0.43
   0  14   4    1.19    0.41
   0  14   4    1.03    0.33
   0  14   4    1.59    0.45
   0  14   4    0.98    0.42
   0  14   4    1.15    0.42
   0  14   4    1.16    0.48
   0  14   4    1.31    0.34
   0  14   4    1.12    0.36
   0  14   4    0.69    0.42
   0  14   4    0.87    0.29
   0  14   4    1.03    0.36
   0  14   4    1.41    0.41
   0  14   4    1.43    0.42
   0  14   4    1.31    0.30
   0  14   4    1.26    0.45
   0  14   4    1.85    0.42
   0  14   4    1.84    0.43
   0  14   5   31.05    1.47
   0  14   5   26.04    1.32
   0  14   5   34.44    1.48
   0  14   5   33.74    1.35
   0  14   5   34.46    1.43
   0  14   5   33.29    1.34
   0  14   5   35.87    1.52
   0  14   5   30.20    1.40
   0  14   5   32.94    1.39
   0  14   5   30.36    1.46
   0  14   5   31.56    1.36
   0  14   5   30.11    1.38
   0  14   5   30.99    1.36
   0  14   5   34.62    1.48
   0  14   6   35.38    1.52
   0  14   6   32.71    1.51
   0  14   6   34.72    1.55
   0  14   6   37.12    1.54
   0  14   6   36.28    1.61
   0  14   6   39.12    1.59
   0  14   6   37.32    1.47
   0  14   6   33.98    1.43
   0  14   7   25.85    1.14
   0  14   7   27.56    1.16
   0  14   7   30.64    1.42
   0  14   7   27.82    1.31
   0  14   7   27.21    1.25
   0  14   7   27.46    1.28
   0  14   7   28.53    1.32
   0  14   7   30.92    1.40
   0  14   7   30.00    1.32
   0  14   7   29.41    1.35
   0  14   7   27.84    1.28
   0  14   7   25.45    1.26
   0  14   8    6.61    0.66
   0  14   8    6.98    0.60
   0  14   8    6.58    0.60
   0  14   8    7.16    0.62
   0  14   8    6.97    0.62
   0  14   8    6.05    0.64
   0  14   8    6.61    0.62
   0  14   8    7.57    0.61
   0  14   8    6.65    0.60
   0  14   8    5.39    0.58
   0  14   9   17.58    1.00
   0  14   9   17.83    1.04
   0  14   9   16.64    0.94
   0  14   9   17.76    1.04
   0  14   9   15.03    0.92
   0  14   9   15.84    0.90
   0  14   9   16.64    0.94
   0  14   9   16.58    0.96
   0  14   9   14.98    0.90
   0  14   9   14.98    0.89
   0  14   9   16.26    0.90
   0  14  10    1.83    0.39
   0  14  10    1.56    0.47
   0  14  10    2.20    0.45
   0  14  10    2.27    0.46
   0  14  10    1.88    0.48
   0  14  10    2.47    0.42
   0  14  10    1.63    0.40
   0  14  10    1.87    0.44
   0  14  10    1.82    0.40
   0  14  10    1.81    0.47
   0  14  10    2.42    0.46
   0  14  10    1.86    0.49
   0  14  11   63.67    2.42
   0  14  11   60.91    2.48
   0  14  11   65.83    2.42
   0  14  11   65.48    2.46
   0  14  11   66.95    2.53
   0  14  11   64.59    2.54
   0  14  11   66.10    2.43
   0  14  11   66.74    2.51
   0  14  11   66.48    2.47
   0  14  11   65.02    2.43
   0  14  11   64.59    2.41
   0  14  11   58.02    2.33
   0  14  12    1.62    0.35
   0  14  12    1.58    0.40
   0  14  12    1.88    0.35
   0  14  12    1.30    0.41
   0  14  12    1.29    0.47
   0  14  12    1.47    0.45
   0  14  12    1.53    0.35
   0  14  12    1.33    0.40
   0  14  12    1.11    0.36
   0  14  12    2.45    0.47
   0  14  12    2.46    0.45
   0  14  12    1.23    0.44
   0  14  13    5.55    0.58
   0  14  13    6.42    0.53
   0  14  13    5.09    0.49
   0  14  13    5.62    0.46
   0  14  13    5.91    0.48
   0  14  13    6.94    0.47
   0  14  13    5.38    0.55
   0  14  13    4.72    0.49
   0  14  13    5.05    0.56
   0  14  13    5.33    0.50
   0  14  13    5.57    0.58
   0  14  14    5.12    0.50
   0  14  14    5.57    0.43
   0  14  14    4.91    0.45
   0  14  14    4.62    0.44
   0  14  14    6.08    0.51
   0  14  14    6.94    0.44
   0  14  14    6.39    0.53
   0  14  14    5.75    0.47
   0  14  15    0.56    0.27
   0  14  15    0.22    0.19
   0  14  15    0.23    0.25
   0  14  15    0.60    0.27
   0  14  15    0.23    0.22
   0  14  15    0.20    0.25
   0  14  15    0.37    0.20
   0  14  16    1.97    0.24
   0  14  16    1.50    0.19
   0  14  16    1.72    0.28
   0  14  17    0.10    0.12
   0  15  -3    2.21    0.24
   0  15  -3    2.27    0.24
   0  15  -3    1.90    0.24
   0  15  -3    2.05    0.23
   0  15  -2   -0.11    0.27
   0  15  -2    0.06    0.26
   0  15  -1   43.10    1.52
   0  15  -1   39.90    1.58
   0  15   0    0.02    0.26
   0  15   0    0.05    0.27
   0  15   0    0.28    0.33
   0  15   1    1.04    0.40
   0  15   1    0.95    0.33
   0  15   1    0.78    0.32
   0  15   1    0.80    0.37
   0  15   1    0.86    0.30
   0  15   1    1.40    0.36
   0  15   1    0.90    0.29
   0  15   1    1.22    0.37
   0  15   1    0.21    0.34
   0  15   2    1.99    0.42
   0  15   2    1.68    0.35
   0  15   2    1.65    0.31
   0  15   2    1.85    0.35
   0  15   2    2.00    0.40
   0  15   2    1.89    0.35
   0  15   2    1.69    0.39
   0  15   2    1.80    0.41
   0  15   2    1.48    0.40
   0  15   3   96.16    3.16
   0  15   3   89.49    3.19
   0  15   3   89.14    3.12
   0  15   3   87.66    3.16
   0  15   3   92.64    3.20
   0  15   3   86.01    3.14
   0  15   3   90.03    3.23
   0  15   3   89.86    3.22
   0  15   3   90.60    3.21
   0  15   4   26.59    1.15
   0  15   4   28.33    1.18
   0  15   4   27.81    1.23
   0  15   4   26.71    1.20
   0  15   4   29.44    1.26
   0  15   4   27.69    1.19
   0  15   4   26.44    1.25
   0  15   4   28.74    1.26
   0  15   4   26.69    1.26
   0  15   4   27.78    1.31
   0  15   5   11.91    0.75
   0  15   5   12.08    0.71
   0  15   5    9.94    0.65
   0  15   5   12.55    0.69
   0  15   5   12.05    0.66
   0  15   5   12.97    0.81
   0  15   5   12.57    0.77
   0  15   5   12.50    0.82
   0  15   5   12.66    0.72
   0  15   6   13.18    0.69
   0  15   6   11.76    0.72
   0  15   6   12.01    0.73
   0  15   6   12.49    0.77
   0  15   6   13.41    0.85
   0  15   6   13.54    0.73
   0  15   6   14.60    0.85
   0  15   6   11.51    0.71
   0  15   7    8.83    0.62
   0  15   7    7.70    0.60
   0  15   7    8.63    0.52
   0  15   7    7.84    0.58
   0  15   7    8.07    0.67
   0  15   7    9.28    0.60
   0  15   8   15.11    0.81
   0  15   8   12.47    0.76
   0  15   8   15.20    0.83
   0  15   8   16.04    0.92
   0  15   8   12.44    0.75
   0  15   8   14.93    0.83
   0  15   8   13.15    0.82
   0  15   8   13.36    0.74
   0  15   8   14.43    0.81
   0  15   9    4.50    0.49
   0  15   9    3.79    0.46
   0  15   9    4.05    0.45
   0  15   9    4.77    0.49
   0  15   9    4.00    0.52
   0  15   9    3.39    0.42
   0  15   9    3.89    0.46
   0  15   9    3.51    0.41
   0  15   9    3.78    0.49
   0  15   9    3.76    0.48
   0  15   9    4.61    0.48
   0  15  10    0.39    0.44
   0  15  10    0.96    0.46
   0  15  10    0.20    0.37
   0  15  10    1.72    0.42
   0  15  10    0.02    0.34
   0  15  10    0.19    0.33
   0  15  10    0.15    0.30
   0  15  10   -0.12    0.30
   0  15  10    0.26    0.39
   0  15  10    0.13    0.33
   0  15  10    0.18    0.31
   0  15  10    0.41    0.37
   0  15  11   13.56    0.81
   0  15  11   14.67    0.86
   0  15  11   14.99    0.79
   0  15  11   12.73    0.74
   0  15  11   13.88    0.82
   0  15  11   15.78    0.80
   0  15  11   14.44    0.76
   0  15  11   13.84    0.80
   0  15  11   13.43    0.75
   0  15  11   13.84    0.74
   0  15  11   10.96    0.67
   0  15  11   14.91    0.79
   0  15  12   22.84    1.06
   0  15  12   20.79    1.01
   0  15  12   23.40    1.10
   0  15  12   20.87    1.01
   0  15  12   22.18    1.00
   0  15  12   22.72    1.08
   0  15  12   21.36    1.00
   0  15  12   24.09    1.01
   0  15  12   21.85    1.01
   0  15  12   24.31    1.14
   0  15  12   22.41    0.98
   0  15  13    0.92    0.35
   0  15  13    0.99    0.32
   0  15  13    0.65    0.35
   0  15  13    1.60    0.31
   0  15  13    0.13    0.33
   0  15  13    0.64    0.29
   0  15  13    0.64    0.27
   0  15  13    0.37    0.25
   0  15  13    0.68    0.25
   0  15  13    0.09    0.30
   0  15  13    0.46    0.32
   0  15  14   23.13    0.94
   0  15  14   23.19    0.89
   0  15  14   21.58    0.89
   0  15  14   21.84    0.95
   0  15  14   19.53    0.88
   0  15  14   22.71    0.86
   0  15  14   21.35    0.88
   0  15  14   20.47    0.87
   0  15  14   21.88    0.93
   0  15  15    3.42    0.32
   0  15  15    3.33    0.30
   0  15  15    3.16    0.25
   0  15  16    0.38    0.14
   0  16   2    0.53    0.27
   0  16   3   17.73    0.78
   0  16   3   19.27    0.81
   0  16   4    5.50    0.43
   0  16   4    5.80    0.46
   0  16   4    5.98    0.51
   0  16   4    6.16    0.44
   0  16   4    5.11    0.40
   0  16   5   12.69    0.72
   0  16   5   12.25    0.73
   0  16   5   11.87    0.64
   0  16   5   11.05    0.67
   0  16   5   11.78    0.65
   0  16   5   12.61    0.63
   0  16   6    1.83    0.42
   0  16   6    1.71    0.33
   0  16   6    1.93    0.38
   0  16   6    1.91    0.30
   0  16   6    1.97    0.36
   0  16   6    1.89    0.44
   0  16   7   40.20    1.54
   0  16   7   38.28    1.52
   0  16   7   43.32    1.61
   0  16   7   39.10    1.60
   0  16   7   38.65    1.50
   0  16   8    0.15    0.36
   0  16   8    0.22    0.30
   0  16   8    0.45    0.29
   0  16   8    0.02    0.36
   0  16   8   -0.03    0.29
   0  16   8    0.18    0.34
   0  16   9    5.68    0.44
   0  16   9    4.80    0.43
   0  16   9    6.47    0.56
   0  16   9    4.84    0.41
   0  16   9    5.15    0.46
   0  16  10   12.96    0.68
   0  16  10   12.42    0.65
   0  16  10   10.99    0.62
   0  16  10   10.67    0.61
   0  16  10   11.52    0.63
   0  16  10   12.06    0.71
   0  16  11    5.45    0.45
   0  16  11    5.04    0.45
   0  16  11    6.56    0.50
   0  16  11    5.67    0.42
   0  16  11    5.84    0.43
   0  16  12    2.25    0.32
   0  16  12    1.52    0.31
   0  16  12    1.36    0.28
   0  16  12    1.34    0.26
   0  16  12    1.03    0.26
   0  16  12    1.33    0.30
   0  16  13    4.36    0.36
   0  16  13    4.83    0.38
   0  16  13    3.60    0.33
   0  16  13    4.05    0.31
   0  16  14    2.17    0.25
   0  16  14    2.46    0.22
   0  16  14    2.39    0.22
   0  16  15    5.54    0.26
   0  17   5    1.29    0.28
   0  17   6   12.37    0.59
   0  17   6   12.03    0.62
   0  17   6   12.42    0.67
   0  17   7   15.21    0.66
   0  17   7   15.30    0.77
   0  17   7   14.48    0.71
   0  17   8    6.20    0.46
   0  17   9    1.18    0.33
   0  17   9    2.84    0.30
   0  17  10    7.80    0.49
   0  17  10    8.34    0.47
   0  17  10    7.61    0.47
   0  17  11    1.62    0.20
   0  17  11    1.83    0.28
   0  17  11    1.42    0.26
   0  17  12    0.93    0.24
   0  17  12    0.73    0.20
   0  17  12    0.80    0.17
   0  17  12    0.63    0.20
   0  17  13   31.31    1.09
   0  17  13   29.43    1.07
   0  17  13   32.87    1.08
   0  17  13   28.89    1.06
   0  18   8    6.73    0.34
   0  18   9    2.70    0.22
   0  18  10    0.17    0.13
  -1  17  12   21.65    0.85
  -1  17  12   22.13    0.84
  -1  17  11    0.58    0.15
  -1  17  11    0.44    0.22
  -1  17  11    0.13    0.16
  -1  17  10   10.64    0.53
  -1  17  10   10.07    0.56
  -1  17  10   10.76    0.51
  -1  17  10   10.39    0.50
  -1  17   9   32.13    1.19
  -1  17   9   31.41    1.24
  -1  17   9   29.96    1.16
  -1  17   9   31.25    1.17
  -1  17   8    0.55    0.24
  -1  17   8    1.16    0.26
  -1  17   7    4.10    0.39
  -1  17   6    4.53    0.39
  -1  16  14    1.82    0.17
  -1  16  14    1.75    0.18
  -1  16  13   10.42    0.51
  -1  16  13   10.15    0.51
  -1  16  13   10.34    0.50
  -1  16  12   -0.31    0.24
  -1  16  12    0.06    0.25
  -1  16  12   -0.05    0.22
  -1  16  11    2.58    0.33
  -1  16  11    2.66    0.36
  -1  16  11    1.83    0.28
  -1  16  11    2.07    0.28
  -1  16  11    2.20    0.33
  -1  16  10    1.75    0.33
  -1  16  10    2.18    0.30
  -1  16  10    2.19    0.39
  -1  16  10    1.84    0.32
  -1  16   9    2.17    0.38
  -1  16   9    2.35    0.34
  -1  16   9    2.32    0.37
  -1  16   9    1.91    0.41
  -1  16   9    1.51    0.29
  -1  16   9    2.34    0.38
  -1  16   8   10.43    0.62
  -1  16   8   10.43    0.62
  -1  16   8    9.53    0.58
  -1  16   8    8.31    0.53
  -1  16   8   10.06    0.64
  -1  16   7    1.72    0.36
  -1  16   7    1.83    0.38
  -1  16   7    1.78    0.41
  -1  16   7    1.65    0.31
  -1  16   7    1.68    0.31
  -1  16   7    1.68    0.41
  -1  16   6   14.09    0.74
  -1  16   6   14.68    0.81
  -1  16   6   14.90    0.83
  -1  16   6   14.91    0.72
  -1  16   5   67.08    2.47
  -1  16   5   71.32    2.55
  -1  16   5   70.96    2.46
  -1  16   5   73.90    2.59
  -1  16   4   10.66    0.59
  -1  15  15   13.40    0.58
  -1  15  15   14.60    0.59
  -1  15  15   13.49    0.56
  -1  15  15   13.21    0.53
  -1  15  14   20.27    0.83
  -1  15  14   18.73    0.81
  -1  15  14   17.96    0.78
  -1  15  14   20.05    0.74
  -1  15  14   18.04    0.76
  -1  15  13   10.71    0.59
  -1  15  13   10.11    0.58
  -1  15  13   11.56    0.70
  -1  15  13   11.74    0.59
  -1  15  13   11.66    0.68
  -1  15  13   11.46    0.62
  -1  15  13   11.20    0.65
  -1  15  13   12.84    0.60
  -1  15  13   10.54    0.62
  -1  15  12    1.09    0.39
  -1  15  12    0.97    0.28
  -1  15  12    0.68    0.32
  -1  15  12    0.94    0.28
  -1  15  12    1.36    0.36
  -1  15  12    0.87    0.34
  -1  15  12    1.13    0.33
  -1  15  12    0.57    0.29
  -1  15  11    0.35    0.32
  -1  15  11    0.11    0.30
  -1  15  11    0.41    0.28
  -1  15  11    0.27    0.35
  -1  15  11    0.24    0.31
  -1  15  11    0.12    0.28
  -1  15  10   39.69    1.66
  -1  15  10   41.82    1.62
  -1  15  10   42.37    1.67
  -1  15  10   44.22    1.69
  -1  15  10   45.92    1.82
  -1  15  10   44.54    1.68
  -1  15  10   42.69    1.68
  -1  15  10   47.48    1.79
  -1  15  10   36.91    1.64
  -1  15   9   14.07    0.78
  -1  15   9   12.20    0.70
  -1  15   9   14.46    0.86
  -1  15   9   13.37    0.78
  -1  15   9   12.98    0.78
  -1  15   9   12.38    0.75
  -1  15   8    1.12    0.38
  -1  15   8    1.53    0.35
  -1  15   8    2.78    0.41
  -1  15   8    2.07    0.43
  -1  15   8    2.09    0.36
  -1  15   8    2.16    0.46
  -1  15   8    2.66    0.51
  -1  15   7   12.46    0.74
  -1  15   7   11.18    0.66
  -1  15   7   11.20    0.72
  -1  15   7   10.22    0.68
  -1  15   7   11.83    0.80
  -1  15   7   11.71    0.66
  -1  15   6    2.56    0.44
  -1  15   6    1.84    0.43
  -1  15   6    1.67    0.37
  -1  15   6    2.68    0.51
  -1  15   6    2.52    0.34
  -1  15   6    1.93    0.37
  -1  15   6    2.37    0.48
  -1  15   6    2.42    0.40
  -1  15   5   13.64    0.73
  -1  15   5   13.60    0.87
  -1  15   5   13.71    0.75
  -1  15   5   14.01    0.77
  -1  15   5   13.24    0.74
  -1  15   5   14.35    0.73
  -1  15   5   13.07    0.82
  -1  15   4   16.95    0.85
  -1  15   4   17.79    0.94
  -1  15   4   18.12    0.88
  -1  15   4   20.78    1.04
  -1  15   4   19.33    0.89
  -1  15   4   19.11    0.85
  -1  15   4   16.60    0.87
  -1  15   3    7.19    0.51
  -1  15   3    8.70    0.57
  -1  15   3    8.74    0.63
  -1  15   3    7.89    0.53
  -1  15   3    9.15    0.71
  -1  15   3    8.52    0.58
  -1  15   3    7.24    0.52
  -1  15   2   31.66    1.38
  -1  15   2   33.32    1.30
  -1  15   2   33.56    1.38
  -1  15   1    0.66    0.34
  -1  15   1    0.51    0.30
  -1  15   0   19.59    0.84
  -1  15   0   19.96    0.92
  -1  15   0   20.79    0.93
  -1  15   0   19.80    0.93
  -1  15  -1   10.08    0.57
  -1  15  -1    9.52    0.56
  -1  15  -1    9.82    0.57
  -1  15  -1    9.90    0.58
  -1  15  -2    2.53    0.28
  -1  15  -2    2.34    0.28
  -1  15  -2    2.26    0.29
  -1  14  16    1.20    0.14
  -1  14  16    1.45    0.21
  -1  14  16    1.56    0.24
  -1  14  15    0.04    0.25
  -1  14  15   -0.08    0.16
  -1  14  15   -0.37    0.28
  -1  14  15   -0.12    0.28
  -1  14  15    0.20    0.25
  -1  14  15   -0.05    0.18
  -1  14  14   26.36    1.13
  -1  14  14   23.95    1.02
  -1  14  14   26.68    1.15
  -1  14  14   24.68    1.04
  -1  14  14   23.61    1.00
  -1  14  14   26.65    1.14
  -1  14  14   26.17    1.02
  -1  14  14   25.99    1.11
  -1  14  13    1.87    0.35
  -1  14  13    1.76    0.33
  -1  14  13    2.46    0.33
  -1  14  13    2.23    0.43
  -1  14  13    2.47    0.45
  -1  14  13    1.21    0.34
  -1  14  13    1.84    0.41
  -1  14  13    1.73    0.32
  -1  14  13    1.64    0.33
  -1  14  13    1.49    0.40
  -1  14  12    3.34    0.42
  -1  14  12    3.05    0.44
  -1  14  12    3.68    0.41
  -1  14  12    3.85    0.54
  -1  14  12    3.76    0.44
  -1  14  12    4.30    0.56
  -1  14  12    4.46    0.53
  -1  14  12    3.55    0.50
  -1  14  12    3.66    0.42
  -1  14  12    3.17    0.41
  -1  14  12    3.69    0.49
  -1  14  12    3.04    0.37
  -1  14  11    0.28    0.41
  -1  14  11    0.38    0.34
  -1  14  11   -0.17    0.46
  -1  14  11    0.32    0.36
  -1  14  11    1.34    0.43
  -1  14  11   -0.42    0.40
  -1  14  11    0.09    0.29
  -1  14  11    0.14    0.32
  -1  14  11   -0.06    0.34
  -1  14  11    0.23    0.30
  -1  14  11   -0.05    0.38
  -1  14  10    0.74    0.38
  -1  14  10    0.83    0.50
  -1  14  10    0.94    0.39
  -1  14  10    0.36    0.37
  -1  14  10    0.78    0.33
  -1  14  10    0.64    0.34
  -1  14  10    0.44    0.42
  -1  14  10    0.67    0.38
  -1  14  10    0.69    0.33
  -1  14  10    0.26    0.40
  -1  14  10    0.91    0.39
  -1  14   9    0.63    0.45
  -1  14   9    0.52    0.38
  -1  14   9    0.77    0.37
  -1  14   9   -0.36    0.41
  -1  14   9    0.02    0.29
  -1  14   9    0.48    0.34
  -1  14   9   -0.17    0.47
  -1  14   9    0.28    0.29
  -1  14   9    0.51    0.32
  -1  14   9   -0.12    0.44
  -1  14   9    0.27    0.35
  -1  14   8   21.00    1.06
  -1  14   8   23.09    1.20
  -1  14   8   22.54    1.18
  -1  14   8   22.91    1.06
  -1  14   8   22.45    1.10
  -1  14   8   19.10    1.07
  -1  14   8   21.33    1.09
  -1  14   8   23.96    1.17
  -1  14   8   23.49    1.11
  -1  14   8   23.14    1.21
  -1  14   8   20.05    1.12
  -1  14   8   22.38    1.01
  -1  14   8   23.93    1.11
  -1  14   7    0.37    0.32
  -1  14   7    0.08    0.25
  -1  14   7    0.51    0.40
  -1  14   7    0.36    0.39
  -1  14   7    0.40    0.37
  -1  14   7   -0.26    0.40
  -1  14   7   -0.04    0.34
  -1  14   7    0.35    0.47
  -1  14   7   -0.02    0.35
  -1  14   7    0.14    0.34
  -1  14   7    0.05    0.38
  -1  14   6    4.53    0.45
  -1  14   6    4.81    0.44
  -1  14   6    4.40    0.41
  -1  14   6    4.46    0.56
  -1  14   6    4.16    0.58
  -1  14   6    2.89    0.48
  -1  14   6    3.55    0.46
  -1  14   6    4.76    0.60
  -1  14   6    4.32    0.47
  -1  14   6    4.34    0.54
  -1  14   6    3.12    0.47
  -1  14   5   10.08    0.74
  -1  14   5    8.87    0.67
  -1  14   5    9.50    0.60
  -1  14   5   10.80    0.64
  -1  14   5   11.31    0.78
  -1  14   5    8.92    0.67
  -1  14   5   10.45    0.75
  -1  14   5    7.84    0.64
  -1  14   5    9.73    0.64
  -1  14   5   10.70    0.79
  -1  14   5    9.72    0.65
  -1  14   4   -0.21    0.37
  -1  14   4    0.33    0.47
  -1  14   4    0.14    0.30
  -1  14   4    0.09    0.40
  -1  14   4   -0.11    0.33
  -1  14   4    0.38    0.38
  -1  14   4    0.27    0.36
  -1  14   4    0.10    0.33
  -1  14   4    0.07    0.39
  -1  14   4    0.17    0.40
  -1  14   4    0.81    0.40
  -1  14   4    1.42    0.45
  -1  14   4   -0.31    0.33
  -1  14   4   -0.21    0.39
  -1  14   3    7.97    0.60
  -1  14   3    9.01    0.56
  -1  14   3    8.48    0.64
  -1  14   3    8.84    0.59
  -1  14   3    8.21    0.65
  -1  14   3    8.52    0.60
  -1  14   3    7.73    0.66
  -1  14   3    9.59    0.60
  -1  14   3    8.47    0.69
  -1  14   3    8.37    0.65
  -1  14   3    9.01    0.75
  -1  14   2   17.02    0.89
  -1  14   2   19.02    1.01
  -1  14   2   18.88    0.88
  -1  14   2   16.96    0.94
  -1  14   2   17.10    0.86
  -1  14   2   16.43    0.86
  -1  14   2   17.72    0.84
  -1  14   2   16.84    0.96
  -1  14   1   26.87    1.28
  -1  14   1   29.16    1.32
  -1  14   1   28.80    1.21
  -1  14   1   30.44    1.23
  -1  14   1   27.74    1.19
  -1  14   1   25.87    1.17
  -1  14   1   29.09    1.18
  -1  14   1   28.47    1.23
  -1  14   0    0.54    0.32
  -1  14   0    0.18    0.37
  -1  14   0    0.25    0.34
  -1  14   0    0.33    0.36
  -1  14   0    0.37    0.34
  -1  14   0    1.02    0.35
  -1  14   0    0.34    0.37
  -1  14  -1    0.95    0.37
  -1  14  -1    1.19    0.34
  -1  14  -1    1.33    0.37
  -1  14  -1    0.64    0.37
  -1  14  -1    0.63    0.30
  -1  14  -2    1.00    0.33
  -1  14  -2    1.32    0.35
  -1  14  -2    1.54    0.37
  -1  14  -2    1.23    0.30
  -1  14  -3    0.35    0.29
  -1  14  -3    0.50    0.28
  -1  14  -3    0.39    0.26
  -1  14  -4    8.50    0.44
  -1  14  -4    8.39    0.45
  -1  14  -4    8.21    0.45
  -1  13  17    9.53    0.43
  -1  13  17    7.38    0.37
  -1  13  16   36.65    1.39
  -1  13  16   39.11    1.41
  -1  13  16   38.66    1.45
  -1  13  16   36.66    1.33
  -1  13  15   15.80    0.73
   1 -13 -15   15.17    0.73
  -1  13  15   15.79    0.81
  -1  13  15   17.77    0.80
  -1  13  15   16.25    0.77
  -1  13  15   16.61    0.76
  -1  13  15   15.25    0.81
  -1  13  15   17.45    0.70
  -1  13  14    2.73    0.34
  -1  13  14    2.43    0.32
  -1  13  14    2.22    0.36
  -1  13  14    2.31    0.35
  -1  13  14    2.26    0.43
  -1  13  14    2.56    0.42
  -1  13  14    3.38    0.35
  -1  13  14    2.31    0.37
  -1  13  14    2.85    0.45
  -1  13  13    0.15    0.41
  -1  13  13   -0.11    0.41
  -1  13  13    0.19    0.33
  -1  13  13    0.33    0.26
  -1  13  13   -0.21    0.39
  -1  13  13    0.38    0.34
  -1  13  13   -0.04    0.30
  -1  13  13   -0.02    0.29
  -1  13  13   -0.16    0.31
  -1  13  12   12.20    0.75
  -1  13  12   12.52    0.79
  -1  13  12   12.10    0.84
  -1  13  12   12.25    0.75
  -1  13  12   12.70    0.77
  -1  13  12   14.16    0.88
  -1  13  12   12.13    0.74
  -1  13  12   11.63    0.75
  -1  13  12   12.42    0.87
  -1  13  12   12.63    0.71
  -1  13  11    0.25    0.46
  -1  13  11    0.44    0.32
  -1  13  11    0.08    0.31
  -1  13  11    0.32    0.35
  -1  13  11   -0.12    0.35
  -1  13  11    0.23    0.47
  -1  13  11    0.20    0.36
  -1  13  11    0.60    0.42
  -1  13  11   -0.30    0.43
  -1  13  11    0.11    0.40
  -1  13  10   20.15    1.09
  -1  13  10   18.69    0.99
  -1  13  10   18.91    0.99
  -1  13  10   17.69    1.01
  -1  13  10   18.69    1.04
  -1  13  10   18.96    1.08
  -1  13  10   20.33    1.06
  -1  13  10   18.73    0.97
  -1  13  10   20.39    1.15
  -1  13   9   -0.06    0.43
  -1  13   9   -0.03    0.42
  -1  13   9    0.37    0.42
  -1  13   9   -0.33    0.39
  -1  13   9    0.03    0.38
  -1  13   9    0.05    0.41
  -1  13   9    0.03    0.30
  -1  13   9    0.19    0.33
  -1  13   9   -0.49    0.44
  -1  13   9   -0.24    0.34
  -1  13   9    1.09    0.45
  -1  13   8   34.90    1.42
  -1  13   8   39.12    1.71
  -1  13   8   42.47    1.74
  -1  13   8   39.16    1.75
  -1  13   8   39.22    1.62
  -1  13   8   34.54    1.61
  -1  13   8   36.48    1.63
  -1  13   8   35.61    1.56
  -1  13   8   36.13    1.59
  -1  13   8   36.76    1.61
  -1  13   8   38.46    1.73
  -1  13   8   40.80    1.63
  -1  13   8   38.33    1.65
  -1  13   8   37.99    1.71
  -1  13   7   97.00    3.34
  -1  13   7   88.15    3.30
  -1  13   7   98.87    3.42
  -1  13   7   92.67    3.40
  -1  13   7   89.49    3.16
  -1  13   7   93.99    3.42
  -1  13   7   97.33    3.32
  -1  13   7   94.98    3.44
  -1  13   7   86.16    3.30
  -1  13   7   78.23    3.28
  -1  13   7   91.65    3.31
  -1  13   7   96.75    3.46
  -1  13   7   87.68    3.31
  -1  13   7   90.67    3.27
  -1  13   7   92.84    3.44
  -1  13   6    6.33    0.53
  -1  13   6    6.50    0.63
  -1  13   6    6.17    0.67
  -1  13   6    6.15    0.56
  -1  13   6    6.49    0.51
  -1  13   6    6.80    0.52
  -1  13   6    7.71    0.70
  -1  13   6    6.92    0.66
  -1  13   6    7.16    0.61
  -1  13   6    7.06    0.65
  -1  13   6    7.17    0.61
  -1  13   6    4.18    0.56
  -1  13   6    5.90    0.66
  -1  13   6    7.15    0.58
  -1  13   6    7.29    0.61
  -1  13   5  218.56    7.50
  -1  13   5  220.63    7.34
  -1  13   5  208.49    7.37
  -1  13   5  220.05    7.48
  -1  13   5  208.50    7.45
  -1  13   5  237.17    7.51
  -1  13   5  213.35    7.36
  -1  13   5  213.29    7.36
  -1  13   5  221.24    7.31
  -1  13   5  233.79    7.44
  -1  13   5  231.50    7.35
  -1  13   5  214.51    7.38
  -1  13   5  232.52    7.55
  -1  13   5  232.44    7.43
  -1  13   5  224.58    7.50
  -1  13   5  224.84    7.53
  -1  13   5  206.47    7.32
  -1  13   5  230.66    7.49
  -1  13   5  234.77    7.54
  -1  13   4    0.06    0.38
  -1  13   4    0.44    0.28
  -1  13   4   -0.06    0.48
  -1  13   4    0.24    0.43
  -1  13   4    0.28    0.30
  -1  13   4    0.17    0.42
  -1  13   4    0.30    0.33
  -1  13   4    0.62    0.36
  -1  13   4    0.70    0.40
  -1  13   4   -0.11    0.46
  -1  13   4    0.56    0.28
  -1  13   4    0.51    0.44
  -1  13   4    0.25    0.37
  -1  13   4    0.62    0.35
  -1  13   4    0.46    0.42
  -1  13   4    0.13    0.42
  -1  13   4    0.06    0.35
  -1  13   4    0.18    0.41
  -1  13   4   -0.09    0.43
  -1  13   3    4.67    0.49
  -1  13   3    3.58    0.39
  -1  13   3    4.09    0.46
  -1  13   3    3.45    0.53
  -1  13   3    4.25    0.52
  -1  13   3    3.23    0.45
  -1  13   3    3.72    0.51
  -1  13   3    4.09    0.42
  -1  13   3    3.65    0.46
  -1  13   3    4.18    0.55
  -1  13   3    4.13    0.51
  -1  13   3    3.22    0.51
  -1  13   3    3.02    0.40
  -1  13   3    3.20    0.47
  -1  13   3    3.43    0.43
  -1  13   3    4.14    0.54
  -1  13   3    4.35    0.50
  -1  13   3    3.36    0.58
  -1  13   3    3.70    0.42
  -1  13   2    4.60    0.54
  -1  13   2    4.59    0.45
  -1  13   2    5.29    0.59
  -1  13   2    6.38    0.53
  -1  13   2    5.07    0.48
  -1  13   2    5.35    0.52
  -1  13   2    5.09    0.56
  -1  13   2    5.22    0.55
  -1  13   2    5.76    0.52
  -1  13   2    5.19    0.55
  -1  13   2    5.18    0.59
  -1  13   2    5.75    0.62
  -1  13   2    5.74    0.56
  -1  13   2    4.90    0.60
  -1  13   2    4.98    0.50
  -1  13   1   14.39    0.88
  -1  13   1   18.21    1.02
  -1  13   1   19.39    0.91
  -1  13   1   17.82    0.90
  -1  13   1   18.05    0.87
  -1  13   1   16.63    0.89
  -1  13   1   14.31    0.89
  -1  13   1   16.15    0.87
  -1  13   1   18.03    0.91
  -1  13   1   17.32    0.91
  -1  13   1   16.56    0.90
  -1  13   1   16.46    0.99
  -1  13   1   16.15    0.91
  -1  13   1   16.65    0.88
  -1  13   1   17.69    0.96
  -1  13   0    2.74    0.48
  -1  13   0    2.56    0.47
  -1  13   0    2.83    0.43
  -1  13   0    2.56    0.43
  -1  13   0    2.07    0.38
  -1  13   0    2.22    0.39
  -1  13   0    2.22    0.42
  -1  13   0    2.21    0.35
  -1  13   0    1.58    0.44
  -1  13   0    2.43    0.49
  -1  13   0    2.14    0.46
  -1  13   0    2.56    0.49
  -1  13   0    2.96    0.47
  -1  13   0    2.48    0.44
  -1  13  -1   45.88    1.70
  -1  13  -1   44.04    1.66
  -1  13  -1   42.24    1.78
  -1  13  -1   45.41    1.70
  -1  13  -1   41.75    1.77
  -1  13  -1   42.12    1.76
  -1  13  -1   39.06    1.75
  -1  13  -1   46.13    1.73
  -1  13  -1   40.17    1.71
  -1  13  -2   -0.10    0.32
  -1  13  -2    0.34    0.28
  -1  13  -2    0.15    0.37
  -1  13  -2    0.21    0.39
  -1  13  -2    0.04    0.32
  -1  13  -2    0.24    0.36
  -1  13  -2   -0.09    0.37
  -1  13  -2    0.16    0.40
  -1  13  -2    0.13    0.35
  -1  13  -3    7.54    0.58
  -1  13  -3    7.72    0.51
  -1  13  -3    7.41    0.58
  -1  13  -3    6.86    0.56
  -1  13  -3    8.56    0.59
  -1  13  -4    2.32    0.37
  -1  13  -4    1.40    0.33
  -1  13  -4    1.50    0.35
  -1  13  -4    1.89    0.36
  -1  13  -5    0.76    0.26
  -1  13  -5    0.69    0.26
  -1  13  -5    0.76    0.25
  -1  13  -6    0.98    0.18
  -1  13  -6    0.88    0.18
  -1  12  18   25.45    0.91
  -1  12  17   -0.07    0.22
  -1  12  17   -0.06    0.17
  -1  12  16    0.40    0.23
   1 -12 -16    0.73    0.23
  -1  12  16    0.59    0.17
  -1  12  16    0.65    0.30
  -1  12  16    0.57    0.26
  -1  12  16    0.45    0.27
  -1  12  15   35.31    1.44
  -1  12  15   32.48    1.34
  -1  12  15   33.01    1.40
  -1  12  15   35.46    1.44
  -1  12  15   35.16    1.34
  -1  12  15   36.68    1.42
  -1  12  15   34.05    1.27
  -1  12  14    0.24    0.38
  -1  12  14    0.74    0.28
  -1  12  14    0.31    0.30
  -1  12  14    0.15    0.37
  -1  12  14    0.38    0.28
  -1  12  14    0.25    0.38
  -1  12  14    0.40    0.27
  -1  12  13    2.38    0.50
  -1  12  13    2.78    0.43
  -1  12  13    2.97    0.37
  -1  12  13    3.28    0.52
  -1  12  13    1.71    0.39
  -1  12  13    3.26    0.50
  -1  12  13    2.43    0.42
  -1  12  13    2.36    0.39
  -1  12  12    1.01    0.43
  -1  12  12    0.61    0.46
  -1  12  12    1.05    0.38
  -1  12  12    0.92    0.37
  -1  12  12    1.41    0.49
  -1  12  12    0.94    0.35
  -1  12  12    0.58    0.37
  -1  12  12    0.94    0.40
  -1  12  12    1.37    0.35
  -1  12  11    1.16    0.45
  -1  12  11    0.70    0.47
  -1  12  11    0.80    0.39
  -1  12  11    0.90    0.38
  -1  12  11    0.02    0.39
  -1  12  11    0.87    0.46
  -1  12  11    0.23    0.40
  -1  12  11    1.35    0.41
  -1  12  11    1.08    0.34
  -1  12  10   -0.14    0.42
  -1  12  10    0.24    0.36
  -1  12  10    0.31    0.46
  -1  12  10    0.23    0.38
  -1  12  10    0.06    0.45
  -1  12  10    0.28    0.34
  -1  12  10   -0.35    0.40
  -1  12  10    0.34    0.42
  -1  12  10    0.25    0.31
  -1  12  10    0.66    0.41
  -1  12  10    0.06    0.42
  -1  12   9    0.86    0.45
  -1  12   9    0.36    0.38
  -1  12   9    0.26    0.39
  -1  12   9   -0.13    0.77
  -1  12   9    0.90    0.39
  -1  12   9    1.00    0.38
  -1  12   9    0.59    0.45
  -1  12   9    0.14    0.44
  -1  12   9    0.90    0.41
  -1  12   9    0.25    0.63
  -1  12   9    0.62    0.34
  -1  12   9    0.42    0.45
  -1  12   9    1.19    0.45
  -1  12   8   15.85    0.96
  -1  12   8   13.46    0.85
  -1  12   8   14.29    0.85
  -1  12   8   17.29    1.83
  -1  12   8   13.95    0.93
  -1  12   8   13.95    0.89
  -1  12   8   13.94    0.94
  -1  12   8   12.18    0.86
  -1  12   8   13.00    1.54
  -1  12   8   14.19    0.91
  -1  12   8   14.48    0.86
  -1  12   8   14.87    0.96
  -1  12   8   14.37    0.87
  -1  12   7   12.24    0.86
  -1  12   7   15.06    0.85
  -1  12   7   13.15    1.55
  -1  12   7   13.30    0.91
  -1  12   7   13.07    0.84
  -1  12   7   14.88    0.93
  -1  12   7   13.35    0.83
  -1  12   7   12.77    0.70
  -1  12   7   14.04    0.92
  -1  12   7   15.28    0.95
  -1  12   7   14.79    0.84
  -1  12   7   10.68    1.65
  -1  12   7   15.21    0.86
  -1  12   7   13.96    0.90
  -1  12   7   13.79    0.91
  -1  12   7   13.49    0.90
  -1  12   7   13.85    0.84
  -1  12   6    1.86    0.49
  -1  12   6    2.83    0.47
  -1  12   6    3.17    0.49
  -1  12   6    2.25    0.48
  -1  12   6    2.72    0.43
  -1  12   6    3.20    0.92
  -1  12   6    1.68    0.38
  -1  12   6    1.38    0.45
  -1  12   6    2.31    0.42
  -1  12   6    2.40    0.35
  -1  12   6    2.64    0.47
  -1  12   6    3.45    0.50
  -1  12   6    3.89    1.05
  -1  12   6    3.52    0.47
  -1  12   6    2.93    0.45
  -1  12   6    2.53    0.54
  -1  12   6    2.74    0.49
  -1  12   5   20.95    1.15
  -1  12   5   22.69    1.05
  -1  12   5   24.52    1.15
  -1  12   5   20.05    1.02
  -1  12   5   21.93    1.07
  -1  12   5   18.50    1.10
  -1  12   5   22.05    1.09
  -1  12   5   19.24    1.06
  -1  12   5   21.87    1.91
  -1  12   5   23.43    1.15
  -1  12   5   21.44    1.14
  -1  12   5   19.54    1.02
  -1  12   5   20.63    0.97
  -1  12   5   21.34    0.99
  -1  12   5   20.73    1.07
  -1  12   5   21.41    1.08
  -1  12   5   20.33    1.13
  -1  12   5   20.42    1.10
  -1  12   5   19.49    2.04
  -1  12   5   19.41    1.05
  -1  12   5   20.65    1.05
  -1  12   5   21.72    1.12
  -1  12   5   22.03    1.14
  -1  12   5   19.96    1.11
  -1  12   5   23.04    1.14
  -1  12   4   14.59    0.83
  -1  12   4   14.28    0.90
  -1  12   4   16.87    0.94
  -1  12   4   13.55    0.81
  -1  12   4   14.46    0.87
  -1  12   4   14.06    0.89
  -1  12   4   13.64    0.86
  -1  12   4   14.61    0.81
  -1  12   4   14.30    0.87
  -1  12   4   15.58    0.89
  -1  12   4   14.02    0.78
  -1  12   4   14.91    0.78
  -1  12   4   15.02    0.91
  -1  12   4   14.72    0.89
  -1  12   4   12.35    0.79
  -1  12   4   12.94    0.92
  -1  12   4   12.16    0.81
  -1  12   4   15.22    0.87
  -1  12   4   12.08    1.45
  -1  12   4   13.29    0.89
  -1  12   4   12.32    0.83
  -1  12   4   13.89    0.91
  -1  12   4   14.46    0.89
  -1  12   3    8.14    0.56
  -1  12   3    8.17    0.58
  -1  12   3    9.08    0.61
  -1  12   3    8.18    0.60
  -1  12   3    9.17    0.70
  -1  12   3    8.34    0.70
  -1  12   3    7.55    0.65
  -1  12   3    7.82    0.63
  -1  12   3    8.37    0.58
  -1  12   3    8.05    0.61
  -1  12   3    7.97    0.73
  -1  12   3    9.08    0.71
  -1  12   3    8.64    0.66
  -1  12   3    6.93    1.15
  -1  12   3    7.48    0.62
  -1  12   3    7.70    0.70
  -1  12   3    7.89    0.68
  -1  12   3    9.09    0.66
  -1  12   2   91.72    3.11
  -1  12   2   85.75    3.11
  -1  12   2   77.24    2.98
  -1  12   2   86.14    2.98
  -1  12   2   88.70    3.12
  -1  12   2   88.63    3.02
  -1  12   2   82.17    3.03
  -1  12   2   82.16    3.11
  -1  12   2   81.60    3.07
  -1  12   2   86.59    3.04
  -1  12   2   89.96    3.03
  -1  12   2   82.14    3.04
  -1  12   2   86.28    3.15
  -1  12   2   76.06    3.02
  -1  12   2   78.27    3.09
  -1  12   2   89.06    3.21
  -1  12   1    2.55    0.44
  -1  12   1    3.17    0.50
  -1  12   1    3.46    0.54
  -1  12   1    3.51    0.49
  -1  12   1    3.11    0.45
  -1  12   1    3.06    0.99
  -1  12   1    2.34    0.94
  -1  12   1    3.26    0.38
  -1  12   1    2.99    0.38
  -1  12   1    3.23    0.45
  -1  12   1    3.04    0.43
  -1  12   1    2.80    0.43
  -1  12   1    2.51    0.41
  -1  12   1    2.83    0.49
  -1  12   1    2.50    0.43
  -1  12   1    3.93    0.47
  -1  12   1    3.13    0.51
  -1  12   1    2.84    0.48
  -1  12   1    3.83    0.40
  -1  12   1    4.18    0.57
  -1  12   0   42.88    1.80
  -1  12   0   45.22    1.73
  -1  12   0   44.14    1.73
  -1  12   0   36.64    1.68
  -1  12   0   44.79    1.67
  -1  12   0   41.52    1.78
  -1  12   0   43.62    1.72
  -1  12   0   38.96    1.78
  -1  12   0   41.87    1.63
  -1  12   0   40.36    1.61
  -1  12   0   44.17    1.70
  -1  12   0   45.13    1.70
  -1  12   0   38.76    1.72
  -1  12   0   43.88    1.68
  -1  12   0   41.72    1.67
  -1  12   0   36.94    1.66
  -1  12   0   42.00    1.68
  -1  12   0   41.89    1.74
  -1  12   0   40.15    1.68
  -1  12   0   45.44    1.78
  -1  12   0   41.67    1.82
  -1  12   0   42.03    1.78
  -1  12  -1   47.03    1.83
  -1  12  -1   45.93    1.87
  -1  12  -1   44.96    1.86
  -1  12  -1   49.61    1.86
  -1  12  -1   48.86    1.84
  -1  12  -1   42.79    1.76
  -1  12  -1   44.67    1.90
  -1  12  -1   46.87    1.80
  -1  12  -1   44.38    1.75
  -1  12  -1   48.02    1.91
  -1  12  -1   48.86    1.82
  -1  12  -1   41.05    1.84
  -1  12  -1   45.82    1.79
  -1  12  -1   46.49    1.80
  -1  12  -1   48.31    1.87
  -1  12  -1   47.88    1.84
  -1  12  -1   41.71    1.91
  -1  12  -1   45.22    1.91
  -1  12  -1   43.52    1.88
  -1  12  -2    5.97    0.61
  -1  12  -2    5.66    0.55
  -1  12  -2    5.40    0.59
  -1  12  -2    7.24    0.59
  -1  12  -2    5.70    0.61
  -1  12  -2    6.37    0.59
  -1  12  -2    5.52    0.50
  -1  12  -2    4.96    0.47
  -1  12  -2    6.10    0.52
  -1  12  -2    5.95    0.55
  -1  12  -2    5.54    0.61
  -1  12  -2    5.00    0.57
  -1  12  -2    6.16    0.54
  -1  12  -2    5.23    0.59
  -1  12  -2    6.36    0.52
  -1  12  -2    4.68    0.57
  -1  12  -2    5.11    0.55
  -1  12  -3   28.41    1.27
  -1  12  -3   27.65    1.18
  -1  12  -3   27.76    1.29
  -1  12  -3   28.13    1.24
  -1  12  -3   27.35    1.27
  -1  12  -3   27.25    1.17
  -1  12  -3   30.66    1.25
  -1  12  -3   28.46    1.19
  -1  12  -3   27.74    1.28
  -1  12  -3   25.41    1.27
  -1  12  -3   23.87    1.26
  -1  12  -3   27.86    1.20
  -1  12  -3   27.38    1.27
  -1  12  -3   25.21    1.22
  -1  12  -4    0.76    0.43
  -1  12  -4    0.84    0.31
  -1  12  -4    1.35    0.39
  -1  12  -4    1.17    0.44
  -1  12  -4    0.91    0.39
  -1  12  -4    0.89    0.40
  -1  12  -4    1.35    0.38
  -1  12  -4    0.83    0.37
  -1  12  -4    0.63    0.37
  -1  12  -4    1.25    0.32
  -1  12  -4    1.22    0.34
  -1  12  -5    0.05    0.37
  -1  12  -5   -0.02    0.32
  -1  12  -5   -0.47    0.30
  -1  12  -5    0.07    0.38
  -1  12  -5    0.43    0.33
  -1  12  -5    0.12    0.31
  -1  12  -6   22.55    0.95
  -1  12  -6   23.16    0.98
  -1  12  -6   21.94    0.95
  -1  12  -6   20.60    0.90
  -1  12  -6   21.74    0.94
  -1  12  -7    0.41    0.20
  -1  12  -7    0.61    0.25
  -1  12  -7    0.28    0.23
  -1  12  -7    0.57    0.16
  -1  12  -7    0.45    0.21
  -1  11  18    0.25    0.13
  -1  11  17   21.28    0.85
  -1  11  17   20.18    0.82
  -1  11  17   19.77    0.86
  -1  11  17   20.93    0.82
   1 -11 -17   20.02    0.82
   1 -11 -16    1.01    0.22
  -1  11  16    1.32    0.25
   1 -11 -16    1.83    0.29
  -1  11  16    2.07    0.32
  -1  11  16    1.50    0.33
  -1  11  16    1.30    0.30
  -1  11  16    1.09    0.20
  -1  11  15    2.51    0.38
  -1  11  15    2.65    0.40
   1 -11 -15    2.70    0.36
  -1  11  15    2.63    0.31
  -1  11  15    2.89    0.43
   1 -11 -15    2.14    0.28
  -1  11  14    1.73    0.35
  -1  11  14    1.71    0.42
  -1  11  14    1.75    0.30
  -1  11  14    1.60    0.35
  -1  11  14    1.28    0.30
  -1  11  14    1.34    0.42
  -1  11  13    7.24    0.53
  -1  11  13    7.55    0.68
  -1  11  13    6.45    0.51
  -1  11  13    7.14    0.62
  -1  11  13    6.50    0.56
  -1  11  13    6.16    0.54
  -1  11  13    6.85    0.59
  -1  11  13    6.59    0.63
  -1  11  12   26.24    1.26
  -1  11  12   21.69    1.08
  -1  11  12   23.48    1.12
  -1  11  12   25.30    1.28
  -1  11  12   22.00    1.16
  -1  11  12   21.57    1.12
  -1  11  12   21.48    1.14
  -1  11  12   22.81    1.18
  -1  11  12   26.31    1.23
  -1  11  11  202.43    6.88
  -1  11  11  199.37    6.71
  -1  11  11  192.11    8.30
  -1  11  11  202.44    6.76
  -1  11  11  200.03    6.88
  -1  11  11  203.92    6.80
  -1  11  11  199.07    6.80
  -1  11  11  189.65    6.80
  -1  11  10  101.12    3.56
  -1  11  10   86.92    4.61
  -1  11  10   91.16    3.43
  -1  11  10   97.05    3.39
  -1  11  10   91.50    4.77
  -1  11  10   91.86    3.51
  -1  11  10   91.64    3.47
  -1  11  10   93.31    3.43
  -1  11  10   91.56    3.46
  -1  11   9    2.75    0.50
  -1  11   9    3.44    0.52
  -1  11   9    4.60    0.98
  -1  11   9    3.58    0.50
  -1  11   9    4.44    0.50
  -1  11   9    3.09    0.94
  -1  11   9    4.77    0.57
  -1  11   9    3.53    0.37
  -1  11   9    3.46    0.52
  -1  11   9    3.54    0.57
  -1  11   9    3.44    0.48
  -1  11   9    2.61    0.57
  -1  11   8   58.61    2.31
  -1  11   8   58.36    2.26
  -1  11   8   57.49    2.26
  -1  11   8   52.75    2.23
  -1  11   8   55.54    3.26
  -1  11   8   58.69    2.17
  -1  11   8   54.99    2.21
  -1  11   8   53.14    2.14
  -1  11   8   55.78    2.27
  -1  11   8   53.73    2.25
  -1  11   8   51.36    2.17
  -1  11   8   58.59    2.19
  -1  11   8   50.82    3.29
  -1  11   8   53.16    2.13
  -1  11   7    0.94    0.48
  -1  11   7    0.11    0.67
  -1  11   7    0.43    0.46
  -1  11   7    0.12    0.35
  -1  11   7    0.30    0.40
  -1  11   7    0.16    0.37
  -1  11   7    0.81    0.42
  -1  11   7    0.03    0.37
  -1  11   7    0.53    0.24
  -1  11   7    0.74    0.41
  -1  11   7    0.25    0.41
  -1  11   7    0.59    0.36
  -1  11   7    0.91    0.45
  -1  11   7    0.72    0.38
  -1  11   7    0.74    0.77
  -1  11   7    0.27    0.33
  -1  11   7    0.96    0.45
  -1  11   6  280.11    8.62
  -1  11   6  255.56    8.42
  -1  11   6  247.32    8.52
  -1  11   6  238.92    9.66
  -1  11   6  249.71    8.52
  -1  11   6  274.51    8.47
  -1  11   6  245.58    8.44
  -1  11   6  278.93    8.50
  -1  11   6  240.47    8.52
  -1  11   6  239.82    8.42
  -1  11   6  243.72    8.52
  -1  11   6  268.61    8.42
  -1  11   6  241.67    8.29
  -1  11   6  250.74    8.42
  -1  11   6  253.80    8.49
  -1  11   6  232.94    9.86
  -1  11   6  246.74    8.43
  -1  11   6  236.34    8.38
  -1  11   6  247.01    8.48
  -1  11   6  258.47    8.53
  -1  11   6  255.29    8.49
  -1  11   6  272.93    8.52
  -1  11   6  278.32    8.49
  -1  11   5   20.06    1.09
  -1  11   5   18.23    1.03
  -1  11   5   19.27    0.99
  -1  11   5   17.60    0.93
  -1  11   5   19.40    1.04
  -1  11   5   18.37    1.76
  -1  11   5   20.51    1.09
  -1  11   5   19.08    0.93
  -1  11   5   17.80    1.04
  -1  11   5   17.29    0.99
  -1  11   5   20.93    1.02
  -1  11   5   21.15    1.05
  -1  11   5   16.42    0.92
  -1  11   5   19.00    1.04
  -1  11   5   17.24    0.94
  -1  11   5   21.92    1.01
  -1  11   5   17.29    0.98
  -1  11   5   21.59    1.06
  -1  11   5   20.48    1.09
  -1  11   5   19.41    1.01
  -1  11   5   17.88    0.96
  -1  11   5   18.34    1.85
  -1  11   5   17.88    1.02
  -1  11   5   18.91    1.03
  -1  11   5   19.91    1.05
  -1  11   5   20.07    1.03
  -1  11   4  257.78    8.51
  -1  11   4  260.80    8.38
  -1  11   4  257.59    8.50
  -1  11   4  249.87    8.49
  -1  11   4  256.74    8.47
  -1  11   4  255.07    8.36
  -1  11   4  265.50    8.42
  -1  11   4  248.66    8.46
  -1  11   4  277.85    8.47
  -1  11   4  226.27    8.38
  -1  11   4  241.03    9.63
  -1  11   4  259.16    8.47
  -1  11   4  259.79    8.50
  -1  11   4  248.76    8.37
  -1  11   4  259.39    8.41
  -1  11   4  249.45    8.50
  -1  11   4  234.76    8.38
  -1  11   4  258.50    8.45
  -1  11   4  265.70    8.44
  -1  11   4  242.69    9.93
  -1  11   4  248.20    8.37
  -1  11   4  249.71    8.48
  -1  11   4  248.56    8.46
  -1  11   4  257.52    8.51
  -1  11   4  258.09    8.45
  -1  11   3  110.31    4.01
  -1  11   3  112.77    4.00
  -1  11   3  115.46    4.03
  -1  11   3  115.31    3.94
  -1  11   3  112.98    3.93
  -1  11   3  111.82    4.00
  -1  11   3  111.93    5.13
  -1  11   3  107.10    3.96
  -1  11   3  110.39    3.91
  -1  11   3  111.42    3.99
  -1  11   3  113.91    3.97
  -1  11   3  107.36    3.84
  -1  11   3  109.99    3.95
  -1  11   3  112.20    4.03
  -1  11   3  119.93    4.01
  -1  11   3  108.79    5.33
  -1  11   3  116.40    3.94
  -1  11   3  128.15    4.02
  -1  11   3  112.45    3.87
  -1  11   3  114.57    4.03
  -1  11   3  111.08    4.00
  -1  11   3  110.07    4.00
  -1  11   3  112.49    4.06
  -1  11   2    1.55    0.88
  -1  11   2   -0.21    0.57
  -1  11   2    0.13    0.75
  -1  11   2    0.70    0.42
  -1  11   2    0.70    0.34
  -1  11   2    0.61    0.43
  -1  11   2    0.47    0.31
  -1  11   2   -0.29    0.34
  -1  11   2    0.81    0.34
  -1  11   2    0.85    0.43
  -1  11   2    0.78    0.33
  -1  11   2    0.65    0.30
  -1  11   2    0.97    0.38
  -1  11   2    0.52    0.41
  -1  11   2    1.02    0.35
  -1  11   2    0.54    0.41
  -1  11   2    0.58    0.41
  -1  11   2    0.53    0.34
  -1  11   2    0.89    0.39
  -1  11   2    0.46    0.33
  -1  11   1   27.44    1.25
  -1  11   1   29.91    1.32
  -1  11   1   27.39    1.25
  -1  11   1   29.41    1.22
  -1  11   1   27.28    1.20
  -1  11   1   26.35    1.25
  -1  11   1   26.16    1.16
  -1  11   1   22.71    2.17
  -1  11   1   28.15    2.36
  -1  11   1   27.96    1.15
  -1  11   1   27.64    1.17
  -1  11   1   27.55    1.19
  -1  11   1   26.29    1.18
  -1  11   1   26.27    1.14
  -1  11   1   24.71    1.23
  -1  11   1   24.04    1.23
  -1  11   1   26.87    1.20
  -1  11   1   26.42    1.33
  -1  11   1   27.99    1.22
  -1  11   1   22.42    1.17
  -1  11   1   23.84    1.25
  -1  11   1   28.62    1.17
  -1  11   1   26.86    1.33
  -1  11   0   94.52    3.39
  -1  11   0  101.54    3.43
  -1  11   0   92.72    3.40
  -1  11   0   99.45    3.38
  -1  11   0  105.27    3.45
  -1  11   0   95.90    3.42
  -1  11   0  101.90    3.40
  -1  11   0  100.61    3.38
  -1  11   0   95.19    3.46
  -1  11   0   84.54    4.76
  -1  11   0   80.28    4.73
  -1  11   0   90.29    3.45
  -1  11   0   92.40    3.31
  -1  11   0   91.17    3.29
  -1  11   0   97.09    3.36
  -1  11   0   94.76    3.34
  -1  11   0   95.65    3.44
  -1  11   0   94.57    3.44
  -1  11   0   92.44    3.42
  -1  11   0   92.03    3.35
  -1  11   0   85.06    3.36
  -1  11   0   93.64    3.49
  -1  11   0  102.04    3.40
  -1  11   0   99.70    3.35
  -1  11   0   83.73    3.38
  -1  11   0   94.34    3.50
  -1  11   0   92.42    3.45
  -1  11  -1   57.55    2.16
  -1  11  -1   52.02    2.08
  -1  11  -1   53.15    2.16
  -1  11  -1   56.86    2.14
  -1  11  -1   57.47    2.19
  -1  11  -1   57.02    2.21
  -1  11  -1   55.51    2.12
  -1  11  -1   56.66    2.14
  -1  11  -1   49.85    3.40
  -1  11  -1   43.61    3.27
  -1  11  -1   55.35    2.21
  -1  11  -1   56.94    2.08
  -1  11  -1   58.02    2.11
  -1  11  -1   53.23    2.04
  -1  11  -1   54.94    2.19
  -1  11  -1   57.24    2.11
  -1  11  -1   54.53    2.09
  -1  11  -1   52.07    2.17
  -1  11  -1   54.79    2.19
  -1  11  -1   54.14    2.24
  -1  11  -1   59.99    2.15
  -1  11  -1   48.53    2.10
  -1  11  -1   59.35    2.12
  -1  11  -1   51.55    2.18
  -1  11  -1   55.20    2.23
  -1  11  -2   35.15    1.45
  -1  11  -2   33.61    1.48
  -1  11  -2   32.48    1.45
  -1  11  -2   34.39    1.41
  -1  11  -2   33.63    1.43
  -1  11  -2   33.58    1.38
  -1  11  -2   31.08    1.46
  -1  11  -2   32.87    1.38
  -1  11  -2   32.50    1.36
  -1  11  -2   32.00    1.37
  -1  11  -2   32.48    1.47
  -1  11  -2   33.02    1.40
  -1  11  -2   31.69    1.37
  -1  11  -2   32.85    1.48
  -1  11  -2   28.97    1.43
  -1  11  -2   32.95    1.42
  -1  11  -2   28.78    1.48
  -1  11  -2   31.07    1.39
  -1  11  -2   30.35    1.45
  -1  11  -2   30.80    1.47
  -1  11  -3  121.89    4.06
  -1  11  -3  114.01    4.07
  -1  11  -3  112.17    4.05
  -1  11  -3  109.24    4.16
  -1  11  -3  114.77    3.97
  -1  11  -3  112.45    4.09
  -1  11  -3  120.14    4.01
  -1  11  -3  117.72    3.98
  -1  11  -3  118.46    4.08
  -1  11  -3  122.08    4.02
  -1  11  -3  120.00    3.97
  -1  11  -3  102.77    4.03
  -1  11  -3  108.98    4.07
  -1  11  -3  120.96    4.02
  -1  11  -3  109.44    4.12
  -1  11  -3  110.79    4.07
  -1  11  -3  108.21    4.05
  -1  11  -4   27.63    1.24
  -1  11  -4   28.13    1.29
  -1  11  -4   25.94    1.25
  -1  11  -4   23.78    1.33
  -1  11  -4   27.59    1.22
  -1  11  -4   26.04    1.17
  -1  11  -4   27.17    1.27
  -1  11  -4   25.58    1.19
  -1  11  -4   25.72    1.17
  -1  11  -4   26.84    1.25
  -1  11  -4   29.27    1.22
  -1  11  -4   26.70    1.28
  -1  11  -4   22.92    1.21
  -1  11  -4   27.73    1.20
  -1  11  -4   27.76    1.19
  -1  11  -4   24.50    1.27
  -1  11  -4   22.13    1.17
  -1  11  -4   26.06    1.26
  -1  11  -5   11.01    0.76
  -1  11  -5    9.69    0.74
  -1  11  -5    9.55    0.64
  -1  11  -5   10.42    0.68
  -1  11  -5    9.04    0.68
  -1  11  -5    9.94    0.74
  -1  11  -5   10.41    0.72
  -1  11  -5   10.84    0.71
  -1  11  -5   10.41    0.67
  -1  11  -5   11.43    0.76
  -1  11  -5   10.96    0.75
  -1  11  -5   11.39    0.67
  -1  11  -5   10.58    0.67
  -1  11  -5   10.67    0.72
  -1  11  -6  133.26    4.58
  -1  11  -6  133.19    4.61
  -1  11  -6  121.22    4.60
  -1  11  -6  138.21    4.60
  -1  11  -6  137.09    4.63
  -1  11  -6  141.11    4.62
  -1  11  -6  134.77    4.59
  -1  11  -6  130.48    4.53
  -1  11  -6  140.98    4.56
  -1  11  -7    0.21    0.34
  -1  11  -7   -0.05    0.35
  -1  11  -7    0.26    0.30
  -1  11  -7    0.34    0.32
  -1  11  -7    0.21    0.34
  -1  11  -7    0.56    0.29
  -1  11  -7    0.16    0.27
  -1  11  -8   26.91    1.04
  -1  11  -8   29.40    1.04
  -1  11  -8   27.92    1.05
  -1  11  -8   27.28    1.00
  -1  11  -8   26.88    1.00
  -1  11  -9    0.92    0.14
  -1  11  -9    1.17    0.16
   1 -10 -18   23.26    0.85
  -1  10  18   21.30    0.84
  -1  10  17    0.98    0.26
   1 -10 -17    0.45    0.22
  -1  10  17    1.18    0.24
   1 -10 -17    1.14    0.25
  -1  10  17    0.70    0.25
   1 -10 -17    0.56    0.19
   1 -10 -16   31.99    1.32
  -1  10  16   36.93    1.40
   1 -10 -16   28.77    1.26
   1 -10 -16   37.57    1.37
  -1  10  16   33.25    1.33
  -1  10  15   14.65    0.79
   1 -10 -15   14.73    0.76
   1 -10 -15   10.84    0.65
  -1  10  15   13.40    0.67
  -1  10  15   14.49    0.81
   1 -10 -15   11.23    0.69
  -1  10  15   13.90    0.79
  -1  10  14   19.86    0.97
  -1  10  14   17.04    0.91
  -1  10  14   18.16    0.97
  -1  10  14   17.99    0.88
   1 -10 -14   15.39    0.87
  -1  10  14   17.51    1.00
  -1  10  13   96.11    3.47
  -1  10  13   97.38    3.45
  -1  10  13   86.87    3.27
  -1  10  13   98.01    3.28
  -1  10  13   93.02    3.38
  -1  10  13  102.62    3.41
   1 -10 -13   79.75    3.26
  -1  10  13  102.53    3.43
  -1  10  13   88.36    3.31
  -1  10  12    1.64    0.41
  -1  10  12    1.59    0.38
  -1  10  12    1.88    0.41
  -1  10  12    1.71    0.36
  -1  10  12    1.26    0.41
  -1  10  12    2.18    0.44
  -1  10  12    2.85    0.50
  -1  10  12    2.26    0.48
  -1  10  12    1.84    0.38
  -1  10  12    1.68    0.89
  -1  10  11  361.20   12.10
  -1  10  11  363.37   12.12
  -1  10  11  334.56   13.37
  -1  10  11  358.96   12.12
  -1  10  11  376.92   12.10
  -1  10  11  374.81   12.18
  -1  10  11  365.49   12.03
  -1  10  11  377.16   12.18
  -1  10  11  376.36   12.06
  -1  10  11  354.90   13.74
  -1  10  10   17.88    1.85
  -1  10  10   19.43    1.01
  -1  10  10   20.72    1.88
  -1  10  10   18.17    1.01
  -1  10  10   15.75    0.98
  -1  10  10   16.71    0.99
  -1  10  10   17.59    0.94
  -1  10  10   18.32    1.05
  -1  10  10   18.48    1.07
  -1  10  10   16.72    1.00
  -1  10  10   20.11    1.02
  -1  10   9   42.36    2.82
  -1  10   9   47.38    1.86
  -1  10   9   42.67    2.81
  -1  10   9   44.43    1.82
  -1  10   9   41.63    1.85
  -1  10   9   43.70    1.85
  -1  10   9   44.48    1.78
  -1  10   9   44.00    1.88
  -1  10   9   44.01    1.89
  -1  10   9   41.68    1.83
  -1  10   9   43.02    1.81
  -1  10   8    5.85    0.61
  -1  10   8    6.47    0.62
  -1  10   8    6.54    1.13
  -1  10   8    6.81    0.61
  -1  10   8    7.68    0.68
  -1  10   8    6.13    0.62
  -1  10   8    8.06    0.63
  -1  10   8    6.48    0.65
  -1  10   8    7.00    0.58
  -1  10   8    7.51    0.68
  -1  10   8    7.64    0.59
  -1  10   8    6.76    1.15
  -1  10   8    7.51    0.64
  -1  10   8    5.71    0.57
  -1  10   7  426.15   14.05
  -1  10   7  441.66   14.06
  -1  10   7  442.91   15.34
  -1  10   7  418.29   15.38
  -1  10   7  419.54   14.06
  -1  10   7  429.38   14.07
  -1  10   7  432.91   14.05
  -1  10   6   18.40    1.71
  -1  10   6   15.39    1.52
  -1  10   5    1.41    0.70
  -1  10   5    1.05    0.69
  -1  10   4  118.02    5.37
  -1  10   4  119.39    5.16
  -1  10   3   20.69    1.87
  -1  10   3   23.02    1.79
  -1  10   3   19.75    1.43
  -1  10   2    4.77    1.03
  -1  10   2    3.98    0.49
  -1  10   2    2.68    0.92
  -1  10   2    3.77    0.97
  -1  10   2    3.73    0.83
  -1  10   2    4.30    0.76
  -1  10   1  136.86    5.48
  -1  10   1  135.11    4.59
  -1  10   1  130.54    4.42
  -1  10   1  130.28    4.44
  -1  10   1  130.51    4.58
  -1  10   1  133.38    5.68
  -1  10   1  118.86    5.78
  -1  10   1  122.39    5.85
  -1  10   1  128.49    4.53
  -1  10   1  127.07    4.42
  -1  10   0    1.75    0.33
  -1  10   0    1.77    0.39
  -1  10   0    1.53    0.36
  -1  10   0    1.53    0.41
  -1  10   0    2.31    0.43
  -1  10   0    1.61    0.34
  -1  10   0    1.96    0.43
  -1  10   0    1.75    0.38
  -1  10   0    1.78    0.37
  -1  10   0    1.55    0.46
  -1  10   0    1.16    0.41
   1 -10   0    1.67    0.58
  -1  10   0    1.74    0.43
  -1  10   0    1.96    0.33
  -1  10   0    1.71    0.32
  -1  10   0    0.32    0.42
  -1  10   0    1.71    0.38
  -1  10   0    2.08    0.34
  -1  10   0    1.53    0.34
  -1  10   0    1.55    0.36
  -1  10   0    1.78    0.40
  -1  10   0    1.49    0.35
  -1  10   0    2.08    0.44
  -1  10   0    2.16    0.86
  -1  10   0    1.67    0.82
  -1  10   0    1.72    0.44
  -1  10   0    1.41    0.36
  -1  10   0    1.51    0.42
  -1  10   0    2.13    0.44
  -1  10  -1    3.89    0.42
  -1  10  -1    4.31    0.51
  -1  10  -1    3.83    0.52
  -1  10  -1    2.48    0.43
  -1  10  -1    4.13    0.53
  -1  10  -1    3.07    0.41
  -1  10  -1    3.11    0.47
  -1  10  -1    3.84    0.48
  -1  10  -1    3.78    0.47
  -1  10  -1    3.00    0.54
  -1  10  -1    2.88    0.51
   1 -10   1    4.29    0.78
  -1  10  -1    4.26    0.53
  -1  10  -1    3.69    0.42
  -1  10  -1    4.16    0.53
  -1  10  -1    3.54    0.40
  -1  10  -1    3.57    0.44
  -1  10  -1    3.21    0.47
  -1  10  -1    4.59    0.47
  -1  10  -1    3.74    0.53
  -1  10  -1    5.24    0.51
  -1  10  -1    4.99    1.16
  -1  10  -1    2.53    0.97
  -1  10  -1    3.54    0.52
  -1  10  -1    3.94    0.55
  -1  10  -2    4.18    0.50
  -1  10  -2    3.47    0.53
  -1  10  -2    3.52    0.55
  -1  10  -2    4.76    1.11
  -1  10  -2    3.54    1.08
  -1  10  -2    3.67    0.48
  -1  10  -2    3.98    0.60
  -1  10  -2    3.88    0.48
  -1  10  -2    3.46    0.53
  -1  10  -2    3.04    0.50
  -1  10  -2    3.09    0.43
  -1  10  -2    3.79    0.44
  -1  10  -2    3.33    0.47
  -1  10  -2    3.57    0.53
  -1  10  -2    3.25    0.43
  -1  10  -2    3.43    0.45
  -1  10  -2    3.53    0.52
  -1  10  -2    3.94    0.45
  -1  10  -2    3.21    0.49
  -1  10  -2    4.00    0.54
  -1  10  -2    3.71    0.44
  -1  10  -2    3.76    0.51
  -1  10  -2    3.19    0.52
  -1  10  -3    7.69    0.57
  -1  10  -3    6.96    0.66
  -1  10  -3    5.92    0.58
  -1  10  -3    6.24    0.63
  -1  10  -3    5.41    1.26
  -1  10  -3    5.32    1.27
  -1  10  -3    6.12    0.57
  -1  10  -3    6.99    0.71
  -1  10  -3    5.65    0.56
  -1  10  -3    6.32    0.57
  -1  10  -3    6.70    0.56
  -1  10  -3    5.92    0.62
  -1  10  -3    6.59    0.55
  -1  10  -3    7.01    0.55
  -1  10  -3    7.17    0.58
  -1  10  -3    6.78    0.65
  -1  10  -3    6.30    0.62
  -1  10  -3    5.37    0.58
  -1  10  -3    5.19    0.63
  -1  10  -3    6.25    0.55
  -1  10  -3    4.90    0.60
  -1  10  -3    5.34    0.58
  -1  10  -4   67.63    2.50
  -1  10  -4   62.67    2.51
  -1  10  -4   62.74    2.50
  -1  10  -4   65.07    2.55
  -1  10  -4   66.96    2.44
  -1  10  -4   65.06    2.42
  -1  10  -4   62.32    2.60
  -1  10  -4   61.97    2.44
  -1  10  -4   61.16    2.45
  -1  10  -4   63.94    2.52
  -1  10  -4   67.52    2.44
  -1  10  -4   66.25    2.39
  -1  10  -4   70.61    2.46
  -1  10  -4   64.38    2.48
  -1  10  -4   69.02    2.44
  -1  10  -4   62.93    2.52
  -1  10  -4   64.22    2.58
  -1  10  -4   67.28    2.46
  -1  10  -4   58.99    2.46
  -1  10  -4   66.53    2.53
  -1  10  -5    1.80    0.52
  -1  10  -5    2.21    0.48
  -1  10  -5    2.05    0.51
  -1  10  -5    2.30    0.50
  -1  10  -5    1.60    0.42
  -1  10  -5    2.43    0.40
  -1  10  -5    2.18    0.53
  -1  10  -5    2.56    0.45
  -1  10  -5    2.19    0.49
  -1  10  -5    2.21    0.44
  -1  10  -5    1.91    0.42
  -1  10  -5    1.74    0.45
  -1  10  -5    2.51    0.47
  -1  10  -5    1.97    0.49
  -1  10  -5    1.98    0.43
  -1  10  -5    2.11    0.46
  -1  10  -5    2.29    0.43
  -1  10  -5    2.21    0.48
  -1  10  -5    1.95    0.39
  -1  10  -6   66.95    2.69
  -1  10  -6   70.45    2.57
  -1  10  -6   69.76    2.62
  -1  10  -6   73.07    2.66
  -1  10  -6   69.90    2.56
  -1  10  -6   67.77    2.58
  -1  10  -6   68.23    2.56
  -1  10  -6   70.62    2.65
  -1  10  -6   72.68    2.56
  -1  10  -6   65.61    2.67
  -1  10  -6   71.58    2.63
  -1  10  -6   69.52    2.66
  -1  10  -6   71.45    2.56
  -1  10  -6   69.51    2.61
  -1  10  -7    2.16    0.42
  -1  10  -7    2.02    0.45
  -1  10  -7    2.44    0.49
  -1  10  -7    2.79    0.47
  -1  10  -7    2.21    0.49
  -1  10  -7    1.76    0.38
  -1  10  -7    2.56    0.47
  -1  10  -7    2.04    0.41
  -1  10  -7    2.75    0.48
  -1  10  -7    1.86    0.41
  -1  10  -7    2.26    0.40
  -1  10  -8    8.59    0.61
  -1  10  -8    8.87    0.55
  -1  10  -8    8.03    0.58
  -1  10  -8    8.23    0.57
  -1  10  -8    7.63    0.49
  -1  10  -8    8.29    0.55
  -1  10  -9    3.42    0.38
  -1  10  -9    3.38    0.35
  -1  10  -9    3.20    0.30
  -1  10  -9    3.91    0.32
  -1  10 -10    0.27    0.13
  -1   9  18    2.37    0.22
   1  -9 -18    2.62    0.25
  -1   9  18    2.97    0.27
   1  -9 -17    0.06    0.22
   1  -9 -17   -0.19    0.25
   1  -9 -17   -0.19    0.22
  -1   9  17   -0.03    0.25
   1  -9 -16    3.42    0.38
   1  -9 -16    3.12    0.39
  -1   9  16    3.67    0.44
   1  -9 -16    3.60    0.41
  -1   9  16    2.57    0.35
   1  -9 -15    0.69    0.33
   1  -9 -15    0.57    0.35
  -1   9  15    0.16    0.34
  -1   9  15    0.43    0.34
  -1   9  14    1.10    0.28
  -1   9  14    0.50    0.31
  -1   9  14    1.31    0.41
  -1   9  14    1.19    0.42
   1  -9 -14    0.87    0.35
  -1   9  13    2.51    0.37
  -1   9  13    2.59    0.41
  -1   9  13    2.84    0.47
  -1   9  13    2.57    0.47
  -1   9  13    2.34    0.36
  -1   9  13    3.35    0.51
  -1   9  12  162.62    5.69
  -1   9  12  166.57    5.71
  -1   9  12  159.76    5.57
  -1   9  12  153.91    5.54
  -1   9  12  166.58    5.70
  -1   9  12  157.87    7.21
  -1   9  12  160.19    5.64
  -1   9  12  175.33    5.64
  -1   9  12  161.54    5.52
  -1   9  12  171.60    5.67
  -1   9  11   68.81    3.77
  -1   9  11   76.89    2.79
  -1   9  11   67.84    2.69
  -1   9  11   70.83    2.75
  -1   9  11   73.59    2.78
  -1   9  11   67.85    2.63
  -1   9  11   73.94    4.08
  -1   9  11   75.43    2.73
  -1   9  11   70.66    2.73
  -1   9  11   71.02    2.66
  -1   9  11   73.44    2.76
  -1   9  10  153.49    6.72
  -1   9  10  160.75    5.54
  -1   9  10  158.61    5.53
  -1   9  10  159.38    5.55
  -1   9  10  161.53    5.51
  -1   9  10  163.28    6.97
  -1   9  10  162.10    5.58
  -1   9  10  159.60    5.48
  -1   9  10  176.70    5.65
  -1   9  10  153.76    5.45
  -1   9  10  158.47    5.56
  -1   9   9   27.86    2.16
  -1   9   9   24.97    1.23
  -1   9   9   25.04    1.17
  -1   9   9   24.42    1.20
  -1   9   9   22.45    1.92
  -1   9   9   22.70    1.21
  -1   9   9   24.57    1.17
  -1   9   9   23.95    1.20
  -1   9   9   23.72    1.20
  -1   9   8  354.70   12.56
  -1   9   8  330.34   12.42
  -1   9   7  121.71    5.33
  -1   9   7  127.26    5.45
  -1   9   6   63.27    3.19
  -1   9   6   60.72    3.26
  -1   9   5  100.83    4.38
  -1   9   5   95.27    4.45
  -1   9   4  197.97    7.07
  -1   9   4  209.91    7.70
  -1   9   4  196.73    7.79
  -1   9   3   95.88    3.79
  -1   9   3   84.45    4.25
  -1   9   3   82.05    4.21
  -1   9   3  101.61    4.23
  -1   9   3   92.08    3.28
  -1   9   3   92.33    4.30
  -1   9   2  101.91    4.04
  -1   9   2   90.14    4.40
  -1   9   2   85.11    4.35
  -1   9   2   97.77    4.29
  -1   9   2   94.45    3.36
  -1   9   2   92.68    4.41
  -1   9   1    1.72    0.55
  -1   9   1    1.50    0.67
  -1   9   1    0.86    0.51
  -1   9   1    0.53    0.65
  -1   9   1    1.89    0.37
  -1   9   0   17.87    1.70
  -1   9   0   15.16    1.60
  -1   9   0   19.00    1.54
   1  -9   0   15.70    1.33
  -1   9   0   15.30    1.49
  -1   9   0   17.12    0.91
  -1   9  -1   21.46    1.98
  -1   9  -1   20.26    1.90
  -1   9  -1   22.58    1.12
   1  -9   1   19.11    1.51
  -1   9  -1   26.16    1.91
  -1   9  -2   -0.13    0.68
  -1   9  -2    0.13    0.68
  -1   9  -2    0.28    0.30
  -1   9  -2    2.43    0.44
  -1   9  -2    0.61    0.36
  -1   9  -2    0.35    0.29
  -1   9  -2    0.43    0.42
   1  -9   2    1.28    0.56
  -1   9  -2    0.77    0.35
  -1   9  -2    0.45    0.37
  -1   9  -2    0.60    0.41
  -1   9  -2    0.46    0.35
  -1   9  -2    0.64    0.34
  -1   9  -2    0.67    0.30
  -1   9  -2    0.09    0.30
  -1   9  -2    0.44    0.29
  -1   9  -2    0.34    0.28
  -1   9  -2    0.60    0.39
  -1   9  -2    0.19    0.33
  -1   9  -2    0.38    0.39
  -1   9  -2    1.12    0.31
  -1   9  -2    0.14    0.33
  -1   9  -2   -0.06    0.36
  -1   9  -2    0.54    0.38
  -1   9  -2    0.77    0.37
  -1   9  -2    0.42    0.36
  -1   9  -3  126.06    4.18
  -1   9  -3  120.50    4.23
  -1   9  -3  125.48    4.21
  -1   9  -3  114.57    4.20
  -1   9  -3  121.59    4.17
  -1   9  -3  116.58    4.24
  -1   9  -3  118.27    5.77
  -1   9  -3  111.63    5.70
  -1   9  -3  118.94    4.15
  -1   9  -3  123.90    4.15
  -1   9  -3  118.63    4.31
  -1   9  -3  121.23    4.17
  -1   9  -3  118.39    4.23
  -1   9  -3  119.28    4.18
  -1   9  -3  123.11    4.15
  -1   9  -3  120.97    4.11
  -1   9  -3  127.80    4.16
  -1   9  -3  123.70    4.23
  -1   9  -3  118.81    4.23
  -1   9  -3  125.78    4.33
  -1   9  -3  130.20    4.20
   1  -9   3  123.62    5.13
  -1   9  -3  120.29    4.31
  -1   9  -3  115.60    4.22
  -1   9  -4   23.36    1.22
  -1   9  -4   24.29    1.11
  -1   9  -4   24.92    1.16
  -1   9  -4   22.33    1.19
  -1   9  -4   22.21    1.17
  -1   9  -4   22.57    1.19
  -1   9  -4   21.58    2.15
  -1   9  -4   20.44    2.13
  -1   9  -4   21.41    1.06
  -1   9  -4   21.99    1.24
  -1   9  -4   23.20    1.11
  -1   9  -4   21.60    1.16
  -1   9  -4   23.14    1.14
  -1   9  -4   23.89    1.10
  -1   9  -4   24.50    1.11
  -1   9  -4   23.30    1.05
  -1   9  -4   24.18    1.17
  -1   9  -4   23.94    1.09
  -1   9  -4   21.91    1.17
  -1   9  -4   22.54    1.22
   1  -9   4   21.19    1.73
  -1   9  -4   24.16    1.12
  -1   9  -4   22.32    1.17
  -1   9  -4   20.82    1.12
  -1   9  -5    5.54    0.56
  -1   9  -5    5.68    0.66
  -1   9  -5    6.43    0.63
  -1   9  -5    5.91    0.64
  -1   9  -5    2.90    1.05
  -1   9  -5    5.15    1.29
  -1   9  -5    5.97    0.52
  -1   9  -5    4.77    0.65
  -1   9  -5    5.57    0.56
  -1   9  -5    5.64    0.58
  -1   9  -5    6.00    0.63
  -1   9  -5    5.49    0.55
  -1   9  -5    4.57    0.47
  -1   9  -5    6.00    0.56
  -1   9  -5    5.12    0.59
  -1   9  -5    5.30    0.60
  -1   9  -5    6.02    0.55
  -1   9  -5    5.69    0.64
  -1   9  -5    5.52    0.62
  -1   9  -5    5.31    0.60
  -1   9  -5    4.58    0.52
  -1   9  -6    5.18    0.66
  -1   9  -6    4.28    0.60
  -1   9  -6    4.98    0.59
  -1   9  -6    4.38    0.52
  -1   9  -6    4.21    0.44
  -1   9  -6    4.45    0.63
  -1   9  -6    4.27    0.51
  -1   9  -6    3.86    0.55
  -1   9  -6    4.76    0.54
  -1   9  -6    4.15    0.51
  -1   9  -6    4.11    0.52
  -1   9  -6    4.60    0.50
  -1   9  -6    4.10    0.58
  -1   9  -6    3.16    0.55
  -1   9  -6    4.00    0.52
  -1   9  -6    3.22    0.45
  -1   9  -6    2.85    0.52
  -1   9  -7   21.75    1.15
  -1   9  -7   20.39    1.08
  -1   9  -7   20.22    1.05
  -1   9  -7   24.10    1.16
  -1   9  -7   21.76    1.09
  -1   9  -7   22.68    1.11
  -1   9  -7   21.60    1.04
  -1   9  -7   21.10    1.17
  -1   9  -7   23.44    1.11
  -1   9  -7   20.97    1.03
  -1   9  -7   22.44    1.05
  -1   9  -7   20.45    1.15
  -1   9  -7   23.34    1.08
  -1   9  -7   22.42    1.17
  -1   9  -8    0.60    0.37
  -1   9  -8    0.12    0.34
  -1   9  -8    0.19    0.31
  -1   9  -8   -0.03    0.34
  -1   9  -8    0.13    0.33
  -1   9  -8    0.42    0.36
  -1   9  -8    0.47    0.33
  -1   9  -8   -0.02    0.38
  -1   9  -8    0.79    0.40
  -1   9  -8    0.27    0.46
  -1   9  -8    0.22    0.40
  -1   9  -9    0.20    0.41
  -1   9  -9    0.14    0.30
  -1   9  -9    0.35    0.35
  -1   9  -9    0.28    0.30
  -1   9  -9    0.43    0.30
  -1   9  -9    0.39    0.26
  -1   9 -10    3.17    0.35
  -1   9 -10    3.12    0.37
  -1   9 -10    3.27    0.30
  -1   9 -10    3.28    0.37
  -1   9 -10    3.27    0.29
  -1   9 -11    0.01    0.14
  -1   9 -11   -0.14    0.17
   1  -8 -19    0.31    0.12
   1  -8 -18   21.91    0.92
  -1   8  18   21.73    0.90
   1  -8 -18   20.80    0.89
   1  -8 -17    4.99    0.44
   1  -8 -17    4.45    0.40
  -1   8  17    4.21    0.42
   1  -8 -17    4.69    0.42
   1  -8 -16    4.90    0.51
   1  -8 -16    5.08    0.47
   1  -8 -16    4.42    0.47
  -1   8  16    4.81    0.49
   1  -8 -15   39.79    1.55
  -1   8  15   36.89    1.56
  -1   8  15   35.86    1.57
   1  -8 -15   36.69    1.58
  -1   8  14   14.15    0.92
  -1   8  14   13.40    0.83
  -1   8  14   16.35    0.87
  -1   8  14   13.30    0.81
  -1   8  14   17.20    0.95
  -1   8  14   13.75    0.85
  -1   8  13    3.48    0.52
  -1   8  13    2.76    0.36
  -1   8  13    2.53    0.37
  -1   8  13    1.99    0.87
  -1   8  13    3.49    0.48
  -1   8  13    2.78    0.45
  -1   8  13    2.23    0.41
  -1   8  13    2.36    0.46
  -1   8  13    2.01    0.39
  -1   8  12    0.61    0.36
  -1   8  12    0.37    0.26
  -1   8  12   -0.02    0.31
  -1   8  12    0.28    0.70
  -1   8  12    0.50    0.37
  -1   8  12    0.27    0.35
  -1   8  12   -0.03    0.39
  -1   8  12    0.19    0.27
  -1   8  12   -0.11    0.57
  -1   8  12    0.61    0.40
  -1   8  11  677.49   21.99
  -1   8  11  641.77   22.00
  -1   8  11  674.66   22.12
  -1   8  11  733.59   22.10
  -1   8  11  689.20   22.12
  -1   8  11  655.31   23.39
  -1   8  11  690.44   22.15
  -1   8  11  690.32   22.10
  -1   8  11  691.82   23.87
  -1   8  11  704.78   22.17
  -1   8  10   52.99    2.00
  -1   8  10   47.07    1.88
  -1   8  10   46.94    1.93
  -1   8  10   43.12    2.77
  -1   8  10   43.98    2.94
  -1   8  10   45.06    1.92
  -1   8   9    0.33    0.55
  -1   8   9    0.19    0.57
  -1   8   8  201.74    7.62
  -1   8   8  180.35    7.42
  -1   8   7  133.17    5.40
  -1   8   7  124.00    5.35
  -1   8   6  138.14    5.49
  -1   8   6  130.69    5.50
  -1   8   5   62.11    2.88
  -1   8   5   51.16    2.83
  -1   8   4   20.86    1.47
  -1   8   4   19.60    1.52
  -1   8   4   18.25    1.09
  -1   8   3  130.77    5.53
  -1   8   3  142.18    5.46
  -1   8   3  127.28    5.51
  -1   8   3  134.49    4.60
  -1   8   3  132.18    5.51
  -1   8   3  144.53    5.08
  -1   8   2  243.53    8.88
  -1   8   2  236.13    9.08
  -1   8   2  237.19    9.07
  -1   8   2  247.25    8.05
  -1   8   2  244.34    8.61
  -1   8   1   61.17    2.90
  -1   8   1   53.20    2.97
  -1   8   1   50.89    2.94
  -1   8   1   56.92    2.13
  -1   8   1   57.83    2.72
  -1   8   0  388.41   12.48
  -1   8   0  418.53   13.54
  -1   8   0  373.99   13.65
  -1   8   0  371.13   13.65
  -1   8   0  362.96   12.41
  -1   8  -1   66.71    2.49
  -1   8  -1   62.02    3.45
  -1   8  -1   63.88    3.48
   1  -8   1   68.08    3.11
  -1   8  -1   67.42    2.49
  -1   8  -1   65.60    2.50
  -1   8  -2   58.44    2.26
  -1   8  -2   65.74    3.23
  -1   8  -2   53.01    3.24
  -1   8  -2   55.78    3.27
  -1   8  -2   58.30    2.28
  -1   8  -2   59.93    2.28
   1  -8   2   56.01    2.83
  -1   8  -3  126.66    4.45
  -1   8  -3  133.10    5.90
  -1   8  -3  134.68    5.95
  -1   8  -3  127.89    4.45
  -1   8  -3  128.42    4.37
  -1   8  -3  129.47    4.53
   1  -8   3  139.57    5.36
  -1   8  -3  130.04    4.52
  -1   8  -3  125.96    4.46
  -1   8  -3  125.01    4.38
  -1   8  -4   32.36    1.50
  -1   8  -4   34.86    1.42
  -1   8  -4   33.36    1.38
  -1   8  -4   32.42    1.42
  -1   8  -4   31.28    1.35
  -1   8  -4   29.89    2.49
  -1   8  -4   29.11    2.48
  -1   8  -4   33.65    1.39
  -1   8  -4   31.59    1.37
  -1   8  -4   32.37    1.51
  -1   8  -4   32.72    1.36
  -1   8  -4   29.92    1.39
  -1   8  -4   31.90    1.44
  -1   8  -4   33.61    1.38
  -1   8  -4   33.54    1.36
  -1   8  -4   32.81    1.43
  -1   8  -4   31.80    1.31
  -1   8  -4   33.78    1.36
  -1   8  -4   31.04    1.44
  -1   8  -4   32.20    1.51
   1  -8   4   33.71    2.14
  -1   8  -4   31.19    1.45
  -1   8  -4   32.46    1.44
  -1   8  -4   31.99    1.39
  -1   8  -4   31.46    1.48
  -1   8  -4   30.82    1.41
  -1   8  -4   30.78    1.43
  -1   8  -5   45.60    1.77
  -1   8  -5   47.00    1.92
  -1   8  -5   42.80    1.82
  -1   8  -5   44.67    1.80
  -1   8  -5   43.05    1.84
  -1   8  -5   39.78    3.02
  -1   8  -5   36.54    2.92
  -1   8  -5   44.35    1.72
  -1   8  -5   43.44    1.75
  -1   8  -5   44.20    1.93
  -1   8  -5   43.30    1.80
  -1   8  -5   42.12    1.82
  -1   8  -5   46.21    1.77
  -1   8  -5   42.66    1.67
  -1   8  -5   45.30    1.74
  -1   8  -5   42.42    1.79
  -1   8  -5   41.94    1.83
  -1   8  -5   46.90    1.75
  -1   8  -5   43.30    1.89
   1  -8   5   42.21    2.60
  -1   8  -5   43.00    1.89
  -1   8  -5   43.02    1.82
  -1   8  -5   39.25    1.76
  -1   8  -6   26.83    1.40
  -1   8  -6   31.49    1.36
  -1   8  -6   24.02    2.36
  -1   8  -6   25.14    2.44
  -1   8  -6   29.53    1.40
  -1   8  -6   29.84    1.32
  -1   8  -6   29.73    1.29
  -1   8  -6   29.32    1.46
  -1   8  -6   26.91    1.35
  -1   8  -6   30.62    1.36
  -1   8  -6   30.55    1.33
  -1   8  -6   29.61    1.28
  -1   8  -6   28.59    1.32
  -1   8  -6   28.51    1.27
  -1   8  -6   27.41    1.42
   1  -8   6   25.94    2.00
  -1   8  -6   30.83    1.32
  -1   8  -6   28.12    1.36
  -1   8  -6   23.82    1.24
  -1   8  -7  113.48    4.16
  -1   8  -7  114.91    4.11
  -1   8  -7  115.16    4.02
  -1   8  -7  112.07    3.97
  -1   8  -7  113.13    4.17
  -1   8  -7  111.19    4.06
  -1   8  -7  120.61    4.04
  -1   8  -7  116.90    4.07
  -1   8  -7  116.20    4.02
  -1   8  -7  111.29    3.98
  -1   8  -7  116.27    3.98
  -1   8  -7  110.37    4.16
  -1   8  -7  112.31    4.06
  -1   8  -7  113.46    4.04
  -1   8  -8   24.20    1.16
  -1   8  -8   23.02    1.14
  -1   8  -8   21.21    1.06
  -1   8  -8   24.95    1.23
  -1   8  -8   23.54    1.23
  -1   8  -8   23.55    1.20
  -1   8  -8   23.70    1.08
  -1   8  -8   23.56    1.24
  -1   8  -8   25.00    1.14
  -1   8  -8   23.13    1.15
  -1   8  -8   24.78    1.17
  -1   8  -9   13.46    0.76
  -1   8  -9   10.93    0.65
  -1   8  -9   13.69    0.82
  -1   8  -9   12.16    0.79
  -1   8  -9   12.33    0.81
  -1   8  -9   11.99    0.74
  -1   8  -9   13.22    0.82
  -1   8  -9   13.84    0.78
  -1   8  -9   13.78    0.81
  -1   8  -9   13.67    0.82
  -1   8 -10   89.99    3.01
  -1   8 -10   82.26    2.93
  -1   8 -10   82.82    3.00
  -1   8 -10   77.21    2.99
  -1   8 -10   86.12    2.94
  -1   8 -10   86.73    2.99
  -1   8 -10   85.92    2.98
  -1   8 -11   38.11    1.45
  -1   8 -11   41.87    1.46
  -1   8 -11   41.47    1.47
  -1   8 -11   37.80    1.39
  -1   8 -11   36.29    1.39
  -1   8 -12    0.79    0.15
  -1   8 -12    1.09    0.18
  -1   8 -12    1.00    0.17
   1  -7 -19    4.94    0.27
  -1   7  18    3.09    0.30
   1  -7 -18    2.16    0.30
   1  -7 -18    3.01    0.33
   1  -7 -18    2.40    0.31
   1  -7 -17   31.79    1.33
  -1   7  17   29.76    1.28
   1  -7 -17   31.07    1.30
   1  -7 -17   30.95    1.27
  -1   7  17   31.02    1.30
   1  -7 -16   25.25    1.21
  -1   7  16   27.39    1.21
  -1   7  16   24.09    1.18
   1  -7 -16   25.72    1.16
  -1   7  15   11.25    0.77
   1  -7 -15   11.92    0.74
  -1   7  15   12.35    0.81
  -1   7  15   12.33    0.83
  -1   7  14    0.48    0.32
  -1   7  14    0.36    0.34
  -1   7  14    0.53    0.31
   1  -7 -14    0.74    0.35
  -1   7  14    0.79    0.40
  -1   7  13   37.46    1.61
  -1   7  13   37.20    1.69
  -1   7  13   38.51    1.67
  -1   7  13   39.33    1.60
  -1   7  13   35.51    1.60
   1  -7 -13   40.36    2.60
  -1   7  13   37.85    2.80
   1  -7 -13   41.22    2.66
  -1   7  12   49.06    3.17
  -1   7  12   47.55    1.99
  -1   7  12   44.06    1.79
  -1   7  12   47.76    1.93
  -1   7  12   45.62    1.90
  -1   7  12   43.00    2.76
  -1   7  12   47.82    1.97
  -1   7  12   45.02    1.89
  -1   7  12   49.08    1.88
  -1   7  11    9.48    1.36
  -1   7  11    7.50    0.54
  -1   7  11    8.50    0.64
  -1   7  11    7.18    0.61
  -1   7  11    8.70    0.60
  -1   7  11    8.00    0.61
  -1   7  11    7.43    0.58
  -1   7  11    7.36    0.64
  -1   7  11    7.50    1.12
  -1   7  10   51.47    3.11
  -1   7  10   52.45    2.96
  -1   7   9  257.69    9.77
  -1   7   9  258.05    9.62
  -1   7   8    3.32    0.73
  -1   7   8    0.99    0.53
  -1   7   7   93.42    4.07
  -1   7   7   90.00    4.04
  -1   7   6   22.09    1.55
  -1   7   6   23.06    1.59
  -1   7   5   18.64    1.37
  -1   7   5   18.31    1.39
  -1   7   4    3.81    0.45
  -1   7   4    4.38    0.70
  -1   7   4    5.26    0.76
  -1   7   3   47.65    2.04
  -1   7   3   47.69    2.33
  -1   7   3   43.92    2.39
  -1   7   3   44.00    2.39
  -1   7   3   45.58    2.38
  -1   7   2   51.05    2.22
  -1   7   2   47.75    2.53
  -1   7   2   46.48    2.36
  -1   7   2   45.57    2.48
  -1   7   1   27.82    1.56
  -1   7   1   24.78    1.70
  -1   7   1   22.91    1.66
  -1   7   1   26.68    1.61
  -1   7   0   15.18    1.36
  -1   7   0   19.38    1.49
  -1   7   0   18.07    1.37
  -1   7   0   19.47    1.34
  -1   7   0   18.14    0.85
  -1   7   0   18.68    1.48
  -1   7   0   16.60    0.83
  -1   7  -1   50.23    2.79
  -1   7  -1   56.36    2.89
   1  -7   1   53.98    2.51
  -1   7  -1   49.81    1.98
  -1   7  -1   53.83    2.00
  -1   7  -1   52.16    1.99
  -1   7  -2    0.85    0.58
  -1   7  -2    0.56    0.51
  -1   7  -2    0.38    0.50
   1  -7   2    0.74    0.44
  -1   7  -2    0.83    0.35
  -1   7  -2    0.17    0.28
  -1   7  -2    0.29    0.27
  -1   7  -3    3.24    0.84
  -1   7  -3    3.05    0.85
  -1   7  -3    2.49    0.74
   1  -7   3    2.95    0.65
  -1   7  -3    3.56    0.50
  -1   7  -3    2.93    0.42
  -1   7  -3    3.47    0.41
  -1   7  -4    1.19    0.72
  -1   7  -4    1.31    0.72
  -1   7  -4    0.94    0.37
  -1   7  -4    1.14    0.47
  -1   7  -4    0.98    0.36
   1  -7   4    1.53    0.60
  -1   7  -5    9.75    0.63
  -1   7  -5    9.89    0.68
  -1   7  -5    9.40    0.72
  -1   7  -5   10.73    0.68
  -1   7  -5   10.13    0.72
  -1   7  -5   11.62    1.49
  -1   7  -5   10.74    1.46
  -1   7  -5    8.62    0.57
  -1   7  -5    7.50    0.59
  -1   7  -5   10.53    0.79
  -1   7  -5    9.01    0.66
  -1   7  -5   10.37    0.70
  -1   7  -5    8.46    0.62
  -1   7  -5    9.10    0.61
  -1   7  -5    8.71    0.65
  -1   7  -5   10.12    0.61
  -1   7  -5   10.83    0.74
  -1   7  -5   10.20    0.73
   1  -7   5    8.58    1.06
  -1   7  -5    9.65    0.66
  -1   7  -5    9.41    0.68
  -1   7  -6   22.95    1.24
  -1   7  -6   24.46    1.12
  -1   7  -6   22.00    1.12
  -1   7  -6   20.08    2.10
  -1   7  -6   23.76    2.26
  -1   7  -6   23.62    1.13
  -1   7  -6   22.89    1.18
  -1   7  -6   22.37    1.08
  -1   7  -6   21.41    1.22
  -1   7  -6   22.31    1.15
  -1   7  -6   24.33    1.15
  -1   7  -6   23.00    1.10
  -1   7  -6   22.11    1.11
  -1   7  -6   23.14    1.08
  -1   7  -6   22.63    1.06
   1  -7   6   25.51    1.91
  -1   7  -6   24.39    1.27
  -1   7  -6   23.97    1.11
  -1   7  -6   23.98    1.17
  -1   7  -6   20.89    1.08
  -1   7  -7    4.23    0.52
  -1   7  -7    4.07    0.55
   1  -7   7    4.05    0.86
  -1   7  -7    3.29    0.54
  -1   7  -7    3.22    1.08
  -1   7  -7    4.59    1.14
  -1   7  -7    3.72    0.47
  -1   7  -7    4.74    0.65
  -1   7  -7    3.71    0.54
  -1   7  -7    3.19    0.52
  -1   7  -7    4.48    0.54
  -1   7  -7    3.57    0.52
  -1   7  -7    2.37    0.45
  -1   7  -7    3.89    0.47
  -1   7  -7    3.25    0.53
  -1   7  -7    4.14    0.50
  -1   7  -7    3.21    0.52
  -1   7  -8    0.24    0.47
  -1   7  -8    0.20    0.47
  -1   7  -8    0.67    0.40
  -1   7  -8    0.37    0.32
  -1   7  -8   -0.16    0.52
  -1   7  -8    0.05    0.33
  -1   7  -8    0.51    0.39
  -1   7  -8    0.27    0.34
  -1   7  -8    0.14    0.34
  -1   7  -8    0.25    0.45
  -1   7  -8   -0.23    0.44
  -1   7  -8    0.45    0.39
  -1   7  -8    0.03    0.44
  -1   7  -8    0.51    0.41
  -1   7  -9   79.01    2.86
  -1   7  -9   75.27    2.79
  -1   7  -9   73.53    2.76
  -1   7  -9   75.27    2.72
  -1   7  -9   71.64    2.73
  -1   7  -9   71.50    2.73
  -1   7  -9   70.66    2.63
  -1   7  -9   76.13    2.79
  -1   7  -9   70.18    2.81
  -1   7  -9   73.66    2.85
  -1   7  -9   76.57    2.74
  -1   7 -10   31.63    1.48
  -1   7 -10   31.85    1.38
  -1   7 -10   33.89    1.45
  -1   7 -10   38.34    1.48
  -1   7 -10   32.87    1.46
  -1   7 -10   33.09    1.43
  -1   7 -10   33.05    1.44
  -1   7 -10   31.01    1.46
  -1   7 -10   36.22    1.42
  -1   7 -10   32.24    1.39
  -1   7 -11    3.02    0.43
  -1   7 -11    2.99    0.38
  -1   7 -11    2.26    0.47
  -1   7 -11    2.64    0.40
  -1   7 -11    2.06    0.42
  -1   7 -11    2.26    0.37
  -1   7 -11    2.97    0.36
  -1   7 -11    1.82    0.32
  -1   7 -12   23.70    0.92
  -1   7 -12   23.16    0.92
  -1   7 -12   25.09    1.00
  -1   7 -12   25.82    1.00
  -1   7 -12   25.90    1.00
  -1   7 -12   25.77    1.03
  -1   7 -13    9.58    0.41
   1  -6 -19    2.85    0.20
   1  -6 -19    2.82    0.20
   1  -6 -18   23.78    0.98
  -1   6  18   23.29    0.97
  -1   6  18   22.23    0.95
   1  -6 -18   24.35    0.99
   1  -6 -17    2.77    0.41
  -1   6  17    2.69    0.37
   1  -6 -17    2.76    0.42
  -1   6  17    3.12    0.38
   1  -6 -17    3.38    0.38
  -1   6  16   27.22    1.26
   1  -6 -16   26.27    1.26
  -1   6  16   24.78    1.21
   1  -6 -16   27.93    1.21
  -1   6  15    2.58    0.47
   1  -6 -15    2.76    0.43
  -1   6  15    2.38    0.45
  -1   6  15    2.42    0.44
  -1   6  14   14.07    0.91
  -1   6  14   15.68    0.97
   1  -6 -14   16.10    0.88
  -1   6  14   14.91    0.84
  -1   6  14   15.94    0.96
   1  -6 -13    4.47    0.93
  -1   6  13    4.34    1.01
   1  -6 -13    4.95    1.00
  -1   6  13    3.79    0.51
   1  -6 -13    3.93    0.47
  -1   6  13    5.37    1.17
  -1   6  13    3.74    0.53
  -1   6  13    4.30    0.47
  -1   6  13    4.08    0.51
  -1   6  12  298.84   11.39
  -1   6  12  293.79   10.98
  -1   6  12  298.78    9.84
   1  -6 -12  327.31   11.23
  -1   6  12  301.97   11.51
  -1   6  12  319.02    9.74
   1  -6 -11   56.08    3.09
  -1   6  11   58.26    3.44
  -1   6  11   54.53    2.23
  -1   6  11   53.97    3.07
  -1   6  11   57.88    2.17
  -1   6  11   59.29    3.38
  -1   6  11   59.18    2.29
   1  -6 -10    7.37    0.99
  -1   6  10    7.55    1.06
  -1   6  10    8.12    1.18
  -1   6  10    7.88    1.20
   1  -6  -9  137.97    5.45
  -1   6   9  133.74    5.62
  -1   6   9  141.70    5.83
  -1   6   9  136.85    5.84
   1  -6  -8   51.21    2.50
  -1   6   8   53.94    2.77
  -1   6   8   55.61    2.85
  -1   6   8   56.35    2.93
  -1   6   7   11.26    1.08
   1  -6  -7    8.85    0.80
  -1   6   7    9.99    1.03
  -1   6   6  907.00   28.46
   1  -6  -6  824.66   27.84
  -1   6   6  916.65   28.45
  -1   6   5   97.86    3.96
  -1   6   5   97.04    3.93
  -1   6   4  111.99    4.30
  -1   6   4  103.98    3.60
  -1   6   4  112.28    3.77
  -1   6   4  117.11    4.30
  -1   6   3  530.38   18.07
  -1   6   3  554.56   17.66
  -1   6   3  545.29   18.03
  -1   6   3  537.04   18.14
  -1   6   3  540.44   18.13
  -1   6   2    0.23    0.44
  -1   6   2    0.34    0.35
  -1   6   2   -0.06    0.46
  -1   6   1   40.05    1.87
  -1   6   1   39.81    1.95
  -1   6   1   35.75    2.02
  -1   6   1   37.60    2.04
  -1   6   0 1354.88   43.36
  -1   6   0 1386.36   43.17
  -1   6   0 1351.98   43.17
  -1   6   0 1289.29   43.32
  -1   6   0 1291.80   43.33
  -1   6  -1  160.72    5.84
  -1   6  -1  146.88    5.95
  -1   6  -1  154.43    5.81
  -1   6  -1  154.58    6.01
  -1   6  -2    7.43    0.88
  -1   6  -2    5.60    0.45
  -1   6  -2    5.55    0.85
  -1   6  -2    5.37    0.88
   1  -6   2    5.94    0.70
  -1   6  -2    5.72    0.45
   1  -6   3    4.28    0.68
  -1   6  -3    4.10    0.43
  -1   6  -3    3.26    0.80
  -1   6  -3    4.59    0.86
  -1   6  -3    4.26    0.50
  -1   6  -3    3.88    0.42
  -1   6  -4   13.16    0.75
  -1   6  -4   12.72    1.37
  -1   6  -4   11.55    1.31
  -1   6  -4   12.45    0.74
   1  -6   4   11.63    1.09
  -1   6  -4   13.65    0.81
   1  -6   5    2.08    0.59
  -1   6  -5    1.98    0.81
  -1   6  -5    2.34    0.87
  -1   6  -5    2.92    0.51
  -1   6  -5    1.74    0.40
  -1   6  -5    1.83    0.41
  -1   6  -6  126.08    4.40
  -1   6  -6  135.35    6.04
  -1   6  -6  131.97    6.00
  -1   6  -6  130.82    4.38
  -1   6  -6  131.23    4.43
  -1   6  -6  124.74    4.49
  -1   6  -6  124.96    4.44
  -1   6  -6  129.05    4.52
  -1   6  -6  122.87    4.34
  -1   6  -6  123.36    4.41
  -1   6  -6  128.07    4.44
  -1   6  -6  127.30    4.43
  -1   6  -6  124.39    4.33
  -1   6  -6  122.45    4.37
  -1   6  -6  125.01    4.33
   1  -6   6  135.32    5.44
  -1   6  -6  132.91    4.54
  -1   6  -6  129.79    4.38
  -1   6  -6  134.69    4.54
  -1   6  -7  193.05    6.53
  -1   6  -7  204.82    8.43
  -1   6  -7  205.58    8.43
  -1   6  -7  196.01    6.64
  -1   6  -7  196.81    6.59
  -1   6  -7  204.38    6.69
  -1   6  -7  182.55    6.44
  -1   6  -7  197.19    6.51
  -1   6  -7  193.47    6.56
  -1   6  -7  189.23    6.54
  -1   6  -7  181.20    6.47
  -1   6  -7  189.73    6.45
   1  -6   7  185.78    7.60
  -1   6  -7  204.25    6.70
  -1   6  -7  205.99    6.70
  -1   6  -7  198.46    6.51
  -1   6  -8   25.73    1.34
  -1   6  -8   26.49    1.24
  -1   6  -8   26.05    2.44
  -1   6  -8   23.99    2.38
  -1   6  -8   26.06    1.28
  -1   6  -8   25.36    1.31
  -1   6  -8   25.42    1.22
  -1   6  -8   28.46    1.38
  -1   6  -8   26.02    1.15
  -1   6  -8   24.41    1.22
  -1   6  -8   26.14    1.26
  -1   6  -8   25.63    1.22
  -1   6  -8   24.23    1.17
  -1   6  -8   25.24    1.16
   1  -6   8   24.04    1.96
  -1   6  -8   26.69    1.36
  -1   6  -8   25.56    1.24
  -1   6  -8   26.95    1.21
  -1   6  -9  216.94    7.19
  -1   6  -9  210.72    7.15
  -1   6  -9  205.58    7.23
  -1   6  -9  220.14    7.21
  -1   6  -9  215.52    7.13
  -1   6  -9  208.31    7.14
  -1   6  -9  198.91    7.03
  -1   6  -9  219.81    7.12
  -1   6  -9  219.28    7.30
  -1   6  -9  226.37    7.31
  -1   6  -9  223.49    7.29
  -1   6  -9  201.82    7.02
  -1   6 -10    6.94    0.66
  -1   6 -10    6.80    0.60
  -1   6 -10    8.00    0.67
  -1   6 -10    7.39    0.67
  -1   6 -10    6.80    0.65
  -1   6 -10    7.86    0.65
  -1   6 -10    7.84    0.70
  -1   6 -10    7.72    0.62
  -1   6 -10    7.17    0.60
  -1   6 -10    7.83    0.66
  -1   6 -11    6.12    0.52
  -1   6 -11    6.48    0.59
  -1   6 -11    6.09    0.57
  -1   6 -11    7.98    0.63
  -1   6 -11    7.40    0.59
  -1   6 -11    7.01    0.60
  -1   6 -11    7.56    0.60
  -1   6 -11    6.99    0.58
  -1   6 -11    7.35    0.54
  -1   6 -12    7.44    0.48
  -1   6 -12    7.64    0.53
  -1   6 -12    8.04    0.54
  -1   6 -12    6.76    0.51
  -1   6 -12    7.42    0.53
  -1   6 -12    6.59    0.46
  -1   6 -12    6.84    0.53
  -1   6 -13    1.58    0.30
  -1   6 -13    1.04    0.28
  -1   6 -13    1.28    0.25
  -1   6 -13    1.11    0.17
  -1   6 -13    0.96    0.16
  -1   6 -13    1.06    0.26
   1  -5 -18    3.03    0.31
  -1   5  18    3.04    0.31
  -1   5  18    2.82    0.30
   1  -5 -17    2.51    0.39
  -1   5  17    2.18    0.35
  -1   5  17    2.36    0.37
   1  -5 -17    1.67    0.33
   1  -5 -17    2.59    0.39
  -1   5  16   13.12    0.81
  -1   5  16   12.82    0.78
   1  -5 -16   13.05    0.73
   1  -5 -16   12.51    0.75
  -1   5  15    0.90    0.38
  -1   5  15    0.64    0.38
  -1   5  15    0.36    0.35
   1  -5 -15    0.79    0.35
   1  -5 -15    0.89    0.36
  -1   5  14    2.61    0.46
   1  -5 -14    2.48    0.45
  -1   5  14    2.92    0.48
   1  -5 -14    2.14    0.41
  -1   5  14    2.48    0.45
   1  -5 -13   20.10    1.96
   1  -5 -13   22.51    1.96
   1  -5 -13   23.32    1.96
  -1   5  13   22.68    2.09
  -1   5  13   18.67    1.75
  -1   5  13   25.15    1.25
   1  -5 -13   23.07    1.13
  -1   5  13   19.06    2.00
  -1   5  13   25.74    1.26
   1  -5 -12   45.58    2.85
  -1   5  12   38.03    2.77
  -1   5  12   39.67    1.74
  -1   5  12   33.57    2.39
  -1   5  12   38.68    1.72
   1  -5 -12   45.39    2.67
   1  -5 -12   39.78    2.53
  -1   5  12   41.53    2.76
  -1   5  12   38.80    1.60
  -1   5  11    6.18    0.55
  -1   5  11    5.65    0.94
  -1   5  11    5.86    1.06
   1  -5 -11    5.91    1.03
  -1   5  10  130.95    5.85
  -1   5  10  132.09    5.62
   1  -5 -10  146.44    5.83
  -1   5   9   29.91    2.09
  -1   5   9   32.71    2.10
  -1   5   9   30.64    1.97
   1  -5  -9   32.98    2.05
  -1   5   8    1.94    0.65
  -1   5   8    1.79    0.57
  -1   5   8    3.26    0.69
   1  -5  -8    2.04    0.58
  -1   5   7  643.91   21.81
  -1   5   7  648.38   21.72
  -1   5   7  665.41   21.82
   1  -5  -7  657.51   21.57
  -1   5   6   76.36    3.33
  -1   5   6   81.55    3.35
  -1   5   6   83.09    3.38
   1  -5  -6   74.51    3.10
  -1   5   5    0.29    0.38
  -1   5   5    0.38    0.39
   1  -5  -5    0.12    0.24
  -1   5   4   57.43    2.39
  -1   5   4   59.65    2.38
   1  -5  -4   49.89    1.95
  -1   5   4   52.63    1.87
  -1   5   3   56.61    2.41
  -1   5   3   59.58    2.40
  -1   5   3   52.89    1.86
  -1   5   3   60.97    2.10
  -1   5   2  554.20   18.54
  -1   5   2  546.93   18.65
  -1   5   2  554.39   18.66
  -1   5   2  594.43   18.38
  -1   5   1  192.50    6.90
  -1   5   1  195.02    6.79
  -1   5   1  190.24    6.90
  -1   5   1  197.21    6.71
  -1   5   0   40.12    2.02
  -1   5   0   38.83    1.98
  -1   5   0   43.10    1.94
  -1   5   0   37.57    1.96
  -1   5   0   43.76    1.94
  -1   5  -1  289.86    9.83
  -1   5  -1  270.15    9.76
  -1   5  -1  290.03    9.71
  -1   5  -1  260.71    9.73
  -1   5  -1  294.25    9.71
   1  -5   2 1197.13   38.05
  -1   5  -2 1114.60   38.33
  -1   5  -2 1155.36   38.35
  -1   5  -2 1245.81   38.30
   1  -5   3  352.78   11.61
  -1   5  -3  328.03   11.90
  -1   5  -3  338.92   11.94
  -1   5  -3  336.84   11.51
   1  -5   4  141.26    5.32
  -1   5  -4  139.10    4.75
  -1   5  -4  135.89    4.71
  -1   5  -4  135.78    4.70
  -1   5  -4  143.31    5.73
  -1   5  -4  139.26    5.69
  -1   5  -4  147.46    5.58
  -1   5  -4  138.87    5.31
  -1   5  -5  392.49   13.04
  -1   5  -5  406.94   13.10
   1  -5   5  422.51   13.86
  -1   5  -5  392.98   13.04
  -1   5  -5  397.29   14.30
  -1   5  -5  406.19   14.33
  -1   5  -5  406.51   13.87
   1  -5   6  418.53   14.43
  -1   5  -6  409.03   13.54
  -1   5  -6  412.50   14.97
  -1   5  -6  412.67   14.97
  -1   5  -6  421.80   14.52
  -1   5  -6  415.97   13.54
  -1   5  -7    0.40    0.70
  -1   5  -7    0.79    0.78
  -1   5  -7    0.74    0.34
  -1   5  -7    0.65    0.34
  -1   5  -7    1.14    0.34
  -1   5  -7    1.12    0.40
  -1   5  -7    1.22    0.34
  -1   5  -7    1.09    0.38
  -1   5  -7    0.77    0.36
  -1   5  -7    0.58    0.56
   1  -5   7    0.45    0.54
  -1   5  -7    1.10    0.36
  -1   5  -7    0.91    0.32
  -1   5  -7    0.49    0.37
  -1   5  -7    0.74    0.29
  -1   5  -7    0.69    0.39
  -1   5  -7    0.85    0.40
  -1   5  -7    1.24    0.31
  -1   5  -8    6.78    0.70
  -1   5  -8    7.77    1.39
  -1   5  -8    8.78    1.44
  -1   5  -8    6.80    0.59
  -1   5  -8    6.51    0.58
  -1   5  -8    7.34    0.66
  -1   5  -8    5.80    0.60
   1  -5   8    7.65    1.15
  -1   5  -8    6.35    0.62
  -1   5  -8    6.39    0.50
  -1   5  -8    7.27    0.71
  -1   5  -8    7.01    0.62
  -1   5  -8    7.85    0.64
  -1   5  -8    7.67    0.59
  -1   5  -8    5.87    0.54
  -1   5  -8    6.98    0.54
  -1   5  -8    7.85    0.73
  -1   5  -8    7.88    0.64
  -1   5  -8    7.17    0.57
  -1   5  -9    5.87    0.62
  -1   5  -9    6.01    0.67
  -1   5  -9    6.97    0.61
  -1   5  -9    6.86    0.56
  -1   5  -9    6.36    0.61
  -1   5  -9    8.64    0.74
  -1   5  -9    5.70    0.58
  -1   5  -9    6.42    0.60
   1  -5   9    5.88    1.06
  -1   5  -9    6.59    0.68
  -1   5  -9    7.63    1.40
  -1   5  -9    5.94    1.29
  -1   5  -9    6.63    0.64
  -1   5  -9    6.18    0.64
  -1   5 -10   -0.29    0.43
  -1   5 -10    0.10    0.40
  -1   5 -10   -0.03    0.49
  -1   5 -10    0.41    0.37
  -1   5 -10   -0.07    0.40
  -1   5 -10    0.27    0.42
  -1   5 -10    0.27    0.37
  -1   5 -10    0.20    0.40
  -1   5 -10    0.42    0.38
  -1   5 -10    0.36    0.34
  -1   5 -11    1.21    0.38
  -1   5 -11    1.19    0.40
  -1   5 -11    1.26    0.37
  -1   5 -11    1.22    0.42
  -1   5 -11    1.29    0.37
  -1   5 -11    1.06    0.43
  -1   5 -11    2.05    0.43
  -1   5 -11    1.00    0.39
  -1   5 -12    0.12    0.31
  -1   5 -12   -0.20    0.38
  -1   5 -12   -0.07    0.29
  -1   5 -12   -0.02    0.35
  -1   5 -12   -0.36    0.40
  -1   5 -12   -0.07    0.30
  -1   5 -12   -0.22    0.30
  -1   5 -12    0.02    0.36
  -1   5 -12    0.08    0.33
  -1   5 -13   -0.09    0.31
  -1   5 -13    0.16    0.29
  -1   5 -13    0.29    0.32
  -1   5 -13    0.01    0.22
  -1   5 -13    0.34    0.25
  -1   5 -13    0.12    0.23
  -1   5 -13    0.28    0.24
  -1   5 -14    0.59    0.24
  -1   5 -14    0.90    0.21
  -1   5 -14    0.56    0.21
  -1   5 -14    0.79    0.21
   1  -5  14    0.88    0.21
   1  -4 -18   14.11    0.64
   1  -4 -18   14.38    0.66
  -1   4  18   14.06    0.64
  -1   4  17    5.74    0.47
   1  -4 -17    7.26    0.50
   1  -4 -17    6.34    0.49
   1  -4 -16    1.08    0.37
   1  -4 -16    1.01    0.35
   1  -4 -16    1.23    0.35
  -1   4  16    0.56    0.34
   1  -4 -15    1.23    0.38
  -1   4  15    1.52    0.39
   1  -4 -15    1.84    0.41
  -1   4  14   13.53    0.89
  -1   4  14   11.71    0.82
   1  -4 -14   12.64    0.83
   1  -4 -14   11.45    0.77
   1  -4 -13  210.39    7.04
  -1   4  13  192.79    8.55
   1  -4 -13  211.32    8.73
  -1   4  13  212.89    7.18
  -1   4  13  205.77    7.14
   1  -4 -13  209.18    8.37
   1  -4 -13  214.44    8.42
  -1   4  12    1.02    0.77
   1  -4 -12    1.72    0.38
   1  -4 -12    2.65    0.90
  -1   4  12    1.96    0.40
   1  -4 -12    1.55    0.79
   1  -4 -12    0.94    0.73
  -1   4  12    1.25    0.38
  -1   4  11    0.12    0.62
   1  -4 -11   -0.19    0.59
   1  -4 -11    0.46    0.59
   1  -4 -11    1.26    0.75
  -1   4  10   19.82    1.75
   1  -4 -10   26.53    1.97
  -1   4   9   10.39    1.16
   1  -4  -9   11.16    1.19
  -1   4   8  285.61   10.18
   1  -4  -8  277.19   10.07
  -1   4   7  348.42   12.48
   1  -4  -7  374.22   12.45
  -1   4   6  483.71   16.75
   1  -4  -6  519.04   16.70
  -1   4   5   13.85    1.00
  -1   4   5   12.33    0.94
  -1   4   5   14.95    0.99
   1  -4  -5   14.21    0.93
  -1   4   4  314.88   10.47
  -1   4   4  315.93   10.44
   1  -4  -4  303.92   10.25
  -1   4   3    2.37    0.25
   1  -4  -3    2.05    0.28
  -1   4   2  184.77    5.27
  -1   4   2  186.48    5.27
  -1   4   2  181.73    5.16
  -1   4   2  176.58    4.92
  -1   4   1 2046.44   66.15
  -1   4   1 2081.47   66.16
  -1   4   1 2080.24   66.08
  -1   4   1 2083.33   65.98
  -1   4   0 1343.05   42.68
  -1   4   0 1331.72   42.56
  -1   4   0 1322.19   42.65
  -1   4   0 1303.89   42.63
  -1   4   0 1341.75   42.55
  -1   4  -1   87.01    3.35
  -1   4  -1   81.09    3.30
  -1   4  -1   80.35    3.21
  -1   4  -1   81.88    3.30
  -1   4  -1   84.99    3.25
  -1   4  -2  599.75   19.97
  -1   4  -2  602.98   19.98
   1  -4   2  619.68   19.74
  -1   4  -2  596.97   19.66
  -1   4  -3  211.40    7.56
  -1   4  -3  208.10    7.55
   1  -4   3  216.33    7.28
  -1   4  -3  211.98    7.29
  -1   4  -3  189.84    7.39
  -1   4  -4   96.84    4.25
  -1   4  -4  100.72    4.28
   1  -4   4  102.38    4.01
  -1   4  -4  102.59    4.09
  -1   4  -4  106.29    4.21
  -1   4  -5   13.55    1.32
  -1   4  -5    9.65    1.18
   1  -4   5    9.75    0.96
  -1   4  -5   12.42    0.69
  -1   4  -5   10.95    1.08
  -1   4  -5   10.01    1.03
  -1   4  -6  267.25    9.99
  -1   4  -6  267.78    9.99
  -1   4  -6  264.32    8.74
   1  -4   6  259.93    9.48
  -1   4  -6  260.91    9.67
  -1   4  -7    7.40    1.27
  -1   4  -7    7.40    1.27
  -1   4  -7    8.18    1.11
   1  -4   7    6.56    0.97
  -1   4  -7    8.29    0.65
  -1   4  -8  335.48   10.89
  -1   4  -8  319.73   10.87
  -1   4  -8  334.58   10.80
  -1   4  -8  341.65   10.90
  -1   4  -8  320.82   10.75
  -1   4  -8  325.44   10.79
  -1   4  -8  335.08   12.19
  -1   4  -8  327.89   10.80
  -1   4  -8  331.17   10.75
  -1   4  -8  325.08   10.78
  -1   4  -8  308.51   10.66
   1  -4   8  343.88   12.05
  -1   4  -8  356.96   10.96
  -1   4  -8  325.36   10.73
  -1   4  -8  358.46   12.68
  -1   4  -8  357.45   12.68
  -1   4  -9    7.58    0.68
  -1   4  -9    8.72    0.69
  -1   4  -9    7.90    0.64
  -1   4  -9    8.89    1.33
  -1   4  -9    8.82    0.74
  -1   4  -9    7.03    0.63
  -1   4  -9   10.91    1.57
  -1   4  -9    8.16    1.44
   1  -4   9   11.00    1.32
  -1   4  -9    8.37    0.72
  -1   4  -9    7.10    0.59
  -1   4  -9    7.83    0.71
  -1   4  -9    7.80    0.65
  -1   4  -9    8.25    0.59
  -1   4 -10   52.75    2.16
  -1   4 -10   60.36    2.32
  -1   4 -10   54.22    2.13
  -1   4 -10   53.72    2.25
  -1   4 -10   57.86    2.21
  -1   4 -10   58.46    2.32
  -1   4 -10   52.84    2.16
  -1   4 -10   53.81    3.57
  -1   4 -10   50.13    3.52
   1  -4  10   53.01    3.25
  -1   4 -10   58.66    2.33
  -1   4 -10   56.49    2.30
  -1   4 -10   54.83    2.11
  -1   4 -11   90.74    3.24
  -1   4 -11   83.08    3.07
  -1   4 -11   89.66    3.20
  -1   4 -11   80.19    3.06
  -1   4 -11   84.59    3.21
  -1   4 -11   87.31    3.23
  -1   4 -11   84.70    3.12
  -1   4 -11   85.20    3.18
  -1   4 -11   86.80    3.13
  -1   4 -11   80.38    3.02
  -1   4 -11   86.00    3.20
  -1   4 -12   16.80    0.88
  -1   4 -12   17.96    0.98
  -1   4 -12   16.60    0.88
  -1   4 -12   18.57    1.01
  -1   4 -12   18.48    0.96
  -1   4 -12   18.68    1.00
  -1   4 -12   18.05    0.95
  -1   4 -12   18.03    1.02
  -1   4 -13    1.41    0.34
  -1   4 -13    1.32    0.30
  -1   4 -13    1.53    0.38
  -1   4 -13    1.57    0.35
  -1   4 -13    1.45    0.35
  -1   4 -13    1.04    0.35
  -1   4 -13    1.13    0.39
  -1   4 -13    1.36    0.38
  -1   4 -13    1.31    0.30
  -1   4 -14    0.42    0.18
  -1   4 -14    0.29    0.27
  -1   4 -14    0.33    0.18
  -1   4 -14    0.15    0.29
  -1   4 -14    0.10    0.26
   1  -4  14    0.16    0.22
  -1   4 -14   -0.11    0.24
  -1   4 -14    0.17    0.23
  -1   4 -15    6.99    0.36
  -1   4 -15    7.62    0.35
  -1   3  18    8.58    0.43
  -1   3  18    8.06    0.45
   1  -3 -18    8.00    0.42
   1  -3 -17   12.83    0.69
   1  -3 -17   13.10    0.68
  -1   3  17   12.89    0.68
  -1   3  17   13.45    0.70
  -1   3  17   14.39    0.74
   1  -3 -17   12.12    0.69
   1  -3 -16    2.75    0.39
   1  -3 -16    2.78    0.41
   1  -3 -16    2.23    0.41
  -1   3  16    2.48    0.41
   1  -3 -16    2.68    0.44
  -1   3  16    2.20    0.43
  -1   3  15    4.23    0.53
   1  -3 -15    4.27    0.53
  -1   3  15    3.25    0.44
   1  -3 -15    4.72    0.54
   1  -3 -15    4.37    0.49
  -1   3  14   -0.24    0.33
   1  -3 -14    0.25    0.39
   1  -3 -14    0.11    0.34
  -1   3  13    6.75    0.60
   1  -3 -13    6.77    1.33
   1  -3 -13    5.68    1.05
   1  -3 -13    6.66    1.13
  -1   3  13    4.67    1.03
   1  -3 -13    6.90    0.58
  -1   3  12   72.05    2.72
   1  -3 -12   71.78    3.72
   1  -3 -12   65.55    3.64
  -1   3  12   67.86    3.83
   1  -3 -12   68.85    2.62
   1  -3 -12   75.65    4.10
  -1   3  11  107.99    5.11
   1  -3 -11  111.29    3.85
   1  -3 -11  111.03    4.90
   1  -3 -11  107.76    4.85
   1  -3 -11  117.61    5.36
  -1   3  11  108.23    3.95
   1  -3 -10  110.97    4.91
   1  -3 -10   97.39    4.47
   1  -3 -10  111.14    4.58
  -1   3  10   95.56    4.63
   1  -3  -9  102.22    4.48
  -1   3   9   93.99    4.32
   1  -3  -8  109.47    4.49
  -1   3   8   98.20    4.33
   1  -3  -7   59.13    2.78
  -1   3   7   56.72    2.71
   1  -3  -6  311.21   10.37
  -1   3   6  288.17   10.28
   1  -3  -5  275.35    9.55
  -1   3   5  285.92    9.57
   1  -3  -4   96.49    3.51
  -1   3   4   92.75    3.51
  -1   3   3  270.41    8.99
  -1   3   3  271.24    8.98
  -1   3   2  640.91   20.83
  -1   3   2  644.93   20.75
  -1   3   2  645.68   20.83
  -1   3   2  644.36   20.55
  -1   3   1  120.51    4.12
  -1   3   1  118.47    4.11
  -1   3   1  115.63    4.05
  -1   3   1  116.09    3.97
  -1   3   1  110.35    4.09
  -1   3   0  338.98   11.62
  -1   3   0  340.16   11.62
  -1   3   0  367.61   11.59
  -1   3   0  370.69   11.60
  -1   3   0  346.37   11.65
  -1   3  -1  999.30   32.65
  -1   3  -1 1060.70   32.60
  -1   3  -1  995.73   32.65
  -1   3  -1 1004.51   32.44
  -1   3  -1 1022.58   32.67
  -1   3  -2 4606.50  145.77
   1  -3   2 4675.74  145.76
  -1   3  -2 4556.48  145.92
  -1   3  -2 4519.29  145.92
  -1   3  -3   16.13    1.05
  -1   3  -3   19.29    1.16
   1  -3   3   17.63    1.02
  -1   3  -3   17.87    1.17
  -1   3  -3   18.53    1.18
  -1   3  -4 1131.42   35.79
  -1   3  -4 1093.87   35.75
   1  -3   4 1132.58   35.62
  -1   3  -4 1078.60   35.84
  -1   3  -4 1073.84   35.83
  -1   3  -5   77.80    3.33
  -1   3  -5   76.49    3.39
   1  -3   5   75.58    3.22
  -1   3  -5   76.94    3.47
  -1   3  -5   78.46    3.49
   1  -3   6    0.56    0.43
  -1   3  -6    0.92    0.55
  -1   3  -6    0.57    0.30
  -1   3  -6    1.37    0.39
  -1   3  -6    0.51    0.55
  -1   3  -6    0.76    0.60
  -1   3  -7   32.04    2.17
   1  -3   7   32.51    2.03
  -1   3  -7   35.69    1.52
  -1   3  -7   33.88    1.45
  -1   3  -7   31.48    2.25
  -1   3  -7   31.37    2.25
  -1   3  -8   91.20    4.38
  -1   3  -8   91.31    4.54
  -1   3  -8   91.38    4.55
  -1   3  -8   89.09    3.30
   1  -3   8   91.25    4.15
  -1   3  -9  182.52    7.42
  -1   3  -9  185.24    7.45
  -1   3  -9  164.47    5.81
  -1   3  -9  166.66    5.77
  -1   3  -9  159.73    5.62
  -1   3  -9  157.76    5.63
  -1   3  -9  176.13    5.81
  -1   3  -9  185.41    7.29
  -1   3  -9  162.11    5.70
   1  -3   9  180.48    7.00
  -1   3  -9  186.48    5.86
  -1   3 -10    2.39    0.46
  -1   3 -10    2.32    0.87
  -1   3 -10    1.00    0.85
  -1   3 -10    2.72    1.02
  -1   3 -10    2.50    0.46
  -1   3 -10    2.21    0.49
  -1   3 -10    2.69    0.50
   1  -3  10    3.34    0.95
  -1   3 -10    2.01    0.37
  -1   3 -10    1.74    0.44
  -1   3 -10    1.87    0.38
  -1   3 -10    1.99    0.42
  -1   3 -10    2.47    0.44
  -1   3 -11    5.77    0.56
  -1   3 -11    7.54    0.67
  -1   3 -11    6.03    0.53
   1  -3  11    6.75    0.55
  -1   3 -11    6.30    0.61
  -1   3 -11    5.68    0.66
  -1   3 -11    6.37    0.58
  -1   3 -11    6.15    0.65
  -1   3 -11    6.31    0.60
  -1   3 -12    0.18    0.38
  -1   3 -12   -0.09    0.33
  -1   3 -12    0.22    0.32
   1  -3  12    0.28    0.26
  -1   3 -12    0.26    0.43
  -1   3 -12    0.42    0.38
  -1   3 -12    0.19    0.43
  -1   3 -12    0.02    0.35
  -1   3 -12   -0.03    0.36
  -1   3 -13    3.09    0.39
  -1   3 -13    3.63    0.47
  -1   3 -13    3.16    0.40
  -1   3 -13    3.21    0.45
  -1   3 -13    4.38    0.48
  -1   3 -13    2.99    0.47
  -1   3 -13    3.29    0.44
  -1   3 -13    3.38    0.47
  -1   3 -14    6.25    0.42
  -1   3 -14    7.12    0.50
  -1   3 -14    5.26    0.48
  -1   3 -14    7.78    0.55
  -1   3 -14    5.70    0.41
  -1   3 -14    5.96    0.49
  -1   3 -14    6.26    0.49
  -1   3 -14    5.98    0.49
  -1   3 -15    9.60    0.48
  -1   3 -15    9.29    0.47
   1  -3  15    8.15    0.49
   1  -3  15    9.52    0.51
  -1   3 -15    7.94    0.49
  -1   3 -15    9.08    0.52
  -1   3 -15   10.03    0.48
  -1   2  18    9.07    0.43
  -1   2  18    9.99    0.43
   1  -2 -17    3.17    0.35
   1  -2 -17    4.24    0.36
  -1   2  17    3.66    0.36
   1  -2 -17    3.89    0.37
   1  -2 -17    3.33    0.29
  -1   2  17    3.64    0.37
   1  -2 -17    3.21    0.29
  -1   2  16    3.97    0.47
   1  -2 -16    4.70    0.48
   1  -2 -16    5.32    0.46
   1  -2 -16    4.01    0.47
   1  -2 -16    4.53    0.46
  -1   2  15   28.13    1.35
   1  -2 -15   29.39    1.31
   1  -2 -15   27.85    1.29
   1  -2 -15   28.88    1.35
  -1   2  15   25.59    1.23
   1  -2 -14    2.17    0.50
  -1   2  14    1.98    0.40
   1  -2 -14    3.46    0.49
  -1   2  14    2.68    0.47
  -1   2  14    2.51    0.38
   1  -2 -13    6.45    0.59
  -1   2  13    5.84    1.14
  -1   2  13    5.16    0.56
   1  -2 -13    6.44    0.66
  -1   2  13    5.91    0.63
   1  -2 -13    6.03    1.12
   1  -2 -13    7.04    1.19
   1  -2 -13    7.88    1.39
  -1   2  12    2.99    0.91
   1  -2 -12    3.29    0.46
  -1   2  12    2.75    0.44
  -1   2  12    2.52    0.47
   1  -2 -12    5.94    1.06
   1  -2 -12    5.54    1.03
   1  -2 -12    3.21    1.03
  -1   2  11  153.33    6.49
   1  -2 -11  152.46    5.17
  -1   2  11  147.28    5.22
  -1   2  11  149.19    5.26
   1  -2 -11  160.12    6.78
   1  -2 -11  149.67    6.32
   1  -2 -11  158.68    6.39
  -1   2  10    0.29    0.53
   1  -2 -10    0.95    0.30
   1  -2 -10    0.78    0.63
   1  -2 -10    1.39    0.63
   1  -2 -10    1.66    0.66
  -1   2   9   86.61    3.93
   1  -2  -9   83.42    2.96
   1  -2  -9   86.06    4.08
   1  -2  -9   84.29    3.77
   1  -2  -9   87.58    3.81
  -1   2   8  116.35    4.91
   1  -2  -8  125.19    5.14
   1  -2  -8  124.23    4.86
   1  -2  -8  121.77    4.81
  -1   2   7  356.03   12.45
   1  -2  -7  371.58   12.65
  -1   2   6   31.59    1.68
   1  -2  -6   33.03    1.82
  -1   2   5  138.49    4.91
   1  -2  -5  129.70    4.96
  -1   2   4  336.34   10.89
   1  -2  -4  318.45   10.91
  -1   2   3    1.75    0.36
  -1   2   2    5.79    0.41
  -1   2   2    5.20    0.40
  -1   2   1 3119.05  100.91
  -1   2   1 3126.07  100.80
  -1   2   1 3288.42  100.92
  -1   2   1 3343.65  100.92
  -1   2   1 3103.06  100.86
  -1   2   0   74.65    2.80
  -1   2   0   81.11    2.76
  -1   2   0   80.16    2.75
  -1   2   0   76.20    2.77
  -1   2   0   79.25    2.78
  -1   2  -1 2116.30   66.02
  -1   2  -1 2064.07   65.99
  -1   2  -1 2057.10   66.00
  -1   2  -1 2050.00   65.95
  -1   2  -1 2095.02   65.91
   1  -2   2  129.83    4.20
  -1   2  -2  119.17    4.26
  -1   2  -2  117.88    4.26
  -1   2  -2  114.13    4.22
   1  -2   3   63.59    2.44
  -1   2  -3   63.62    2.55
  -1   2  -3   61.89    2.54
  -1   2  -3   62.40    2.52
  -1   2  -3   60.69    2.53
   1  -2   4  163.36    5.71
  -1   2  -4  158.17    5.85
  -1   2  -4  161.40    5.85
  -1   2  -4  155.97    5.84
  -1   2  -4  165.92    5.80
  -1   2  -5    5.75    0.80
  -1   2  -5    4.68    0.74
   1  -2   5    4.58    0.63
  -1   2  -5    5.74    0.78
   1  -2   6  219.83    7.80
  -1   2  -6  209.34    7.18
  -1   2  -6  232.61    8.08
  -1   2  -6  229.31    8.08
  -1   2  -6  217.04    8.04
   1  -2   7  681.23   22.28
  -1   2  -7  659.77   21.47
  -1   2  -7  658.29   21.43
  -1   2  -7  693.59   22.59
  -1   2  -7  688.70   22.57
  -1   2  -7  670.70   22.55
  -1   2  -8  367.63   12.04
   1  -2   8  360.29   12.99
  -1   2  -8  367.33   13.33
  -1   2  -8  375.94   13.34
  -1   2  -8  370.91   13.31
  -1   2  -9    0.35    0.37
  -1   2  -9    0.82    0.76
  -1   2  -9   -0.23    0.62
   1  -2   9    0.39    0.52
  -1   2  -9    0.12    0.64
  -1   2 -10  136.93    4.64
   1  -2  10  129.95    4.58
  -1   2 -10  136.60    6.11
  -1   2 -10  141.70    4.67
   1  -2  10  130.01    5.79
  -1   2 -10  116.72    4.42
  -1   2 -10  134.36    4.54
  -1   2 -10  145.68    6.23
  -1   2 -10  140.88    6.17
  -1   2 -10  127.59    4.58
   1  -2  11   64.11    2.69
  -1   2 -11   74.38    2.78
  -1   2 -11   79.73    4.26
  -1   2 -11   68.84    2.65
  -1   2 -11   71.33    2.73
  -1   2 -11   71.76    2.68
   1  -2  11   70.80    3.88
  -1   2 -11   78.42    2.82
  -1   2 -11   78.41    4.22
  -1   2 -11   74.08    4.14
  -1   2 -12    0.22    0.38
  -1   2 -12    0.02    0.35
  -1   2 -12   -0.10    0.32
  -1   2 -12    0.02    0.32
   1  -2  12    0.20    0.30
  -1   2 -12   -0.18    0.44
  -1   2 -12    0.25    0.28
  -1   2 -12   -0.09    0.34
  -1   2 -13    0.71    0.34
  -1   2 -13    1.05    0.35
  -1   2 -13    1.47    0.44
   1  -2  13    1.36    0.33
  -1   2 -13    1.31    0.37
  -1   2 -13    1.11    0.40
  -1   2 -13    1.23    0.40
  -1   2 -14   54.49    2.01
  -1   2 -14   57.61    2.10
  -1   2 -14   54.46    2.00
   1  -2  14   50.46    2.04
  -1   2 -14   56.39    2.15
  -1   2 -14   52.91    2.12
  -1   2 -14   57.41    2.14
  -1   2 -14   59.77    2.10
  -1   2 -15    4.02    0.38
  -1   2 -15    3.77    0.36
  -1   2 -15    3.90    0.39
   1  -2  15    3.85    0.39
  -1   2 -15    4.72    0.42
  -1   2 -15    3.73    0.36
  -1   2 -15    4.04    0.38
  -1   2 -16    0.32    0.15
   1  -2  16    0.11    0.15
  -1   2 -16    0.07    0.16
  -1   2 -16    0.54    0.19
   1  -2  16    0.19    0.16
   1  -1 -17   15.89    0.73
  -1   1  17   17.67    0.74
   1  -1 -17   16.61    0.71
   1  -1 -17   13.84    0.61
   1  -1 -17   14.07    0.61
   1  -1 -17   17.28    0.74
  -1   1  17   19.01    0.76
   1  -1 -16    0.05    0.27
   1  -1 -16    0.19    0.33
   1  -1 -16    0.12    0.27
   1  -1 -16    0.22    0.27
   1  -1 -16   -0.03    0.28
  -1   1  16    0.30    0.28
   1  -1 -15    8.53    0.70
  -1   1  15    8.32    0.66
   1  -1 -15    8.32    0.60
   1  -1 -15    7.73    0.62
   1  -1 -15    7.20    0.60
  -1   1  14    2.99    0.47
   1  -1 -14    2.23    0.42
   1  -1 -14    2.07    0.47
  -1   1  14    2.18    0.38
   1  -1 -14    2.43    0.53
  -1   1  13    6.80    0.57
   1  -1 -13    6.72    0.68
   1  -1 -13    8.18    1.30
   1  -1 -13    6.45    1.22
   1  -1 -13    5.60    0.59
  -1   1  13    5.95    0.62
   1  -1 -13    8.47    1.40
  -1   1  12  126.11    4.66
   1  -1 -12  137.06    6.02
   1  -1 -12  137.04    6.03
   1  -1 -12  138.05    4.69
  -1   1  12  134.22    4.77
   1  -1 -12  140.79    6.42
  -1   1  11  145.05    5.17
   1  -1 -11  155.31    5.16
  -1   1  11  145.40    5.22
   1  -1 -11  155.08    6.41
   1  -1 -11  150.29    6.36
   1  -1 -11  160.14    6.83
   1  -1 -10   85.78    4.08
   1  -1 -10   86.02    4.07
   1  -1 -10   83.21    4.33
   1  -1 -10   86.59    3.09
   1  -1  -9    0.57    0.52
   1  -1  -9    0.32    0.50
   1  -1  -9    0.62    0.60
   1  -1  -9    0.64    0.27
   1  -1  -8   27.44    1.72
   1  -1  -8   23.87    1.62
   1  -1  -8   29.14    1.96
   1  -1  -8   26.55    1.10
   1  -1  -7  258.73    9.16
   1  -1  -7  257.77    9.14
   1  -1  -7  266.06    9.47
   1  -1  -6   70.47    3.13
   1  -1  -5   11.14    0.93
   1  -1  -4  200.34    6.40
  -1   1   4  195.40    6.23
   1  -1  -3    8.16    0.40
  -1   1   3   10.50    0.62
  -1   1   2    3.14    0.29
  -1   1   1   38.48    1.35
  -1   1   1   38.67    1.33
  -1   1   0   17.95    0.72
  -1   1   0   17.56    0.69
  -1   1   0   17.66    0.69
  -1   1   0   15.93    0.66
  -1   1  -1   30.06    1.21
  -1   1  -1   29.78    1.21
  -1   1  -1   33.84    1.26
  -1   1  -1   33.52    1.25
   1  -1   1   33.30    1.18
  -1   1  -2  459.96   15.00
  -1   1  -2  464.22   15.00
  -1   1  -2  476.26   15.06
   1  -1   2  456.96   14.81
   1  -1   2  473.70   14.96
  -1   1  -3 1485.70   48.03
  -1   1  -3 1474.65   48.02
  -1   1  -3 1561.49   48.04
  -1   1  -3 1467.12   48.09
   1  -1   3 1527.49   47.97
  -1   1  -4  559.90   18.56
  -1   1  -4  547.69   18.53
  -1   1  -4  558.29   18.65
   1  -1   4  598.65   18.50
  -1   1  -5  111.82    4.35
  -1   1  -5  114.61    4.38
  -1   1  -5  114.41    4.46
   1  -1   5  114.08    4.28
  -1   1  -6   55.02    2.60
  -1   1  -6   54.15    2.59
  -1   1  -6   49.96    2.61
   1  -1   6   53.61    2.47
  -1   1  -7  386.44   13.28
  -1   1  -7  406.08   13.35
  -1   1  -7  402.38   13.47
  -1   1  -7  382.51   12.40
   1  -1   7  381.97   13.14
  -1   1  -7  370.27   12.34
  -1   1  -8   52.41    2.82
  -1   1  -8   52.10    2.81
  -1   1  -8   50.59    2.88
   1  -1   8   50.19    2.64
  -1   1  -8   48.60    1.91
  -1   1  -9  121.37    5.25
  -1   1  -9  115.32    5.18
  -1   1  -9  115.63    5.27
   1  -1   9  113.99    5.00
  -1   1  -9  113.48    4.03
  -1   1 -10    8.46    0.64
   1  -1  10    7.92    1.20
  -1   1 -10    8.49    1.27
  -1   1 -10    6.06    0.61
  -1   1 -10    6.72    1.23
  -1   1 -10    6.31    0.54
  -1   1 -10    7.70    0.62
   1  -1  10    6.64    0.57
   1  -1  11    9.15    0.70
  -1   1 -11    9.55    0.72
  -1   1 -11    9.40    0.68
  -1   1 -11   10.31    0.76
   1  -1  11   10.51    1.41
  -1   1 -11   10.97    1.47
  -1   1 -11   11.28    1.48
  -1   1 -11    9.20    0.65
  -1   1 -11   11.93    1.55
  -1   1 -11    9.45    0.66
  -1   1 -11   10.17    0.77
  -1   1 -12  113.97    4.02
  -1   1 -12  110.80    5.64
  -1   1 -12  125.21    4.25
  -1   1 -12  114.29    4.06
  -1   1 -12  112.95    5.56
  -1   1 -12  114.95    5.57
   1  -1  12  111.45    4.13
  -1   1 -12  118.80    4.16
  -1   1 -12  109.27    4.02
   1  -1  12  113.03    5.43
  -1   1 -12  118.19    4.16
  -1   1 -12  115.52    4.08
   1  -1  13    2.85    0.44
  -1   1 -13    2.82    0.54
  -1   1 -13    3.16    0.51
  -1   1 -13    3.29    0.48
  -1   1 -13    3.45    0.43
  -1   1 -13    2.82    0.41
  -1   1 -13    3.12    0.42
  -1   1 -13    3.40    0.44
  -1   1 -14   14.25    0.77
  -1   1 -14   15.29    0.78
  -1   1 -14   16.67    0.91
   1  -1  14   15.44    0.86
  -1   1 -14   14.72    0.87
  -1   1 -15    3.89    0.43
  -1   1 -15    3.75    0.34
  -1   1 -15    4.15    0.43
  -1   1 -15    3.82    0.42
  -1   1 -15    4.12    0.42
  -1   1 -15    4.59    0.47
   1  -1  15    4.05    0.39
   1  -1  15    4.27    0.44
  -1   1 -15    3.84    0.34
  -1   1 -16    4.73    0.31
  -1   1 -16    5.46    0.41
  -1   1 -16    4.91    0.32
  -1   1 -16    5.43    0.37
  -1   1 -16    5.98    0.40
   1  -1  16    5.60    0.42
  -1   1 -16    4.86    0.38
  -1   1 -17   -0.07    0.10
   1   0 -17   10.29    0.50
  -1   0  17    9.32    0.46
   1   0 -17   10.17    0.48
   1   0 -16   59.43    2.12
   1   0 -16   58.10    2.10
  -1   0  16   60.32    2.11
   1   0 -16   58.77    2.11
   1   0 -16   54.18    2.00
   1   0 -16   54.04    2.00
  -1   0  15   38.52    1.54
   1   0 -15   33.57    1.49
   1   0 -15   37.57    1.47
   1   0 -15   37.95    1.59
   1   0 -15   35.08    1.43
   1   0 -15   32.61    1.41
   1   0 -15   33.55    1.49
   1   0 -14   49.01    2.01
   1   0 -14   47.85    2.00
  -1   0  14   50.14    2.05
   1   0 -14   51.67    2.10
   1   0 -14   48.94    1.94
   1   0 -13    9.05    0.72
   1   0 -13    8.53    0.67
  -1   0  13    9.07    0.64
   1   0 -13   10.29    0.83
  -1   0  13    9.77    0.75
   1   0 -13    9.82    0.74
   1   0 -12   -0.90    0.88
   1   0 -12   -0.39    0.93
   1   0 -12    1.04    0.42
  -1   0  12    0.81    0.31
   1   0 -12    1.37    0.42
   1   0 -12    1.13    0.46
  -1   0  12    0.93    0.37
   1   0 -11   68.31    3.68
   1   0 -11   73.17    3.78
   1   0 -11   69.46    2.52
  -1   0  11   60.94    2.45
  -1   0  11   62.58    2.54
   1   0 -10   22.83    1.11
   1   0 -10   23.83    1.91
   1   0 -10   23.76    1.90
   1   0  -9    4.55    0.44
   1   0  -9    4.57    0.88
   1   0  -9    4.78    0.86
   1   0  -8    0.33    0.25
   1   0  -8    0.45    0.50
   1   0  -8    0.15    0.48
   1   0  -8    0.37    0.60
   1   0  -7   18.27    1.35
   1   0  -7   18.88    1.35
   1   0  -7   17.30    1.47
   1   0  -6   18.10    1.22
   1   0  -6   18.97    1.25
   1   0  -6   16.39    0.98
   1   0  -6   19.14    1.39
   1   0  -5    0.52    0.36
   1   0  -5    0.44    0.34
   1   0  -5    0.61    0.24
   1   0  -5    0.11    0.37
   1   0  -4  378.40   12.20
   1   0  -4  372.71   12.18
   1   0  -4  366.92   12.34
   1   0  -4  359.91   11.99
   1   0  -3  481.27   15.49
   1   0  -3  474.33   15.47
   1   0  -3  476.34   15.36
   1   0  -2   93.30    3.14
   1   0  -1    0.73    0.11
   1   0   0 1531.86   48.52
   1   0   1  410.79   12.46
   1   0   1  405.66   12.47
   1   0   2   26.13    1.03
   1   0   2   26.12    1.05
   1   0   3 3356.58  103.73
   1   0   3 3392.89  103.77
  -1   0  -3 3181.98  103.79
  -1   0  -3 3138.11  103.77
   1   0   4  109.40    3.95
   1   0   5   46.98    2.07
   1   0   6  134.67    5.05
   1   0   7  108.61    4.22
  -1   0  -7   99.69    4.21
  -1   0  -7   99.22    4.20
   1   0   8   51.72    2.69
  -1   0  -8   51.55    1.94
  -1   0  -8   53.69    2.74
  -1   0  -8   51.89    2.70
  -1   0  -9    0.37    0.28
   1   0   9    0.53    0.53
  -1   0  -9    0.91    0.59
  -1   0  -9   -0.09    0.54
   1   0  10    0.41    0.59
  -1   0 -10    0.84    0.32
  -1   0 -10    0.32    0.59
  -1   0 -10    1.05    0.69
  -1   0 -11   15.12    1.68
  -1   0 -11   17.18    1.76
   1   0  11   18.70    1.03
  -1   0 -11   19.61    1.02
  -1   0 -11   17.93    0.99
   1   0  11   19.81    1.84
  -1   0 -11   17.24    0.90
  -1   0 -11   17.02    0.95
  -1   0 -11   21.10    1.11
  -1   0 -12   72.90    4.11
  -1   0 -12   74.76    4.15
  -1   0 -12   78.26    2.97
   1   0  12   78.20    2.94
  -1   0 -12   79.29    2.91
  -1   0 -12   72.23    2.83
  -1   0 -12   75.52    2.76
   1   0  12   72.81    4.05
  -1   0 -12   77.34    2.90
   1   0  13  202.80    7.06
  -1   0 -13  205.80    7.03
  -1   0 -13  218.74    7.14
  -1   0 -13  213.25    7.02
  -1   0 -13  201.15    6.95
  -1   0 -13  201.80    7.03
  -1   0 -14   27.47    1.20
  -1   0 -14   29.44    1.41
  -1   0 -14   29.81    1.30
  -1   0 -14   28.60    1.33
  -1   0 -14   24.87    1.18
   1   0  14   29.21    1.35
  -1   0 -14   28.16    1.34
  -1   0 -15    0.83    0.39
   1   0  15    0.95    0.33
  -1   0 -15    0.98    0.34
  -1   0 -15    0.85    0.27
  -1   0 -15    0.82    0.27
   1   0  15    1.10    0.36
   1   0  16   33.06    1.31
  -1   0 -16   35.51    1.36
  -1   0 -16   31.68    1.22
  -1   0 -16   34.32    1.29
  -1   0 -16   34.91    1.35
  -1   0 -16   34.12    1.35
  -1   0 -16   30.45    1.22
   1   0  16   36.81    1.40
   1   0  17    5.07    0.31
   1   0  17    4.61    0.33
  -1   0 -17    4.70    0.32
  -1  -1  17   10.99    0.46
   1   1 -17    9.95    0.44
   1   1 -16   17.08    0.73
   1   1 -16   20.06    0.84
  -1  -1  16   18.17    0.79
   1   1 -16   17.75    0.82
   1   1 -16   18.33    0.83
   1   1 -16   17.41    0.74
   1   1 -16   19.60    0.81
   1   1 -15    1.57    0.33
   1   1 -15    1.21    0.34
  -1  -1  15    1.98    0.35
   1   1 -15    2.13    0.39
   1   1 -15    1.60    0.32
   1   1 -15    1.46    0.41
   1   1 -15    1.46    0.35
   1   1 -14    4.26    0.57
   1   1 -14    5.02    0.53
  -1  -1  14    4.60    0.49
   1   1 -14    4.10    0.53
   1   1 -14    3.06    0.39
  -1  -1  13   22.22    1.17
   1   1 -13   22.69    1.17
   1   1 -13   20.79    1.07
   1   1 -13   22.29    1.18
   1   1 -13   24.58    1.26
   1   1 -13   22.04    1.06
   1   1 -13   21.40    1.04
   1   1 -12    0.25    0.40
  -1  -1  12   -0.13    0.63
   1   1 -12    0.39    0.41
   1   1 -12   -0.10    0.43
   1   1 -12    0.14    0.71
   1   1 -12    0.27    0.74
   1   1 -12   -0.05    0.32
   1   1 -12    0.15    0.70
  -1  -1  12    0.28    0.36
   1   1 -12    0.11    0.32
   1   1 -11    0.45    0.33
  -1  -1  11    0.61    0.34
   1   1 -11    1.09    0.41
  -1  -1  11    0.48    0.62
   1   1 -11    0.43    0.78
   1   1 -11    1.95    0.87
   1   1 -11    1.30    0.84
   1   1 -11    0.81    0.42
   1   1 -11    0.84    0.42
  -1  -1  10  116.88    5.27
   1   1 -10  118.53    4.15
   1   1 -10  122.59    5.48
   1   1 -10  119.43    5.45
  -1  -1  10  112.13    4.13
   1   1 -10  117.07    5.54
   1   1  -9   30.06    2.22
   1   1  -9   27.30    1.24
  -1  -1   9   25.01    1.90
   1   1  -9   27.26    2.03
   1   1  -9   29.88    2.11
   1   1  -8   64.60    3.41
  -1  -1   8   60.94    3.12
   1   1  -8   66.51    2.41
   1   1  -8   64.16    3.26
   1   1  -8   69.50    3.35
   1   1  -7   39.64    2.38
  -1  -1   7   42.77    2.22
   1   1  -7   41.29    1.60
   1   1  -7   42.68    2.32
   1   1  -7   45.01    2.37
   1   1  -6    3.15    0.52
  -1  -1   6    3.69    0.58
   1   1  -6    2.71    0.60
   1   1  -6    2.75    0.59
   1   1  -5  417.17   13.84
  -1  -1   5  415.25   13.92
   1   1  -5  424.32   14.04
   1   1  -5  418.71   14.04
   1   1  -4  194.19    6.69
   1   1  -4  196.46    6.82
   1   1  -4  198.58    6.82
   1   1  -3 2283.53   73.41
   1   1  -3 2326.53   73.48
   1   1  -3 2324.56   73.48
   1   1  -2  158.43    5.27
   1   1  -2  154.12    5.27
   1   1  -2  157.78    5.28
   1   1  -1  342.09   10.91
   1   1  -1  336.94   10.88
   1   1  -1  333.89   10.88
   1   1   0  210.16    6.79
   1   1   0  212.01    6.81
   1   1   0  210.01    6.80
   1   1   1  432.90   14.81
   1   1   1  490.53   14.80
   1   1   2   45.64    1.81
  -1  -1  -2   49.51    1.83
   1   1   3  371.06   12.39
  -1  -1  -3  371.97   12.44
   1   1   3  395.66   12.38
   1   1   4   36.16    1.64
  -1  -1  -4   37.57    1.73
   1   1   4   38.32    1.64
  -1  -1  -5  133.99    4.98
   1   1   5  134.65    4.84
   1   1   5  132.20    4.85
  -1  -1  -6  615.82   20.32
   1   1   6  607.46   20.13
  -1  -1  -7    1.14    0.54
   1   1   7    1.52    0.48
  -1  -1  -8  155.02    5.88
   1   1   8  141.62    5.58
  -1  -1  -8  137.58    4.70
  -1  -1  -9    9.39    1.25
   1   1   9    9.55    1.13
  -1  -1 -10   19.22    1.85
   1   1  10   19.57    1.70
   1   1  11    7.78    0.67
   1   1  11    8.92    1.26
  -1  -1 -11   11.32    1.53
  -1  -1 -11    8.27    0.70
  -1  -1 -11   12.08    1.39
  -1  -1 -11   11.24    1.35
  -1  -1 -12    2.51    0.86
  -1  -1 -12    2.52    0.86
  -1  -1 -12    1.96    0.46
   1   1  12    2.62    0.43
  -1  -1 -12    1.80    0.39
   1   1  12    1.26    0.74
  -1  -1 -12    1.85    0.86
  -1  -1 -13   26.88    1.35
   1   1  13   24.36    1.29
  -1  -1 -13   26.06    1.28
  -1  -1 -13   25.87    1.25
  -1  -1 -13   27.25    2.42
   1   1  13   22.14    2.08
  -1  -1 -14    2.74    0.51
  -1  -1 -14    3.69    0.53
  -1  -1 -14    2.36    0.44
   1   1  14    2.98    0.50
  -1  -1 -14    2.79    0.43
  -1  -1 -15   24.03    1.05
  -1  -1 -15   24.37    1.17
   1   1  15   22.91    1.15
  -1  -1 -15   26.85    1.18
  -1  -1 -15   24.05    1.05
  -1  -1 -15   25.82    1.25
   1   1  15   23.71    1.19
  -1  -1 -15   26.53    1.21
  -1  -1 -16    7.90    0.55
   1   1  16    8.01    0.56
  -1  -1 -16    7.41    0.57
  -1  -1 -17    5.44    0.34
   1   1  17    6.10    0.40
   1   1  17    6.08    0.38
  -1  -1 -17    6.10    0.41
   1   2 -16    0.81    0.23
   1   2 -16    0.80    0.21
   1   2 -16    0.81    0.20
   1   2 -16    0.74    0.15
   1   2 -16    0.66    0.15
   1   2 -16    0.59    0.19
  -1  -2  15   47.90    1.83
   1   2 -15   50.57    1.89
   1   2 -15   50.37    1.82
   1   2 -15   52.36    1.91
   1   2 -15   48.31    1.89
   1   2 -15   49.38    1.82
   1   2 -15   53.82    1.88
   1   2 -14    6.84    0.59
  -1  -2  14    6.80    0.53
   1   2 -14    8.27    0.56
   1   2 -14    7.55    0.60
   1   2 -14    6.03    0.49
   1   2 -14    7.93    0.55
   1   2 -14    7.03    0.59
   1   2 -13    1.81    0.45
   1   2 -13    1.39    0.41
   1   2 -13    1.46    0.45
  -1  -2  13    1.20    0.36
   1   2 -13    0.68    0.37
   1   2 -13    1.48    0.36
   1   2 -13    1.59    0.42
   1   2 -12    4.38    0.50
   1   2 -12    5.01    0.60
   1   2 -12    4.21    0.51
  -1  -2  12    4.05    0.51
   1   2 -12    4.72    0.57
   1   2 -11    8.16    1.40
   1   2 -11    8.76    1.41
  -1  -2  11    6.18    0.59
   1   2 -11    6.76    0.63
   1   2 -11    5.82    1.23
   1   2 -11    6.07    0.65
  -1  -2  11    6.54    1.18
   1   2 -11    6.55    0.61
   1   2 -10   48.28    3.12
   1   2 -10   45.93    3.10
   1   2 -10   47.08    1.94
  -1  -2  10   46.70    1.92
   1   2 -10   47.53    3.13
   1   2 -10   39.54    1.91
   1   2 -10   52.31    2.00
  -1  -2  10   51.88    3.02
   1   2 -10   45.88    1.91
   1   2 -10   44.77    1.80
   1   2  -9    3.22    0.47
   1   2  -9    3.88    0.97
   1   2  -9    1.87    0.74
  -1  -2   9    3.02    0.80
   1   2  -9    4.66    1.01
   1   2  -8    1.76    0.38
   1   2  -8    2.32    0.79
   1   2  -8    1.73    0.70
  -1  -2   8    1.23    0.60
   1   2  -8    1.87    0.77
  -1  -2   7   25.39    1.65
   1   2  -7   26.25    1.14
   1   2  -7   23.78    1.77
   1   2  -7   26.63    1.84
   1   2  -7   27.24    1.90
   1   2  -7   26.26    1.59
  -1  -2   6    6.10    0.78
   1   2  -6    7.26    0.92
   1   2  -6    6.52    0.89
   1   2  -6    5.73    0.90
   1   2  -6    6.34    0.75
  -1  -2   5  272.98    9.37
   1   2  -5  270.48    9.52
   1   2  -5  266.69    9.51
   1   2  -5  273.90    9.34
   1   2  -5  272.81    9.60
  -1  -2   4  416.04   13.71
   1   2  -4  415.53   13.85
   1   2  -4  412.74   13.85
   1   2  -4  409.63   13.73
   1   2  -4  416.07   13.93
  -1  -2   3 2219.10   70.19
   1   2  -3 2212.50   70.29
   1   2  -3 2194.19   70.28
   1   2  -3 2224.20   70.35
   1   2  -3 2175.20   70.22
   1   2  -2 5989.41  187.29
   1   2  -2 5901.29  187.28
   1   2  -2 5784.89  187.27
   1   2  -2 5976.29  187.31
   1   2  -1  635.06   20.37
   1   2  -1  634.70   20.37
   1   2  -1  628.88   20.32
   1   2   0  197.49    6.35
   1   2   0  199.36    6.35
   1   2   0  190.64    6.31
   1   2   0  182.79    6.25
   1   2   1  904.63   26.66
   1   2   1  905.98   26.66
   1   2   1  852.34   26.60
   1   2   1  837.33   26.58
   1   2   2   14.26    0.60
  -1  -2  -2   14.36    0.65
   1   2   2   13.21    0.73
   1   2   2   14.08    0.69
   1   2   3    2.15    0.39
  -1  -2  -3    2.90    0.38
  -1  -2  -4   34.11    1.55
   1   2   4   32.17    1.55
   1   2   5    1.18    0.38
   1   2   5    1.00    0.38
  -1  -2  -5    1.57    0.44
   1   2   6   56.41    2.49
  -1  -2  -6   55.72    2.58
   1   2   7    5.04    0.70
  -1  -2  -7    5.14    0.79
   1   2   8    3.38    0.67
  -1  -2  -8    2.66    0.73
   1   2   9    0.59    0.53
  -1  -2  -9    2.00    0.72
   1   2  10    0.20    0.55
  -1  -2 -10    1.21    0.67
   1   2  11   82.87    4.20
   1   2  11   79.24    3.09
  -1  -2 -11   84.47    3.11
   1   2  12    5.28    1.08
  -1  -2 -12    7.48    0.66
   1   2  12    7.12    0.59
  -1  -2 -12    4.14    1.10
   1   2  12    6.69    0.63
   1   2  13   83.76    3.24
  -1  -2 -13   90.81    3.23
   1   2  13   75.73    4.37
  -1  -2 -13   90.66    3.27
   1   2  13   79.61    3.13
  -1  -2 -13   92.95    4.81
  -1  -2 -14   19.12    1.05
  -1  -2 -14   18.61    1.07
   1   2  14   16.95    0.99
  -1  -2 -14   18.83    1.04
   1   2  14   18.24    1.06
  -1  -2 -14   18.45    1.02
  -1  -2 -15   53.43    2.06
  -1  -2 -15   49.54    2.06
   1   2  15   51.76    2.09
  -1  -2 -15   53.36    2.05
  -1  -2 -15   51.97    2.02
   1   2  15   45.19    1.98
  -1  -2 -16    8.57    0.61
  -1  -2 -16    9.57    0.66
   1   2  16    8.76    0.63
  -1  -2 -17   17.12    0.75
   1   2  17   19.21    0.84
  -1  -2 -17   17.37    0.82
   1   2  17   17.10    0.83
  -1  -2 -17   16.86    0.81
  -1  -2 -17   17.79    0.82
   1   2  17   19.11    0.82
   1   2  18    3.95    0.26
  -1  -2 -18    3.75    0.26
   1   2  18    3.53    0.25
   1   3 -16   12.47    0.49
  -1  -3  16   11.27    0.49
   1   3 -15   34.42    1.27
   1   3 -15   37.42    1.33
   1   3 -15   34.00    1.30
   1   3 -15   34.75    1.33
   1   3 -15   35.79    1.31
   1   3 -15   34.20    1.27
   1   3 -15   32.56    1.34
   1   3 -14    8.83    0.62
   1   3 -14    9.72    0.63
  -1  -3  14    8.23    0.52
   1   3 -14    9.45    0.57
   1   3 -14    9.77    0.61
   1   3 -14    9.94    0.58
   1   3 -14    8.89    0.55
   1   3 -13   13.68    0.78
   1   3 -13   13.01    0.85
   1   3 -13   13.49    0.84
  -1  -3  13   13.67    0.78
   1   3 -13   14.63    0.81
   1   3 -13   14.01    0.79
   1   3 -13   15.38    0.89
   1   3 -13   14.42    0.90
   1   3 -13   13.95    0.80
   1   3 -12   39.15    1.68
   1   3 -12   42.67    1.82
   1   3 -12   38.44    1.68
   1   3 -12   40.72    1.77
  -1  -3  12   40.69    1.71
   1   3 -12   41.44    1.74
   1   3 -12   40.32    1.69
   1   3 -12   41.94    1.81
   1   3 -12   40.87    1.81
   1   3 -11  198.31    8.45
   1   3 -11  197.44    8.43
   1   3 -11  205.72    6.74
  -1  -3  11  197.10    8.08
  -1  -3  11  197.98    6.62
   1   3 -11  180.25    6.45
   1   3 -11  198.61    6.68
   1   3 -11  198.99    6.64
   1   3 -11  197.08    6.71
   1   3 -11  187.38    6.56
   1   3 -11  202.62    8.31
  -1  -3  10   11.97    1.45
   1   3 -10   14.37    0.93
   1   3 -10   11.97    0.85
   1   3 -10   11.62    0.81
   1   3 -10   11.88    0.74
   1   3 -10   10.87    0.66
   1   3 -10   13.12    0.86
  -1  -3  10   11.43    0.77
   1   3 -10   11.03    0.71
   1   3 -10   13.05    1.61
   1   3 -10   13.24    1.74
   1   3 -10   14.23    1.76
   1   3  -9    8.30    1.34
   1   3  -9    8.99    1.37
   1   3  -9    9.71    0.71
   1   3  -9    9.23    0.70
   1   3  -9    6.37    0.54
  -1  -3   9    7.33    0.58
   1   3  -9    9.08    0.70
   1   3  -9    6.96    0.54
   1   3  -9    8.45    1.29
  -1  -3   9    7.42    1.11
   1   3  -9    7.04    0.56
   1   3  -9    7.51    0.63
  -1  -3   8    2.14    0.71
   1   3  -8    2.17    0.85
   1   3  -8    3.14    0.48
   1   3  -8    3.65    0.92
   1   3  -8    3.63    0.91
   1   3  -7    2.15    0.73
   1   3  -7    3.10    0.69
  -1  -3   7    1.97    0.61
   1   3  -7    2.87    0.41
   1   3  -7    2.11    0.73
   1   3  -7    2.12    0.76
   1   3  -6   69.69    3.38
   1   3  -6   71.62    3.20
   1   3  -6   71.03    2.59
  -1  -3   6   69.87    3.19
   1   3  -6   74.61    3.52
   1   3  -6   74.36    3.52
   1   3  -5  238.47    8.75
   1   3  -5  239.83    8.60
  -1  -3   5  247.73    8.58
   1   3  -5  244.08    8.83
   1   3  -5  247.24    8.85
   1   3  -4  171.04    6.46
   1   3  -4  183.03    6.60
  -1  -3   4  187.39    6.46
   1   3  -4  183.29    6.64
   1   3  -4  180.30    6.63
   1   3  -3  562.11   18.68
   1   3  -3  560.13   18.69
  -1  -3   3  579.14   18.62
   1   3  -3  572.00   18.76
   1   3  -3  570.44   18.76
   1   3  -2  284.80    9.54
   1   3  -2  282.10    9.47
  -1  -3   2  282.03    9.46
   1   3  -2  280.19    9.56
   1   3  -2  284.31    9.57
   1   3  -1  805.64   26.88
   1   3  -1  873.07   27.07
   1   3  -1  855.42   27.06
   1   3   0    5.94    0.54
   1   3   0    5.75    0.43
   1   3   0    5.76    0.42
   1   3   0    6.10    0.56
   1   3   0    5.30    0.54
   1   3   1    8.10    0.56
   1   3   1    7.89    0.46
   1   3   1    7.33    0.56
   1   3   1    7.75    0.54
   1   3   1    7.85    0.61
   1   3   1    9.47    0.64
   1   3   2   19.19    0.89
   1   3   2   19.06    0.90
   1   3   2   21.83    1.05
   1   3   2   21.37    1.05
  -1  -3  -3  621.42   19.93
   1   3   3  619.63   19.90
   1   3   4  120.11    4.59
  -1  -3  -4  134.77    4.55
   1   3   4  130.66    4.69
   1   3   5  409.31   14.12
  -1  -3  -5  435.86   14.11
   1   3   5  431.10   14.22
   1   3   6    0.35    0.35
   1   3   6    0.73    0.45
  -1  -3  -6    0.15    0.34
   1   3   7  194.65    7.41
  -1  -3  -7  215.29    7.54
   1   3   8  194.82    7.43
  -1  -3  -8  204.18    7.56
   1   3   9  297.37   11.19
  -1  -3  -9  328.59   11.41
   1   3  10   66.71    3.55
  -1  -3 -10   76.07    3.80
   1   3  11   31.44    2.32
  -1  -3 -11   35.01    2.50
  -1  -3 -12   45.46    3.07
   1   3  12   40.89    1.77
  -1  -3 -12   42.84    1.81
   1   3  12   40.94    1.82
   1   3  12   41.59    2.83
   1   3  13  213.73    7.20
  -1  -3 -13  221.13    7.17
   1   3  13  209.18    7.11
  -1  -3 -13  226.47    8.95
   1   3  13  195.22    8.54
   1   3  13  202.22    7.09
  -1  -3 -13  201.97    7.12
   1   3  14   78.25    2.96
  -1  -3 -14   83.40    3.03
  -1  -3 -14   79.54    3.01
   1   3  14   73.59    2.94
   1   3  14   80.83    3.06
   1   3  15    0.31    0.38
  -1  -3 -15    0.84    0.42
  -1  -3 -15    1.02    0.39
  -1  -3 -15    0.98    0.44
  -1  -3 -15    1.14    0.39
   1   3  15    0.50    0.33
  -1  -3 -16    4.62    0.47
   1   3  16    4.45    0.50
  -1  -3 -16    4.69    0.51
  -1  -3 -16    4.25    0.49
   1   3  16    4.35    0.47
   1   3  17    4.68    0.43
  -1  -3 -17    4.72    0.43
   1   3  17    3.73    0.41
  -1  -3 -17    5.57    0.44
   1   3  17    4.95    0.43
  -1  -3 -18    0.81    0.20
   1   3  18    0.91    0.19
   1   3  18    0.57    0.20
  -1  -4  15   12.46    0.57
   1   4 -15   12.42    0.56
   1   4 -15   14.18    0.59
   1   4 -15   13.60    0.57
   1   4 -14   37.32    1.39
   1   4 -14   36.77    1.36
   1   4 -14   34.04    1.34
   1   4 -14   33.71    1.39
   1   4 -14   35.10    1.39
   1   4 -14   36.72    1.39
   1   4 -13   18.94    0.96
   1   4 -13   19.76    1.00
   1   4 -13   19.41    0.93
   1   4 -13   19.32    0.93
   1   4 -13   19.50    0.94
   1   4 -12    3.45    0.52
   1   4 -12    2.63    0.48
   1   4 -12    3.38    0.39
  -1  -4  12    3.45    0.39
   1   4 -12    4.15    0.52
   1   4 -12    3.92    0.49
   1   4 -12    3.71    0.48
   1   4 -12    3.86    0.48
   1   4 -12    3.57    0.48
   1   4 -11    5.10    0.45
   1   4 -11    4.42    0.54
   1   4 -11    5.90    0.61
   1   4 -11    5.92    0.60
  -1  -4  11    5.18    0.49
   1   4 -11    4.08    0.48
   1   4 -11    5.47    0.61
   1   4 -11    4.72    0.55
   1   4 -11    4.87    0.56
   1   4 -11    4.85    0.54
   1   4 -10   91.05    3.41
  -1  -4  10   96.62    4.69
   1   4 -10  104.93    4.93
   1   4 -10   91.53    3.30
   1   4 -10  103.12    3.55
   1   4 -10   90.74    3.33
  -1  -4  10   93.65    3.41
   1   4 -10   93.80    3.48
   1   4 -10   94.76    3.39
   1   4 -10   90.03    3.41
   1   4 -10   97.14    3.52
   1   4  -9   23.11    1.09
   1   4  -9   24.37    1.23
   1   4  -9   24.02    1.22
   1   4  -9   23.49    1.13
  -1  -4   9   25.88    2.04
   1   4  -9   21.41    1.04
   1   4  -9   25.40    1.26
   1   4  -9   22.15    1.10
   1   4  -9   24.12    2.08
   1   4  -8    3.52    0.46
   1   4  -8    4.67    0.97
  -1  -4   8    3.12    0.79
   1   4  -8    4.49    0.47
   1   4  -8    3.82    0.42
   1   4  -8    4.21    0.45
   1   4  -8    3.71    0.50
   1   4  -8    4.39    0.49
  -1  -4   7    7.42    1.05
   1   4  -7    7.90    1.14
   1   4  -7    9.39    1.13
   1   4  -7    8.23    1.28
   1   4  -7    8.81    1.30
   1   4  -7   10.69    0.72
   1   4  -6   90.81    4.13
   1   4  -6   98.58    4.07
   1   4  -6   90.27    4.34
   1   4  -6   92.15    4.35
  -1  -4   6   88.83    3.96
   1   4  -6   90.64    3.28
   1   4  -5  965.70   30.18
   1   4  -5  924.17   30.21
   1   4  -5  932.13   30.43
   1   4  -5  931.65   30.43
  -1  -4   5  919.64   30.07
   1   4  -5  896.34   29.33
   1   4  -4  155.71    5.62
   1   4  -4  147.23    5.57
   1   4  -4  141.98    5.72
   1   4  -4  142.25    5.73
  -1  -4   4  145.47    5.47
   1   4  -3    3.23    0.65
   1   4  -3    2.82    0.62
  -1  -4   3    2.01    0.48
   1   4  -3    2.38    0.53
   1   4  -3    2.79    0.55
   1   4  -2  141.89    5.10
   1   4  -2  142.74    5.10
   1   4  -2  130.18    4.54
   1   4  -2  135.82    4.86
   1   4  -2  140.57    5.04
   1   4  -1  531.19   16.67
   1   4  -1  518.52   16.75
   1   4  -1  520.31   16.76
   1   4  -1  488.12   16.29
   1   4  -1  505.79   16.43
   1   4   0  401.74   13.76
   1   4   0  424.05   13.86
   1   4   0  425.35   14.08
   1   4   0  418.10   13.85
   1   4   0  448.63   14.22
   1   4   0  444.45   14.21
   1   4   0  462.47   14.12
   1   4   0  455.16   14.14
   1   4   1  973.95   31.09
   1   4   1  987.51   30.88
   1   4   1  932.21   30.99
   1   4   1  995.41   31.25
   1   4   1 1017.88   31.26
   1   4   1  919.70   31.06
   1   4   2  305.97   10.67
   1   4   2  327.36   10.63
   1   4   2  325.63   10.50
   1   4   2  340.85   10.86
   1   4   2  336.36   10.84
   1   4   2  310.08   10.62
   1   4   3    2.71    0.48
   1   4   3    2.17    0.33
   1   4   3    2.60    0.39
   1   4   3    2.83    0.37
   1   4   4   21.32    0.99
  -1  -4  -4   22.67    1.04
   1   4   4   21.07    1.16
   1   4   4   20.39    1.04
   1   4   5  385.33   12.67
  -1  -4  -5  384.02   12.39
   1   4   5  367.66   12.51
   1   4   5  361.96   12.28
   1   4   6    7.49    0.83
  -1  -4  -6    7.42    0.74
  -1  -4  -7  122.34    4.79
   1   4   7  121.68    4.91
  -1  -4  -8    1.27    0.56
  -1  -4  -9  192.05    7.44
  -1  -4 -10   10.92    1.29
   1   4  11   14.04    1.52
  -1  -4 -11   14.36    1.58
  -1  -4 -12   25.06    2.18
   1   4  12   22.84    1.17
   1   4  12   25.84    1.24
  -1  -4 -12   24.28    1.19
   1   4  13   65.96    2.61
  -1  -4 -13   71.08    2.65
   1   4  13   68.99    2.65
   1   4  13   59.26    3.79
  -1  -4 -13   67.56    3.96
  -1  -4 -14   56.16    2.22
   1   4  14   57.71    2.26
  -1  -4 -14   58.10    2.28
   1   4  15    3.26    0.50
  -1  -4 -15    3.10    0.47
  -1  -4 -15    3.37    0.51
   1   4  15    2.65    0.42
   1   4  16    1.68    0.39
  -1  -4 -16    2.18    0.45
  -1  -4 -16    1.87    0.40
   1   4  16    1.97    0.39
   1   4  16    1.95    0.42
   1   4  17    0.39    0.28
  -1  -4 -17    0.81    0.31
   1   4  17    0.36    0.26
  -1  -4 -17    0.58    0.32
  -1  -4 -17    0.95    0.34
   1   4  17    0.55    0.28
  -1  -4 -18   22.60    0.86
   1   4  18   22.07    0.85
  -1  -4 -18   22.92    0.87
   1   5 -14    6.18    0.40
   1   5 -14    5.74    0.35
   1   5 -14    5.52    0.35
   1   5 -14    5.82    0.40
   1   5 -14    5.73    0.38
   1   5 -13    2.19    0.37
   1   5 -13    2.61    0.40
   1   5 -13    2.03    0.39
   1   5 -13    1.61    0.34
   1   5 -13    1.66    0.34
   1   5 -13    2.14    0.34
   1   5 -13    1.92    0.35
   1   5 -12   45.09    1.84
   1   5 -12   43.67    1.70
   1   5 -12   45.50    1.83
   1   5 -12   46.55    1.82
   1   5 -12   45.44    1.77
   1   5 -12   46.56    1.80
   1   5 -12   44.53    1.77
   1   5 -11    3.69    0.50
   1   5 -11    3.59    0.49
   1   5 -11    3.35    0.49
   1   5 -11    3.12    0.42
   1   5 -11    3.33    0.51
   1   5 -11    3.82    0.55
   1   5 -11    3.79    0.41
   1   5 -11    3.90    0.50
   1   5 -11    3.31    0.45
   1   5 -11    3.59    0.53
   1   5 -11    3.24    0.44
   1   5 -10  101.70    3.61
   1   5 -10  107.27    3.79
   1   5 -10  103.63    3.75
   1   5 -10  103.57    3.71
   1   5 -10   99.61    3.66
   1   5 -10  100.45    3.73
   1   5 -10  100.86    3.57
   1   5 -10   99.39    3.67
   1   5 -10  100.52    3.67
   1   5 -10  103.63    3.68
   1   5  -9  191.22    6.45
   1   5  -9  193.17    7.86
   1   5  -9  191.94    6.38
   1   5  -9  184.22    6.43
   1   5  -9  193.13    6.37
   1   5  -9  183.91    6.42
  -1  -5   9  184.69    7.71
   1   5  -9  197.42    6.55
   1   5  -9  181.41    6.36
   1   5  -9  188.80    6.51
   1   5  -9  188.93    6.41
   1   5  -9  188.69    6.33
   1   5  -9  189.77    6.49
   1   5  -8  218.48    7.36
   1   5  -8  220.43    7.35
   1   5  -8  227.36    7.46
   1   5  -8  225.42    8.70
   1   5  -8  213.18    7.33
  -1  -5   8  226.76    8.60
   1   5  -8  211.85    7.23
   1   5  -8  221.19    7.27
   1   5  -8  221.17    7.29
   1   5  -8  213.54    7.31
   1   5  -8  222.43    7.41
   1   5  -8  211.17    7.37
   1   5  -7    0.27    0.31
   1   5  -7    0.30    0.51
  -1  -5   7    0.28    0.52
   1   5  -7    0.09    0.54
  -1  -5   6   17.34    1.46
   1   5  -6   18.86    1.52
   1   5  -6   14.88    1.43
  -1  -5   5  121.20    4.97
   1   5  -5  122.55    5.07
   1   5  -5  122.29    5.00
  -1  -5   4    3.74    0.65
   1   5  -4    4.06    0.69
   1   5  -4    3.19    0.68
  -1  -5   3  144.88    5.38
   1   5  -3  147.52    5.52
   1   5  -3  135.37    5.24
   1   5  -2  256.77    8.77
   1   5  -2  311.93    9.25
   1   5  -1   25.11    1.13
   1   5  -1   28.97    1.26
   1   5   0  300.13   10.09
   1   5   0  306.71   10.24
   1   5   0  333.29   10.60
   1   5   0  334.77   10.63
   1   5   0  314.87   10.55
   1   5   1  953.53   29.49
   1   5   1  877.48   29.15
   1   5   1  879.79   29.29
   1   5   1  946.02   29.52
   1   5   1  960.31   29.53
   1   5   2    0.63    0.33
   1   5   2    0.85    0.33
   1   5   2    0.96    0.22
   1   5   2    1.00    0.35
   1   5   2    0.95    0.35
   1   5   2    1.47    0.44
   1   5   2    1.54    0.46
   1   5   3   13.46    0.83
   1   5   3   14.37    0.96
   1   5   3   13.19    0.88
   1   5   3   16.63    1.11
   1   5   3   16.05    1.08
   1   5   3   14.17    0.96
   1   5   4   14.42    1.05
   1   5   4   15.72    0.84
   1   5   4   13.06    0.87
   1   5   4   16.77    1.04
  -1  -5  -5   79.98    2.95
   1   5   5   77.23    2.87
   1   5   5   80.23    3.06
   1   5   5   79.87    3.26
   1   5   6  244.53    8.41
  -1  -5  -6  272.92    8.74
   1   5   6  246.46    8.67
   1   5   6  269.19    9.04
   1   5   7   41.00    2.23
  -1  -5  -7   38.17    1.91
   1   5   7   33.77    1.49
   1   5   7   37.18    1.80
   1   5   7   35.77    2.07
  -1  -5  -8    7.89    0.91
   1   5   8    7.57    0.79
  -1  -5  -9   56.01    2.74
   1   5   9   45.00    2.35
  -1  -5 -10   56.14    2.93
   1   5  10   45.09    2.42
  -1  -5 -11   21.65    1.86
   1   5  11   21.74    1.54
  -1  -5 -12  212.70    8.38
  -1  -5 -12  224.63    8.49
   1   5  12  219.22    7.32
   1   5  12  202.47    7.21
  -1  -5 -12  228.63    8.82
   1   5  12  218.22    7.30
   1   5  13    8.16    0.68
   1   5  13    4.12    1.04
  -1  -5 -13    6.24    1.13
  -1  -5 -13    4.82    1.03
  -1  -5 -13    7.67    1.26
   1   5  13    7.86    0.69
  -1  -5 -13    7.27    0.61
   1   5  13    7.85    0.63
   1   5  14    0.03    0.37
  -1  -5 -14    0.83    0.39
   1   5  14   -0.16    0.34
  -1  -5 -14    0.13    0.31
   1   5  14   -0.03    0.34
  -1  -5 -15  164.89    5.46
  -1  -5 -15  159.53    5.38
  -1  -5 -15  149.28    5.33
   1   5  15  152.54    5.40
  -1  -5 -16    1.41    0.41
  -1  -5 -16    1.07    0.41
   1   5  16    1.37    0.36
   1   5  16    1.31    0.39
  -1  -5 -17   17.33    0.87
   1   5  17   16.26    0.86
  -1  -5 -17   17.71    0.88
  -1  -5 -18    0.28    0.22
   1   5  18    0.04    0.22
  -1  -5 -18    0.18    0.24
   1   6 -14    0.26    0.13
   1   6 -14    0.34    0.13
   1   6 -14    0.29    0.14
   1   6 -14    0.36    0.15
   1   6 -13   14.75    0.67
   1   6 -13   14.68    0.70
   1   6 -13   14.47    0.66
   1   6 -13   14.54    0.70
   1   6 -13   14.96    0.70
   1   6 -12   22.93    1.09
   1   6 -12   22.87    1.04
   1   6 -12   25.87    1.10
   1   6 -12   23.07    1.07
   1   6 -12   24.68    1.09
   1   6 -12   23.09    1.04
   1   6 -12   24.74    1.08
   1   6 -11   -0.33    0.31
   1   6 -11    0.47    0.40
   1   6 -11   -0.11    0.33
   1   6 -11   -0.35    0.36
   1   6 -11    0.13    0.34
   1   6 -11    0.26    0.39
   1   6 -11    0.11    0.36
   1   6 -11    0.18    0.38
   1   6 -10   31.99    1.42
   1   6 -10   28.11    1.31
   1   6 -10   31.12    1.44
   1   6 -10   33.99    1.48
   1   6 -10   30.53    1.46
   1   6 -10   31.16    1.37
   1   6 -10   33.87    1.52
   1   6 -10   29.87    1.38
   1   6 -10   31.83    1.43
   1   6 -10   32.43    1.44
   1   6 -10   32.47    1.34
   1   6  -9   59.68    2.42
   1   6  -9   65.18    2.49
   1   6  -9   64.15    2.40
   1   6  -9   60.41    2.40
   1   6  -9   57.67    2.23
   1   6  -9   63.33    2.42
   1   6  -9   64.14    2.42
   1   6  -9   63.79    2.35
   1   6  -9   63.71    2.42
   1   6  -9   58.84    2.24
   1   6  -9   62.87    2.33
   1   6  -9   59.71    2.36
   1   6  -9   61.45    2.36
   1   6  -9   63.20    2.51
   1   6  -8   -0.39    0.45
   1   6  -8    0.02    0.29
  -1  -6   8   -0.11    0.66
   1   6  -8    0.14    0.40
   1   6  -8   -0.31    0.39
   1   6  -8    0.22    0.41
   1   6  -8    0.09    0.35
   1   6  -8    0.27    0.41
   1   6  -8    0.21    0.29
   1   6  -8    0.14    0.36
   1   6  -8    0.03    0.34
   1   6  -8    0.13    0.30
   1   6  -8   -0.12    0.41
   1   6  -8    0.03    0.43
   1   6  -7  313.32   10.49
   1   6  -7  312.62   10.49
   1   6  -7  330.76   11.71
   1   6  -7  317.73   10.54
   1   6  -7  318.08   10.45
   1   6  -7  332.09   10.41
   1   6  -7  311.11   10.47
   1   6  -7  300.41   10.31
   1   6  -7  310.34   10.39
   1   6  -7  317.99   10.49
  -1  -6   7  333.25   11.75
   1   6  -7  331.60   10.43
   1   6  -7  327.02   10.58
   1   6  -6   43.54    2.62
   1   6  -6   38.64    2.39
  -1  -6   6   40.07    2.46
   1   6  -5    9.53    1.05
   1   6  -5    9.13    1.13
  -1  -6   5   10.47    1.13
   1   6  -4  102.97    4.53
   1   6  -4  106.06    4.30
  -1  -6   4  105.33    4.42
   1   6  -3  140.47    5.34
   1   6  -3  148.85    5.75
  -1  -6   3  143.47    5.55
   1   6  -2   14.67    0.98
  -1  -6   2   15.62    1.15
   1   6  -1   15.14    0.81
   1   6  -1   18.63    0.95
   1   6   0  127.29    4.32
   1   6   0  130.00    4.58
   1   6   1   23.14    1.40
   1   6   1   22.64    1.32
   1   6   1   20.73    1.15
   1   6   2   21.94    1.32
   1   6   2   21.75    1.23
   1   6   2   20.91    0.97
   1   6   2   20.22    1.19
   1   6   3    4.65    0.61
   1   6   3    4.69    0.54
   1   6   3    4.16    0.39
   1   6   3    4.23    0.58
   1   6   4   42.64    1.97
   1   6   4   44.88    2.14
   1   6   4   41.45    1.82
   1   6   5   11.43    0.87
   1   6   5    9.65    0.71
   1   6   5   13.16    1.10
   1   6   6  140.41    5.17
   1   6   6  135.56    4.84
   1   6   7  224.42    7.91
  -1  -6  -7  224.54    7.83
  -1  -6  -8   21.64    1.41
   1   6   8   22.37    1.40
   1   6   8   21.36    1.69
  -1  -6  -9   13.17    1.17
   1   6   9   12.51    1.37
   1   6   9   13.29    1.10
   1   6  10   87.41    4.29
  -1  -6 -10   92.59    4.10
   1   6  10   85.69    4.34
   1   6  10   86.07    3.79
   1   6  11    5.71    0.54
  -1  -6 -11    4.94    0.92
   1   6  11    6.45    1.16
   1   6  11    3.84    0.71
   1   6  11    5.79    1.10
   1   6  12   80.27    4.57
   1   6  12   79.38    3.21
  -1  -6 -12   91.55    4.45
   1   6  12   94.25    3.22
   1   6  12   94.30    3.35
   1   6  12   83.76    4.54
   1   6  12   90.54    3.32
   1   6  13   34.20    1.53
   1   6  13   28.24    1.38
   1   6  13   33.23    1.52
   1   6  13   30.88    1.47
  -1  -6 -13   30.65    2.29
   1   6  13   29.22    2.45
  -1  -6 -13   32.84    2.35
   1   6  13   25.77    2.37
   1   6  14   20.14    1.10
   1   6  14   18.58    1.07
   1   6  14   19.91    1.11
  -1  -6 -14   21.98    1.06
  -1  -6 -14   20.13    1.11
   1   6  15   -0.10    0.37
   1   6  15   -0.29    0.39
  -1  -6 -15    0.06    0.39
  -1  -6 -15    0.23    0.33
   1   6  15    0.30    0.30
  -1  -6 -15    0.21    0.39
   1   6  16   31.70    1.44
  -1  -6 -16   30.99    1.46
  -1  -6 -16   32.93    1.41
   1   6  16   32.29    1.47
  -1  -6 -16   34.04    1.47
   1   6  17   45.14    1.83
  -1  -6 -17   48.08    1.84
  -1  -6 -17   50.46    1.86
   1   6  17   45.72    1.87
  -1  -6 -17   49.63    1.88
   1   6  18   18.21    0.82
  -1  -6 -18   17.86    0.81
  -1  -6 -18   17.58    0.81
  -1  -6 -18   19.62    0.84
  -1  -6 -19    4.34    0.25
  -1  -6 -19    3.53    0.23
   1   6  19    4.20    0.24
   1   7 -13   28.57    1.02
   1   7 -13   31.05    1.03
   1   7 -13   28.97    1.03
   1   7 -13   26.67    0.97
   1   7 -13   26.37    0.97
   1   7 -12   27.13    1.22
   1   7 -12   31.05    1.21
   1   7 -12   31.24    1.21
   1   7 -12   31.15    1.22
   1   7 -12   28.99    1.23
   1   7 -12   30.35    1.17
   1   7 -12   32.02    1.21
   1   7 -12   29.35    1.17
   1   7 -11   -0.01    0.26
   1   7 -11    0.76    0.37
   1   7 -11    0.77    0.31
   1   7 -11    0.28    0.33
   1   7 -11    1.02    0.35
   1   7 -11    0.27    0.33
   1   7 -11    0.76    0.37
   1   7 -10    8.09    0.59
   1   7 -10   11.11    0.76
   1   7 -10    9.66    0.66
   1   7 -10    9.25    0.61
   1   7 -10   10.48    0.73
   1   7 -10    9.23    0.67
   1   7 -10   10.15    0.68
   1   7 -10    9.47    0.69
   1   7  -9    0.15    0.42
   1   7  -9   -0.13    0.37
   1   7  -9    0.09    0.44
   1   7  -9   -0.04    0.32
   1   7  -9    0.14    0.29
   1   7  -9   -0.33    0.43
   1   7  -9    0.23    0.41
   1   7  -9   -0.10    0.44
   1   7  -9    0.27    0.39
   1   7  -9    0.11    0.42
   1   7  -9   -0.18    0.41
   1   7  -8    0.36    0.32
   1   7  -8    0.46    0.38
   1   7  -8   -0.11    0.41
   1   7  -8    0.23    0.30
   1   7  -8   -0.03    0.44
   1   7  -8   -0.02    0.40
   1   7  -8   -0.34    0.42
   1   7  -8    0.72    0.39
   1   7  -8   -0.14    0.39
   1   7  -8   -0.09    0.38
   1   7  -8   -0.04    0.32
   1   7  -8    0.16    0.33
   1   7  -8    0.19    0.40
   1   7  -8   -0.14    0.41
   1   7  -7   25.76    1.29
   1   7  -7   23.79    1.12
   1   7  -7   21.88    1.18
   1   7  -7   21.87    1.08
   1   7  -7   22.34    1.15
   1   7  -7   23.48    1.20
   1   7  -7   24.74    1.14
   1   7  -7   23.48    1.06
   1   7  -7   23.89    1.07
   1   7  -7   23.05    2.39
   1   7  -7   23.15    2.40
  -1  -7   7   21.13    1.87
   1   7  -7   24.94    1.22
   1   7  -6   35.69    1.56
   1   7  -6   36.01    1.60
   1   7  -6   40.25    2.58
   1   7  -6   36.38    1.67
   1   7  -6   35.82    1.52
   1   7  -6   35.67    1.45
  -1  -7   6   38.99    2.44
   1   7  -6   36.93    1.61
   1   7  -6   37.45    1.53
   1   7  -6   36.64    1.60
   1   7  -6   36.12    1.46
   1   7  -5   83.21    2.99
  -1  -7   5   86.08    3.97
   1   7  -5   80.87    3.06
   1   7  -5   85.72    3.03
   1   7  -5   86.34    3.11
   1   7  -5   79.10    3.04
   1   7  -5   80.26    3.04
   1   7  -5   95.85    4.27
   1   7  -5   86.11    2.99
  -1  -7   4   87.46    3.98
   1   7  -4   88.06    4.15
  -1  -7   3   19.69    1.46
   1   7  -2    3.15    0.72
  -1  -7   2    2.03    0.56
   1   7  -1   78.62    3.53
   1   7   0  262.24    9.37
   1   7   0  349.47   10.19
   1   7   1   23.62    1.41
   1   7   1   22.53    1.48
   1   7   2   36.39    1.87
   1   7   2   43.00    2.01
   1   7   2   41.02    2.12
   1   7   3   25.28    1.14
   1   7   3   25.00    1.50
   1   7   3   29.44    1.49
   1   7   3   25.32    1.56
   1   7   4  514.41   16.90
   1   7   4  486.39   16.32
   1   7   4  516.78   16.58
   1   7   4  512.65   16.83
   1   7   5  144.14    5.17
   1   7   5  143.28    5.18
   1   7   5  161.62    5.79
   1   7   5  145.85    5.47
   1   7   6  570.98   19.40
   1   7   6  611.73   19.87
   1   7   7   30.65    1.98
   1   7   7   26.39    1.61
   1   7   8   32.48    1.82
   1   7   9   21.05    1.46
   1   7  10   22.36    1.57
   1   7  11    5.38    0.50
   1   7  12   22.41    1.05
   1   7  12   20.22    1.13
   1   7  13    3.46    0.47
   1   7  13    3.54    0.37
   1   7  13    3.04    0.42
   1   7  13    2.45    0.47
   1   7  13    3.66    0.50
  -1  -7 -14  359.86   10.98
  -1  -7 -14  343.35   11.06
   1   7  14  327.95   11.05
   1   7  15    1.27    0.38
  -1  -7 -15    1.26    0.40
  -1  -7 -15    1.19    0.38
  -1  -7 -15    1.20    0.42
   1   7  16   29.51    1.33
  -1  -7 -16   27.43    1.29
  -1  -7 -16   27.67    1.25
  -1  -7 -16   27.54    1.31
   1   7  17    1.86    0.35
  -1  -7 -17    1.93    0.37
  -1  -7 -17    1.46    0.33
  -1  -7 -17    1.96    0.39
  -1  -7 -18   14.73    0.71
  -1  -7 -18   13.56    0.69
  -1  -7 -18   14.87    0.72
  -1  -7 -18   15.79    0.72
  -1  -7 -19    4.63    0.26
  -1  -7 -19    3.85    0.24
  -1  -7 -19    4.53    0.27
   1   8 -12   -0.03    0.20
   1   8 -12    0.18    0.15
   1   8 -12    0.01    0.15
   1   8 -12   -0.08    0.18
   1   8 -11    0.21    0.28
   1   8 -11   -0.07    0.35
   1   8 -11    0.29    0.27
   1   8 -11    0.53    0.28
   1   8 -11    0.49    0.30
   1   8 -11    0.44    0.27
   1   8 -11    0.18    0.28
   1   8 -10   37.96    1.56
   1   8 -10   44.33    1.77
   1   8 -10   44.20    1.64
   1   8 -10   42.30    1.66
   1   8 -10   44.00    1.68
   1   8 -10   42.67    1.76
   1   8  -9   11.76    0.77
   1   8  -9   11.77    0.72
   1   8  -9   13.23    0.78
   1   8  -9   13.58    0.74
   1   8  -9   11.31    0.84
   1   8  -9   11.90    0.66
   1   8  -9   11.77    0.80
   1   8  -9   12.15    0.78
   1   8  -8   18.20    1.02
   1   8  -8   18.46    0.94
   1   8  -8   18.81    0.96
   1   8  -8   16.27    0.93
   1   8  -8   17.12    0.88
   1   8  -8   19.01    1.03
   1   8  -8   17.49    1.07
   1   8  -8   18.75    0.99
   1   8  -8   16.01    0.96
   1   8  -8   17.40    0.88
   1   8  -8   18.90    1.02
   1   8  -8   18.01    0.99
   1   8  -8   19.17    1.12
   1   8  -8   18.14    1.00
   1   8  -7    5.59    0.53
   1   8  -7    6.01    0.61
   1   8  -7    5.90    0.61
   1   8  -7    6.85    0.65
   1   8  -7    7.09    0.60
   1   8  -7    6.18    0.62
   1   8  -7    6.59    0.54
   1   8  -7    7.44    0.59
   1   8  -7    8.10    0.72
   1   8  -7    6.85    0.63
   1   8  -7    7.42    0.67
   1   8  -6  105.10    3.53
   1   8  -6   99.21    3.55
   1   8  -6  100.16    3.68
   1   8  -6   98.04    3.64
   1   8  -6   99.79    3.55
   1   8  -6   90.57    3.41
   1   8  -6   93.58    3.58
   1   8  -6   93.60    3.47
   1   8  -6   98.11    3.56
   1   8  -6   97.64    3.59
   1   8  -6  105.51    3.53
   1   8  -6  100.19    3.44
   1   8  -6   96.73    3.54
   1   8  -6  100.60    3.46
  -1  -8   6  101.22    4.67
   1   8  -6  100.36    3.60
   1   8  -6   98.77    5.37
   1   8  -6   99.56    5.37
   1   8  -5    0.15    0.37
   1   8  -5    0.41    0.39
  -1  -8   5    0.20    0.59
   1   8  -5    0.45    0.67
   1   8  -5    0.80    0.41
   1   8  -5    0.41    0.31
   1   8  -5    0.35    0.43
   1   8  -5    0.21    0.32
   1   8  -5   -0.31    0.77
   1   8  -5   -0.31    0.75
   1   8  -5    0.88    0.41
   1   8  -5    0.34    0.32
   1   8  -5    0.49    0.39
   1   8  -5    0.82    0.43
   1   8  -5    0.16    0.33
   1   8  -4  362.60   12.17
   1   8  -4  375.15   12.12
   1   8  -4  390.51   12.23
   1   8  -4  359.56   12.16
  -1  -8   4  396.07   13.34
   1   8  -4  410.81   12.15
   1   8  -4  357.47   12.21
   1   8  -4  364.93   12.03
   1   8  -4  376.55   12.08
   1   8  -4  369.36   14.00
   1   8  -4  363.10   13.94
   1   8  -4  357.05   12.15
   1   8  -4  355.54   12.16
  -1  -8   3    3.08    0.70
   1   8  -2   51.96    2.78
   1   8  -2   45.29    1.90
  -1  -8   2   51.62    2.62
   1   8  -1  226.96    7.78
   1   8  -1  264.07    8.86
   1   8   0  193.93    6.64
   1   8   0  218.89    7.58
   1   8   1  186.99    6.09
   1   8   1  209.31    6.95
   1   8   2   66.72    3.16
   1   8   2   66.55    2.43
   1   8   2   62.75    2.81
   1   8   2   71.06    3.04
   1   8   3  268.80    9.73
   1   8   3  269.28    9.53
   1   8   3  278.18    9.52
   1   8   4  638.04   22.14
   1   8   4  683.40   22.19
   1   8   4  676.81   21.91
   1   8   5   87.38    3.73
   1   8   5   80.15    3.18
   1   8   5   91.13    3.43
   1   8   6   31.92    1.84
   1   8   6   29.12    1.49
   1   8   6   28.80    1.44
   1   8   7   26.05    1.66
   1   8   8  181.42    6.82
   1   8   9    6.61    0.84
   1   8  10   14.61    1.30
   1   8  11    2.35    0.36
   1   8  11    2.23    0.39
   1   8  11    1.67    0.33
   1   8  11    2.81    0.43
   1   8  11    1.88    0.37
   1   8  11    1.99    0.34
   1   8  12    3.09    0.39
   1   8  12    2.88    0.36
   1   8  12    2.82    0.44
   1   8  12    3.63    0.47
   1   8  12    3.58    0.45
   1   8  13    7.80    0.64
   1   8  13    7.04    0.53
   1   8  13    7.60    0.64
  -1  -8 -13    7.19    0.66
   1   8  14    0.20    0.24
  -1  -8 -14    0.18    0.39
   1   8  14    0.22    0.32
  -1  -8 -15    1.29    0.39
  -1  -8 -15    0.67    0.38
   1   8  15    0.79    0.36
  -1  -8 -15    1.07    0.42
  -1  -8 -16   29.49    1.28
  -1  -8 -16   30.07    1.34
   1   8  16   29.32    1.33
  -1  -8 -16   28.40    1.29
  -1  -8 -17   38.02    1.52
  -1  -8 -17   39.79    1.56
   1   8  17   37.55    1.54
  -1  -8 -17   38.05    1.53
  -1  -8 -18    5.55    0.41
  -1  -8 -18    7.25    0.46
  -1  -8 -18    6.05    0.42
  -1  -8 -18    6.56    0.44
  -1  -8 -19    0.78    0.13
  -1  -8 -19    0.73    0.13
   1   9 -11   18.14    0.73
   1   9 -11   17.36    0.70
   1   9 -11   17.68    0.70
   1   9 -10    1.38    0.25
   1   9 -10    1.85    0.35
   1   9 -10    1.81    0.32
   1   9 -10    1.38    0.38
   1   9 -10    1.62    0.36
   1   9 -10    2.46    0.33
   1   9 -10    2.33    0.36
   1   9  -9   63.12    2.40
   1   9  -9   65.85    2.41
   1   9  -9   65.43    2.42
   1   9  -9   66.09    2.38
   1   9  -9   66.51    2.40
   1   9  -9   67.34    2.41
   1   9  -9   60.82    2.31
   1   9  -9   64.69    2.42
   1   9  -9   62.41    2.48
   1   9  -9   67.71    2.50
   1   9  -9   70.14    2.37
   1   9  -8   22.62    1.05
   1   9  -8   24.85    1.18
   1   9  -8   25.30    1.18
   1   9  -8   24.79    1.15
   1   9  -8   24.63    1.15
   1   9  -8   23.68    1.16
   1   9  -8   22.93    1.10
   1   9  -8   23.56    1.05
   1   9  -8   24.03    1.18
   1   9  -8   23.52    1.26
   1   9  -8   23.28    1.25
   1   9  -8   25.89    1.12
   1   9  -7   18.31    0.95
   1   9  -7   18.34    1.02
   1   9  -7   16.66    1.01
   1   9  -7   16.20    0.97
   1   9  -7   17.41    0.91
   1   9  -7   15.87    0.95
   1   9  -7   17.70    1.02
   1   9  -7   16.46    0.96
   1   9  -7   18.75    0.96
   1   9  -7   17.93    0.96
   1   9  -7   17.50    0.89
   1   9  -7   18.22    1.02
   1   9  -7   17.55    1.09
   1   9  -7   18.34    1.02
   1   9  -7   20.72    1.14
   1   9  -6   18.19    0.90
   1   9  -6   19.16    1.00
   1   9  -6   17.84    1.04
   1   9  -6   17.72    1.06
   1   9  -6   18.42    1.08
   1   9  -6   18.62    0.97
   1   9  -6   18.53    1.03
   1   9  -6   17.83    0.94
   1   9  -6   19.42    1.01
   1   9  -6   18.25    1.07
   1   9  -6   17.92    1.04
   1   9  -6   17.08    0.99
   1   9  -6   18.47    0.91
   1   9  -6   18.26    0.92
   1   9  -6   17.64    1.03
   1   9  -6   19.29    1.03
   1   9  -6   17.74    1.13
   1   9  -6   19.66    1.14
   1   9  -5   49.50    1.94
   1   9  -5   49.81    2.06
   1   9  -5   51.46    1.97
   1   9  -5   48.64    1.99
   1   9  -5   47.83    2.05
   1   9  -5   51.83    1.95
   1   9  -5   44.35    1.86
   1   9  -5   45.28    1.90
   1   9  -5   47.10    2.01
   1   9  -5   47.35    1.95
   1   9  -5   50.31    2.04
   1   9  -5   51.40    2.04
   1   9  -5   50.93    1.89
   1   9  -5   45.77    1.96
   1   9  -5   46.01    1.81
   1   9  -5   49.38    2.00
   1   9  -5   48.90    1.89
   1   9  -5   55.82    2.19
   1   9  -5   47.45    3.51
   1   9  -5   46.88    3.47
   1   9  -5   52.22    2.17
  -1  -9   5   49.23    2.92
   1   9  -4    5.39    0.52
   1   9  -4    4.25    0.54
   1   9  -4    5.50    0.60
   1   9  -4    4.86    0.59
  -1  -9   4    4.93    0.94
   1   9  -4    6.21    0.66
   1   9  -4    4.60    0.50
   1   9  -4    4.48    0.47
   1   9  -4    4.80    0.58
   1   9  -4    5.71    0.60
   1   9  -4    4.93    0.52
   1   9  -4    5.35    0.53
   1   9  -4    4.38    0.42
   1   9  -4    3.72    0.46
   1   9  -4    4.14    0.55
   1   9  -4    4.58    0.54
   1   9  -4    4.58    1.23
   1   9  -4    5.58    1.30
   1   9  -4    5.24    0.65
   1   9  -4    5.08    0.57
   1   9  -4    5.32    0.59
   1   9  -3    5.51    1.17
   1   9  -3    3.66    1.02
   1   9  -3    4.63    0.96
  -1  -9   3    3.90    0.80
   1   9  -3    3.50    0.42
   1   9  -3    2.75    0.46
   1   9  -3    2.68    0.40
   1   9  -3    3.49    0.47
   1   9  -3    3.15    0.43
   1   9  -3    3.51    0.45
   1   9  -3    2.75    0.43
   1   9  -3    3.26    0.49
   1   9  -3    2.87    0.42
   1   9  -3    3.74    0.46
   1   9  -3    3.96    0.49
   1   9  -3    3.87    0.56
   1   9  -3    4.78    0.46
   1   9  -3    3.24    0.49
   1   9  -3    2.78    0.50
   1   9  -3    3.45    0.42
   1   9  -3    3.19    0.52
   1   9  -3    3.65    0.47
   1   9  -2    0.39    0.34
   1   9  -2    0.46    0.37
   1   9  -2    0.27    0.60
   1   9  -2    0.13    0.65
   1   9  -2    0.91    0.38
   1   9  -2    0.70    0.38
   1   9  -2    0.79    0.32
   1   9  -2    0.85    0.35
   1   9  -2   -0.09    0.36
   1   9  -2    1.10    0.66
  -1  -9   2    0.96    0.53
   1   9  -1   14.41    0.86
  -1  -9   1   14.11    1.33
   1   9  -1   14.60    0.88
   1   9  -1   12.63    1.36
   1   9  -1   13.10    1.56
   1   9  -1   15.16    1.64
   1   9   0  326.40   10.97
   1   9   0  297.65    9.88
   1   9   0  278.57   11.16
   1   9   0  272.58   11.15
   1   9   0  320.58   11.04
   1   9   1   12.95    1.23
   1   9   1   11.51    0.74
   1   9   1   10.32    1.38
   1   9   1   11.89    1.41
   1   9   1   12.53    1.27
   1   9   2   12.38    1.15
   1   9   2   10.73    1.26
   1   9   2   14.23    0.78
   1   9   2   10.55    1.32
   1   9   2   14.06    1.46
   1   9   3    0.19    0.29
   1   9   3    0.49    0.51
   1   9   3    0.44    0.41
   1   9   4  165.52    6.63
   1   9   4  172.80    6.33
   1   9   4  173.69    6.54
   1   9   5  241.95    8.99
   1   9   5  245.71    8.52
   1   9   6   11.55    1.16
   1   9   7  423.24   14.67
   1   9   8    1.84    0.61
   1   9   9   98.11    4.31
   1   9  10   65.62    2.48
   1   9  10   59.58    2.40
   1   9  10   65.07    2.48
   1   9  10   58.55    3.09
   1   9  10   65.70    2.52
   1   9  10   64.64    2.40
   1   9  11   16.66    0.90
   1   9  11   16.05    0.86
   1   9  11   17.42    0.95
  -1  -9 -11   15.51    0.88
   1   9  11   17.14    0.94
   1   9  11   15.82    0.94
   1   9  12   83.58    2.97
   1   9  12   82.01    3.01
   1   9  12   79.67    3.05
   1   9  12   85.43    3.10
   1   9  12   84.89    3.05
  -1  -9 -12   78.95    3.03
   1   9  13  273.24    8.71
   1   9  13  274.02    8.78
   1   9  13  264.27    8.85
   1   9  13  261.82    8.86
   1   9  13  280.95    8.85
  -1  -9 -13  264.99    8.85
   1   9  14    4.54    0.50
  -1  -9 -14    4.09    0.48
   1   9  14    4.84    0.45
   1   9  14    5.19    0.51
   1   9  14    5.58    0.54
   1   9  14    6.25    0.60
  -1  -9 -14    5.32    0.55
  -1  -9 -15   30.91    1.39
   1   9  15   30.37    1.26
  -1  -9 -15   32.99    1.38
   1   9  15   33.24    1.42
   1   9  15   27.83    1.28
  -1  -9 -15   28.79    1.33
  -1  -9 -16    0.56    0.29
  -1  -9 -16    0.29    0.33
   1   9  16    0.21    0.29
  -1  -9 -16    0.38    0.30
  -1  -9 -17   52.93    1.95
  -1  -9 -17   54.29    2.00
   1   9  17   49.77    1.90
  -1  -9 -17   57.19    1.99
  -1  -9 -18   22.37    0.94
  -1  -9 -18   23.77    0.95
  -1  -9 -18   23.63    0.95
  -1  -9 -18   22.04    0.91
  -1  -9 -19    0.35    0.13
   1  10 -10    0.37    0.21
   1  10 -10    0.53    0.18
   1  10 -10    0.56    0.18
   1  10 -10    0.45    0.23
   1  10  -9   16.51    0.79
   1  10  -9   16.88    0.78
   1  10  -9   16.12    0.72
   1  10  -9   16.32    0.80
   1  10  -9   16.55    0.80
   1  10  -9   15.55    0.82
   1  10  -8   42.00    1.60
   1  10  -8   41.41    1.64
   1  10  -8   40.56    1.63
   1  10  -8   43.38    1.59
   1  10  -8   39.66    1.62
   1  10  -8   38.36    1.55
   1  10  -8   40.61    1.64
   1  10  -8   41.67    1.61
   1  10  -8   40.25    1.64
   1  10  -8   41.49    1.54
   1  10  -8   40.63    1.71
   1  10  -7   25.06    1.20
   1  10  -7   26.11    1.18
   1  10  -7   24.06    1.14
   1  10  -7   23.33    1.17
   1  10  -7   25.72    1.11
   1  10  -7   24.85    1.15
   1  10  -7   26.46    1.21
   1  10  -7   23.92    1.17
   1  10  -7   23.06    1.12
   1  10  -7   25.30    1.20
   1  10  -7   25.21    1.09
   1  10  -7   24.36    1.27
   1  10  -7   26.03    1.14
   1  10  -7   24.35    1.26
   1  10  -6   33.37    1.50
   1  10  -6   32.22    1.53
   1  10  -6   34.06    1.49
   1  10  -6   34.73    1.44
   1  10  -6   31.58    1.34
   1  10  -6   30.32    1.44
   1  10  -6   33.04    1.40
   1  10  -6   32.59    1.44
   1  10  -6   33.57    1.51
   1  10  -6   33.43    1.51
   1  10  -6   31.96    1.44
   1  10  -6   35.13    1.40
   1  10  -6   34.63    1.51
   1  10  -6   32.69    1.59
   1  10  -6   30.68    1.56
   1  10  -6   34.34    1.43
   1  10  -5    1.79    0.44
   1  10  -5    1.41    0.49
   1  10  -5    1.18    0.44
   1  10  -5    1.32    0.37
   1  10  -5    0.85    0.47
   1  10  -5    0.58    0.46
   1  10  -5    1.12    0.35
   1  10  -5    0.95    0.43
   1  10  -5    1.09    0.39
   1  10  -5    0.90    0.45
   1  10  -5    1.42    0.42
   1  10  -5    1.29    0.40
   1  10  -5    0.97    0.30
   1  10  -5    1.10    0.46
   1  10  -5    1.25    0.37
   1  10  -5    1.31    0.40
   1  10  -5    0.85    0.44
   1  10  -5    1.45    0.48
   1  10  -5    0.91    0.46
   1  10  -5    0.91    0.45
   1  10  -4   85.37    3.23
   1  10  -4   78.57    4.73
   1  10  -4   78.16    4.72
   1  10  -4   88.62    3.03
   1  10  -4   84.98    3.06
   1  10  -4   84.49    3.07
   1  10  -4   82.06    3.11
   1  10  -4   84.20    3.14
   1  10  -4   82.87    3.06
   1  10  -4   83.59    3.02
   1  10  -4   82.04    2.98
   1  10  -4   81.14    3.10
   1  10  -4   83.35    3.00
   1  10  -4   78.91    3.09
   1  10  -4   84.56    3.04
   1  10  -4   85.15    3.01
   1  10  -4   82.32    2.96
   1  10  -4   83.27    3.07
   1  10  -4   83.49    2.92
   1  10  -4   81.30    2.96
   1  10  -4   80.53    3.06
  -1 -10   4   76.99    3.98
   1  10  -4   87.31    3.24
   1  10  -4   85.90    3.03
   1  10  -4   81.22    3.09
   1  10  -4   71.20    2.93
   1  10  -3   60.77    4.10
   1  10  -3   68.01    4.24
   1  10  -3   73.81    2.68
   1  10  -3   70.83    2.67
   1  10  -3   65.92    2.65
   1  10  -3   74.02    2.75
   1  10  -3   68.83    2.72
   1  10  -3   74.28    2.65
   1  10  -3   72.62    2.64
   1  10  -3   68.50    2.62
   1  10  -3   69.80    2.73
   1  10  -3   73.03    2.58
   1  10  -3   69.16    2.62
   1  10  -3   80.88    3.99
   1  10  -3   71.69    2.63
   1  10  -3   66.04    2.54
   1  10  -3   70.18    2.69
   1  10  -3   74.71    2.63
   1  10  -3   69.45    2.59
   1  10  -3   69.46    2.67
   1  10  -3   72.94    2.82
   1  10  -3   78.82    2.70
   1  10  -3   73.82    2.84
  -1 -10   3   75.04    3.70
   1  10  -3   67.97    2.62
   1  10  -2  144.24    6.98
   1  10  -2  149.54    7.02
   1  10  -2  157.34    5.22
   1  10  -2  150.22    5.22
   1  10  -2  144.44    5.21
   1  10  -2  156.70    5.21
   1  10  -2  152.99    5.30
   1  10  -2  146.49    5.21
   1  10  -2  147.42    5.27
   1  10  -2  143.83    5.19
   1  10  -2  160.94    5.22
   1  10  -2  149.27    5.15
   1  10  -2  137.96    5.27
   1  10  -2  168.22    6.65
   1  10  -2  149.72    5.18
   1  10  -2  165.27    5.23
   1  10  -2  150.37    5.16
   1  10  -2  160.66    5.20
   1  10  -2  149.28    5.25
   1  10  -2  164.63    5.24
   1  10  -2  148.63    5.23
   1  10  -2  159.65    5.41
   1  10  -2  167.44    5.25
  -1 -10   2  149.51    6.29
   1  10  -2  148.28    5.24
   1  10  -1    8.25    1.37
   1  10  -1    4.67    1.12
   1  10  -1    7.48    0.56
   1  10  -1    6.97    0.59
   1  10  -1    6.76    0.56
   1  10  -1    7.42    0.59
   1  10  -1    6.18    0.53
   1  10  -1    6.92    0.61
   1  10  -1    6.21    0.50
   1  10  -1    6.61    0.55
   1  10  -1    7.95    1.12
   1  10  -1    6.23    0.51
   1  10  -1    6.08    0.61
   1  10  -1    5.91    0.59
   1  10  -1    6.43    0.54
   1  10  -1    7.38    0.55
   1  10  -1    6.80    0.54
   1  10  -1    6.60    0.55
   1  10  -1    7.12    0.57
   1  10  -1    7.22    0.66
   1  10  -1    7.67    0.58
   1  10  -1    6.85    0.61
   1  10  -1    6.88    0.58
  -1 -10   1    8.33    1.08
   1  10   0  121.30    4.34
   1  10   0  125.05    4.35
   1  10   0  131.76    4.33
   1  10   0  124.35    4.29
   1  10   0  124.35    4.43
   1  10   0  136.69    5.49
   1  10   0  116.38    4.29
   1  10   0  124.32    4.34
   1  10   0  121.39    4.28
   1  10   0  112.79    5.68
   1  10   0  122.33    5.83
   1  10   0  131.78    4.30
   1  10   1  299.96   10.03
   1  10   1  275.88   11.40
   1  10   1  286.12   11.48
   1  10   1  315.21   11.25
   1  10   1  334.89   11.13
   1  10   2   28.60    1.33
   1  10   2   26.41    2.17
   1  10   2   26.00    2.19
   1  10   2   30.93    2.11
   1  10   2   28.21    1.92
   1  10   3    8.53    0.63
   1  10   3    9.57    1.19
   1  10   3    8.18    1.23
   1  10   3    8.87    1.17
   1  10   3    6.99    1.17
   1  10   3    8.96    1.00
   1  10   4  211.31    8.30
   1  10   4  221.25    8.37
   1  10   4  215.06    7.88
   1  10   5    3.79    0.91
   1  10   5    6.25    0.96
   1  10   6   14.30    1.44
   1  10   6   13.05    1.37
   1  10   7   20.25    1.77
   1  10   7   20.32    1.65
   1  10   8   33.16    2.37
   1  10   8   29.51    2.06
   1  10   9   25.91    1.19
   1  10   9   23.83    1.17
   1  10   9   25.18    1.21
   1  10   9   27.04    2.24
   1  10   9   26.22    1.28
   1  10   9   25.64    1.21
   1  10   9   24.52    1.24
   1  10   9   25.11    1.24
   1  10   9   21.92    1.76
   1  10  10   12.49    0.78
   1  10  10   12.39    0.79
   1  10  10   12.31    0.79
   1  10  10   14.02    1.68
   1  10  10   13.49    0.86
   1  10  10   12.31    0.80
   1  10  10   13.89    0.88
   1  10  10   13.12    0.87
   1  10  11   40.15    1.62
   1  10  11   43.60    1.75
   1  10  11   35.39    2.83
   1  10  11   37.40    1.65
   1  10  11   36.72    1.62
   1  10  11   37.64    1.74
   1  10  11   37.40    1.71
   1  10  12    4.91    0.49
   1  10  12    4.56    0.52
  -1 -10 -12    4.07    0.45
   1  10  12    4.65    0.49
   1  10  12    4.74    0.60
   1  10  12    3.88    0.56
   1  10  13   90.95    3.13
   1  10  13   77.89    3.05
   1  10  13   76.25    3.15
   1  10  13   88.32    3.00
   1  10  13   85.70    3.05
   1  10  13   88.11    3.15
  -1 -10 -13   78.08    3.03
   1  10  14    5.21    0.54
  -1 -10 -14    3.87    0.45
   1  10  14    5.15    0.44
   1  10  14    5.65    0.50
   1  10  14    5.71    0.59
   1  10  14    4.24    0.51
  -1 -10 -14    4.77    0.51
  -1 -10 -15   83.58    3.20
  -1 -10 -15   93.22    3.28
   1  10  15  101.23    3.23
   1  10  15   87.69    3.22
   1  10  15   93.43    3.25
   1  10  16    9.13    0.56
  -1 -10 -16    8.34    0.54
  -1 -10 -16    9.05    0.59
   1  10  17    6.02    0.43
  -1 -10 -17    6.27    0.44
  -1 -10 -17    5.44    0.40
  -1 -10 -17    6.62    0.45
  -1 -10 -18   15.66    0.62
   1  11  -9   55.72    1.90
   1  11  -9   56.07    1.91
   1  11  -8    6.43    0.45
   1  11  -8    4.56    0.44
   1  11  -8    5.82    0.44
   1  11  -8    4.99    0.42
   1  11  -8    6.19    0.45
   1  11  -8    5.28    0.38
   1  11  -7    4.70    0.42
   1  11  -7    4.24    0.46
   1  11  -7    4.01    0.41
   1  11  -7    4.86    0.48
   1  11  -7    4.40    0.44
   1  11  -7    4.80    0.48
   1  11  -7    3.97    0.48
   1  11  -7    4.91    0.43
   1  11  -7    4.85    0.51
   1  11  -7    4.67    0.49
   1  11  -6   69.11    2.51
   1  11  -6   73.44    2.71
   1  11  -6   73.23    2.65
   1  11  -6   71.16    2.64
   1  11  -6   72.26    2.58
   1  11  -6   75.57    2.70
   1  11  -6   69.95    2.59
   1  11  -6   75.70    2.61
   1  11  -6   70.29    2.61
   1  11  -6   71.01    2.56
   1  11  -6   71.97    2.67
   1  11  -6   69.88    2.76
   1  11  -6   72.73    2.61
   1  11  -6   73.24    2.68
   1  11  -5    4.58    0.47
   1  11  -5    4.25    0.59
   1  11  -5    4.72    0.57
   1  11  -5    4.73    0.58
   1  11  -5    4.61    0.54
   1  11  -5    4.04    0.50
   1  11  -5    4.05    0.57
   1  11  -5    5.30    0.51
   1  11  -5    4.33    0.49
   1  11  -5    4.57    0.56
   1  11  -5    4.21    0.40
   1  11  -5    4.78    0.50
   1  11  -5    4.56    0.56
   1  11  -5    4.55    0.48
   1  11  -5    5.13    0.62
   1  11  -5    4.60    0.51
   1  11  -5    4.44    0.58
   1  11  -4   11.61    0.75
   1  11  -4   12.35    0.82
   1  11  -4   12.92    0.80
   1  11  -4   11.09    0.80
   1  11  -4   11.86    0.73
   1  11  -4   11.83    0.84
   1  11  -4   12.18    0.76
   1  11  -4   11.47    0.84
   1  11  -4   11.42    0.73
   1  11  -4   12.89    0.76
   1  11  -4   12.79    0.75
   1  11  -4   12.92    0.84
   1  11  -4   11.93    0.73
   1  11  -4   12.00    0.67
   1  11  -4   12.35    0.73
   1  11  -4   12.70    0.83
   1  11  -4   11.65    0.74
   1  11  -4   12.28    0.90
   1  11  -4   11.05    0.82
   1  11  -3    7.43    0.60
   1  11  -3    5.61    0.66
   1  11  -3    7.05    0.64
   1  11  -3    7.47    0.57
   1  11  -3    7.34    0.57
   1  11  -3    6.69    0.59
   1  11  -3    7.17    0.57
   1  11  -3    7.33    0.56
   1  11  -3    6.65    0.57
   1  11  -3    6.83    0.65
   1  11  -3    7.07    0.58
   1  11  -3    6.39    0.51
   1  11  -3    7.33    0.64
   1  11  -3    7.03    0.58
   1  11  -3    6.93    0.61
   1  11  -3    6.55    0.62
   1  11  -3    6.55    0.71
   1  11  -3    6.95    0.63
   1  11  -3    5.82    0.54
   1  11  -2   80.76    4.94
   1  11  -2   80.87    4.93
   1  11  -2  102.47    3.39
   1  11  -2   94.14    3.39
   1  11  -2   90.15    3.38
   1  11  -2   98.04    3.36
   1  11  -2   94.54    3.48
   1  11  -2   90.14    3.38
   1  11  -2   93.83    3.38
   1  11  -2   92.62    3.32
   1  11  -2  102.78    4.75
   1  11  -2   92.41    3.33
   1  11  -2   95.80    3.36
   1  11  -2   95.43    3.35
   1  11  -2   90.98    3.42
   1  11  -2   96.93    3.35
   1  11  -2   92.59    3.30
   1  11  -2  101.37    3.41
   1  11  -2   93.07    3.41
   1  11  -2  101.26    3.42
   1  11  -2   96.15    3.57
  -1 -11   2   89.01    4.37
   1  11  -2   85.82    3.37
   1  11  -1   62.26    3.99
   1  11  -1   65.84    4.12
   1  11  -1   71.95    2.54
   1  11  -1   70.28    2.57
   1  11  -1   68.83    2.54
   1  11  -1   58.38    2.50
   1  11  -1   64.30    2.53
   1  11  -1   65.96    2.61
   1  11  -1   68.36    2.49
   1  11  -1   69.70    2.56
   1  11  -1   60.57    2.52
   1  11  -1   66.18    2.48
   1  11  -1   69.44    3.70
   1  11  -1   67.13    2.62
   1  11  -1   71.67    2.53
   1  11  -1   70.86    2.53
   1  11  -1   72.06    2.52
   1  11  -1   68.60    2.51
   1  11  -1   72.62    2.56
   1  11  -1   66.47    2.56
   1  11  -1   75.56    2.59
   1  11  -1   70.35    2.71
  -1 -11   1   69.92    3.55
   1  11  -1   66.73    2.61
   1  11  -1   65.50    2.58
   1  11   0    0.95    0.33
   1  11   0    1.40    0.37
   1  11   0    1.44    0.43
   1  11   0    1.38    0.44
   1  11   0    1.44    0.42
   1  11   0    0.72    0.64
  -1 -11   0    0.19    0.50
   1  11   0    1.53    0.38
   1  11   0    1.54    0.41
   1  11   0    1.28    0.38
   1  11   0    1.57    0.44
   1  11   0    1.76    0.41
   1  11   0    1.04    0.34
   1  11   0    1.22    0.38
   1  11   0    0.74    0.35
   1  11   0    0.96    0.43
   1  11   0    1.93    0.41
   1  11   0    1.29    0.38
   1  11   0    0.15    0.75
   1  11   0    0.29    0.76
   1  11   0    0.70    0.45
   1  11   0    0.97    0.39
   1  11   0    0.65    0.39
   1  11   0    1.45    0.44
   1  11   1  233.17    7.64
   1  11   1  238.22    7.69
   1  11   1  226.28    7.62
   1  11   1  218.36    7.63
   1  11   1  231.69    7.74
   1  11   1  259.23    9.03
   1  11   1  227.27    7.72
   1  11   1  238.85    7.76
   1  11   1  228.91    7.74
   1  11   1  249.79    7.73
   1  11   1  243.83    7.70
   1  11   1  234.51    7.65
   1  11   1  218.13    7.61
   1  11   1  226.14    7.69
   1  11   1  238.83    7.66
   1  11   1  222.59    7.68
   1  11   1  225.10    7.67
   1  11   1  220.80    7.65
   1  11   1  204.61    9.29
   1  11   1  205.25    9.25
   1  11   1  235.42    7.84
   1  11   1  236.84    7.69
   1  11   1  236.16    9.15
   1  11   1  240.09    7.79
   1  11   1  233.99    7.74
   1  11   2    0.68    0.37
   1  11   2    1.05    0.38
   1  11   2    0.98    0.55
   1  11   2    0.93    0.35
   1  11   2    0.74    0.35
   1  11   2    0.47    0.38
   1  11   2    1.09    0.35
   1  11   2    1.66    0.40
   1  11   2    1.14    0.34
   1  11   2    1.79    0.36
   1  11   2    1.17    0.32
   1  11   2    0.85    0.37
   1  11   2    0.55    0.31
   1  11   2    0.74    0.32
   1  11   2    1.23    0.80
   1  11   2    0.98    0.67
   1  11   2    0.41    0.75
   1  11   2    0.72    0.35
   1  11   2    1.15    0.42
   1  11   2    1.81    0.38
   1  11   2    1.41    0.41
   1  11   3    0.19    0.28
   1  11   3    0.27    0.31
   1  11   3    0.48    0.51
   1  11   3    0.20    0.31
   1  11   3    0.38    0.31
   1  11   3    0.46    0.31
   1  11   3    0.24    0.35
   1  11   3   -0.07    0.37
   1  11   3    0.50    0.31
   1  11   3    0.24    0.30
   1  11   3    0.31    0.33
   1  11   3    1.11    0.33
   1  11   3    0.45    0.31
   1  11   3    0.44    0.35
   1  11   3    0.31    0.31
   1  11   3    0.12    0.37
   1  11   3   -0.39    0.73
   1  11   3    0.42    0.67
   1  11   3    0.53    0.76
   1  11   3    0.37    0.36
   1  11   3    0.09    0.37
   1  11   4    2.90    0.45
   1  11   4    3.70    0.44
   1  11   4    3.11    0.63
   1  11   4    3.72    0.42
   1  11   4    3.25    0.43
   1  11   4    3.25    0.46
   1  11   4    2.79    0.42
   1  11   4    3.36    0.43
   1  11   4    3.09    0.42
   1  11   4    2.65    0.79
   1  11   4    3.19    0.44
   1  11   4    2.52    0.38
   1  11   4    2.97    0.44
   1  11   4    2.25    0.83
   1  11   4    3.32    0.44
   1  11   5    8.30    0.65
   1  11   5    5.79    1.05
   1  11   5    6.75    0.57
   1  11   5    7.68    0.58
   1  11   5    7.49    0.62
   1  11   5    8.13    0.65
   1  11   5    7.46    0.59
   1  11   5    8.11    0.64
   1  11   5    8.13    1.17
   1  11   5    6.43    0.58
   1  11   5    7.08    0.58
   1  11   5    8.41    0.64
   1  11   5    7.85    0.58
   1  11   5    7.87    0.60
   1  11   6    0.35    0.36
   1  11   6    0.65    0.32
   1  11   6    0.88    0.33
   1  11   6    0.54    0.32
   1  11   6    0.83    0.33
   1  11   6    1.66    0.74
   1  11   6    0.55    0.36
   1  11   6    0.56    0.32
   1  11   6    0.74    0.35
   1  11   6    0.20    0.58
   1  11   6    0.26    0.34
   1  11   6    0.42    0.30
   1  11   6    0.61    0.32
   1  11   6    0.30    0.35
   1  11   6    0.66    0.40
   1  11   7    5.01    0.60
   1  11   7    6.42    0.58
   1  11   7    4.99    0.54
   1  11   7    4.80    0.97
   1  11   7    5.66    0.53
   1  11   7    5.69    0.53
   1  11   7    3.67    0.53
   1  11   7    6.43    1.13
   1  11   7    5.69    0.53
   1  11   7    5.79    0.54
   1  11   7    5.27    0.55
   1  11   7    7.14    0.61
   1  11   8   22.73    1.15
   1  11   8   18.68    1.05
   1  11   8   21.46    1.11
   1  11   8   19.24    1.04
   1  11   8   19.83    1.06
   1  11   8   20.88    1.05
   1  11   8   20.58    1.95
   1  11   8   18.28    1.03
   1  11   8   18.41    1.02
   1  11   8   21.51    1.11
   1  11   8   17.97    1.68
   1  11   8   20.40    1.08
   1  11   9   71.57    2.69
   1  11   9   68.61    2.59
   1  11   9   65.11    2.58
   1  11   9   67.60    2.64
   1  11   9   71.52    2.60
   1  11   9   64.39    3.83
   1  11   9   68.59    2.59
   1  11   9   63.13    2.53
   1  11   9   65.26    2.61
   1  11   9   70.45    2.61
   1  11  10    8.85    0.69
   1  11  10    8.68    0.69
   1  11  10    8.42    0.72
   1  11  10    8.59    0.69
   1  11  10    9.79    1.48
   1  11  10    9.19    0.73
   1  11  10    8.80    0.66
   1  11  10    8.75    0.72
   1  11  10    8.72    0.75
   1  11  11   13.12    0.82
   1  11  11   12.05    0.79
   1  11  11   13.91    0.90
   1  11  11   13.05    0.84
   1  11  11   12.58    1.64
   1  11  11   14.70    0.87
   1  11  11   12.04    0.79
   1  11  11   13.40    0.91
   1  11  12   96.63    3.53
   1  11  12   91.07    3.39
   1  11  12   91.68    3.36
   1  11  12   94.36    3.42
   1  11  12   96.16    3.50
   1  11  13  137.42    4.84
   1  11  13  136.82    4.65
   1  11  13  138.45    4.71
   1  11  13  138.83    4.80
   1  11  13  127.92    4.70
   1  11  14   59.34    2.31
   1  11  14   62.26    2.24
   1  11  14   61.38    2.43
   1  11  14   67.34    2.39
   1  11  14   64.68    2.32
   1  11  14   66.46    2.40
   1  11  15   10.59    0.66
   1  11  15   10.73    0.68
   1  11  15   11.64    0.74
   1  11  15   12.37    0.58
   1  11  15   11.74    0.64
   1  11  15   10.23    0.64
   1  11  16    4.95    0.42
   1  11  16    4.88    0.48
  -1 -11 -16    4.78    0.39
   1  11  16    5.32    0.48
   1  11  16    6.08    0.39
  -1 -11 -16    5.67    0.46
  -1 -11 -17    0.41    0.19
   1  11  17    0.73    0.27
  -1 -11 -17    0.81    0.25
   1  11  17    0.90    0.27
  -1 -11 -18    0.10    0.15
   1  11  18    0.14    0.17
   1  12  -8    0.12    0.15
   1  12  -8    0.22    0.15
   1  12  -8    0.02    0.17
   1  12  -7   14.52    0.67
   1  12  -7   13.48    0.65
   1  12  -7   13.41    0.65
   1  12  -7   13.43    0.61
   1  12  -6   30.14    1.22
   1  12  -6   29.88    1.19
   1  12  -6   28.45    1.19
   1  12  -6   27.93    1.22
   1  12  -6   28.95    1.21
   1  12  -6   28.16    1.17
   1  12  -6   27.85    1.20
   1  12  -6   25.92    1.24
   1  12  -6   27.93    1.15
   1  12  -6   29.70    1.15
   1  12  -5    1.72    0.37
   1  12  -5    1.75    0.37
   1  12  -5    1.99    0.41
   1  12  -5    1.25    0.43
   1  12  -5    1.57    0.43
   1  12  -5    1.27    0.31
   1  12  -5    1.54    0.43
   1  12  -5    1.99    0.36
   1  12  -5    1.17    0.42
   1  12  -5    1.39    0.40
   1  12  -5    1.59    0.36
   1  12  -5    1.31    0.42
   1  12  -5    1.70    0.35
   1  12  -5    1.43    0.42
   1  12  -4    4.98    0.53
   1  12  -4    5.29    0.56
   1  12  -4    5.46    0.58
   1  12  -4    4.96    0.47
   1  12  -4    4.76    0.50
   1  12  -4    5.18    0.49
   1  12  -4    4.15    0.53
   1  12  -4    4.54    0.41
   1  12  -4    4.80    0.54
   1  12  -4    4.74    0.48
   1  12  -4    5.21    0.48
   1  12  -4    5.12    0.48
   1  12  -4    4.14    0.55
   1  12  -4    4.50    0.50
   1  12  -3   19.87    1.02
   1  12  -3   19.29    1.02
   1  12  -3   19.21    1.02
   1  12  -3   19.13    1.08
   1  12  -3   20.70    1.00
   1  12  -3   19.79    0.97
   1  12  -3   19.42    0.93
   1  12  -3   20.86    1.08
   1  12  -3   21.63    0.99
   1  12  -3   20.39    1.05
   1  12  -3   20.24    0.98
   1  12  -3   21.55    1.00
   1  12  -3   19.72    1.15
   1  12  -3   19.90    0.99
   1  12  -2    7.41    0.63
   1  12  -2    6.83    0.64
   1  12  -2    7.56    0.68
   1  12  -2    7.60    0.58
   1  12  -2    7.68    0.58
   1  12  -2    7.62    0.54
   1  12  -2    6.93    0.58
   1  12  -2    6.78    0.60
   1  12  -2    6.91    0.61
   1  12  -2    7.47    0.61
   1  12  -2    6.92    0.60
   1  12  -2    7.45    0.58
   1  12  -2    8.57    0.64
   1  12  -2    7.94    0.73
   1  12  -2    6.66    0.56
   1  12  -1   99.61    3.43
   1  12  -1   95.45    3.49
   1  12  -1   98.05    3.34
   1  12  -1   90.47    3.38
   1  12  -1   95.59    3.35
   1  12  -1   96.67    3.40
   1  12  -1   99.88    3.38
   1  12  -1   91.60    3.47
   1  12  -1   95.23    3.37
   1  12  -1   97.69    3.38
   1  12  -1   95.81    3.36
   1  12  -1   90.93    3.33
   1  12  -1   99.34    3.42
   1  12  -1   88.29    3.40
   1  12  -1   93.39    3.38
   1  12  -1   99.51    3.40
   1  12  -1   93.25    3.56
   1  12  -1   95.93    3.41
   1  12  -1   88.31    3.41
   1  12  -1   95.00    3.47
   1  12   0   91.36    5.43
   1  12   0   92.29    5.42
   1  12   0  112.13    3.89
   1  12   0  117.42    3.97
   1  12   0  109.75    3.91
   1  12   0  108.04    4.00
   1  12   0  116.34    3.91
   1  12   0  113.84    3.96
   1  12   0  118.49    3.97
   1  12   0  112.42    3.89
   1  12   0  113.04    3.93
   1  12   0  110.53    4.01
   1  12   0  125.07    5.28
   1  12   0  116.25    3.92
   1  12   0  115.89    3.91
   1  12   0  106.38    3.87
   1  12   0  111.98    3.90
   1  12   0  113.33    3.89
   1  12   0  110.37    3.97
   1  12   0  115.56    3.95
   1  12   0  106.97    3.92
   1  12   0  106.32    4.08
   1  12   0  114.74    3.95
  -1 -12   0   98.37    4.85
   1  12   0  110.59    4.00
   1  12   0  107.54    3.99
   1  12   1   49.69    3.57
   1  12   1   50.01    3.54
   1  12   1   61.35    2.22
   1  12   1   62.38    2.29
   1  12   1   59.13    2.19
   1  12   1   58.74    2.32
   1  12   1   54.74    2.21
   1  12   1   62.55    2.32
   1  12   1   61.51    2.35
   1  12   1   57.54    2.21
   1  12   1   62.43    2.25
   1  12   1   60.92    3.31
   1  12   1   59.12    2.33
   1  12   1   60.79    2.24
   1  12   1   58.23    2.22
   1  12   1   54.93    2.18
   1  12   1   58.08    2.28
   1  12   1   56.34    2.23
   1  12   1   59.21    2.26
   1  12   1   60.65    2.28
   1  12   1   60.35    2.42
  -1 -12  -1   51.63    3.06
   1  12   1   61.10    2.35
   1  12   1   59.87    2.32
   1  12   2   29.27    1.41
   1  12   2   35.27    1.40
   1  12   2   36.42    1.49
   1  12   2   34.21    1.51
   1  12   2   32.24    2.25
   1  12   2   34.03    1.47
   1  12   2   35.20    1.52
   1  12   2   31.71    1.40
   1  12   2   35.94    1.56
   1  12   2   37.83    1.50
   1  12   2   34.45    1.52
   1  12   2   33.70    1.41
   1  12   2   34.73    1.46
   1  12   2   31.93    1.39
   1  12   2   34.07    1.43
   1  12   2   33.29    1.47
   1  12   2   33.94    1.48
   1  12   2   32.09    1.45
   1  12   2   33.49    1.47
   1  12   2   35.67    1.62
   1  12   2   31.63    2.43
   1  12   2   25.76    2.49
   1  12   2   29.76    2.62
   1  12   2   38.12    1.59
   1  12   2   36.01    1.53
   1  12   3  299.02    9.62
   1  12   3  294.51    9.65
   1  12   3  299.16   11.13
   1  12   3  298.29    9.70
   1  12   3  286.10    9.59
   1  12   3  281.80    9.52
   1  12   3  307.22    9.67
   1  12   3  293.55    9.68
   1  12   3  294.44    9.66
   1  12   3  311.40    9.63
   1  12   3  278.10    9.53
   1  12   3  288.99    9.61
   1  12   3  287.33    9.56
   1  12   3  286.04    9.61
   1  12   3  304.96    9.70
   1  12   3  300.12    9.62
   1  12   3  279.03    9.60
   1  12   3  264.82    9.57
   1  12   3  297.49    9.66
   1  12   3  310.13    9.75
   1  12   4  376.03   11.66
   1  12   4  358.56   11.67
   1  12   4  336.60   13.03
   1  12   4  349.91   11.60
   1  12   4  364.07   11.73
   1  12   4  378.64   11.70
   1  12   4  340.23   11.67
   1  12   4  376.90   11.70
   1  12   4  327.13   11.61
   1  12   4  376.16   11.64
   1  12   4  326.49   11.53
   1  12   4  351.10   11.65
   1  12   4  372.81   11.64
   1  12   4  326.64   11.55
   1  12   4  371.23   11.75
   1  12   4  355.91   11.64
   1  12   4  366.10   11.71
   1  12   4  352.56   11.67
   1  12   4  357.51   11.67
   1  12   4  371.15   11.68
   1  12   5   12.42    0.79
   1  12   5   13.47    0.87
   1  12   5   13.69    0.83
   1  12   5   11.77    1.55
   1  12   5   11.55    0.84
   1  12   5   14.36    0.86
   1  12   5   12.01    0.74
   1  12   5   13.16    0.75
   1  12   5   11.91    0.79
   1  12   5   14.14    0.84
   1  12   5   12.55    0.79
   1  12   5   16.14    0.92
   1  12   5   15.31    0.87
   1  12   5   13.09    0.81
   1  12   5   13.06    0.82
   1  12   5   12.64    0.84
   1  12   5   13.53    0.83
   1  12   6   27.66    1.26
   1  12   6   30.43    1.37
   1  12   6   18.73    1.97
   1  12   6   26.90    1.26
   1  12   6   28.42    1.27
   1  12   6   28.12    1.32
   1  12   6   27.27    1.17
   1  12   6   23.66    1.20
   1  12   6   26.72    1.26
   1  12   6   25.67    1.26
   1  12   6   26.66    1.21
   1  12   6   30.87    1.38
   1  12   6   27.79    1.31
   1  12   6   24.63    1.26
   1  12   6   22.39    1.21
   1  12   6   21.60    2.01
   1  12   6   29.08    1.32
   1  12   6   24.40    1.25
   1  12   6   28.79    1.27
   1  12   7  167.00    5.92
   1  12   7  173.03    5.98
   1  12   7  167.97    7.36
   1  12   7  184.74    6.01
   1  12   7  176.31    6.01
   1  12   7  171.16    5.99
   1  12   7  179.29    5.97
   1  12   7  171.36    5.90
   1  12   7  161.32    7.12
   1  12   7  171.86    5.94
   1  12   7  177.10    5.99
   1  12   7  179.66    6.05
   1  12   7  173.09    5.92
   1  12   7  172.60    5.97
   1  12   8   27.01    1.28
   1  12   8   25.54    1.23
   1  12   8   27.01    1.27
   1  12   8   22.59    2.13
   1  12   8   26.31    1.25
   1  12   8   24.94    1.26
   1  12   8   24.96    1.25
   1  12   8   22.78    1.96
   1  12   8   24.09    1.23
   1  12   9    1.96    0.44
   1  12   9    1.77    0.46
   1  12   9    1.33    0.41
   1  12   9    1.83    0.44
   1  12   9    1.25    0.85
   1  12   9    2.05    0.44
   1  12   9    1.60    0.42
   1  12   9    1.77    0.46
   1  12   9    1.40    0.46
   1  12  10  218.38    7.35
   1  12  10  216.56    7.25
   1  12  10  211.93    7.28
   1  12  10  204.29    7.22
   1  12  10  218.48    7.25
   1  12  10  207.11    7.29
   1  12  10  212.88    8.99
   1  12  10  224.46    7.34
   1  12  10  210.80    7.27
   1  12  10  222.17    7.27
   1  12  11    1.11    0.47
   1  12  11    1.12    0.38
   1  12  11    1.37    0.44
   1  12  11    1.48    0.40
   1  12  11    0.81    0.37
   1  12  11    2.82    0.53
   1  12  11    0.83    0.44
   1  12  11    1.21    0.40
   1  12  11    0.80    0.49
   1  12  12    2.20    0.49
   1  12  12    3.30    0.47
   1  12  12    3.30    0.45
   1  12  12    3.17    0.43
   1  12  12    2.81    0.51
   1  12  12    2.71    0.51
   1  12  12    2.85    0.51
   1  12  12    2.78    0.47
   1  12  13   11.91    0.83
   1  12  13   11.90    0.80
   1  12  13   12.15    0.83
   1  12  13   13.55    0.73
   1  12  13   12.41    0.76
   1  12  13   10.85    0.74
   1  12  14    0.05    0.37
   1  12  14    0.25    0.27
   1  12  14    0.45    0.27
   1  12  14    0.11    0.34
   1  12  14    0.06    0.29
   1  12  14   -0.32    0.41
   1  12  14    0.42    0.36
   1  12  15   13.69    0.80
   1  12  15   13.63    0.70
   1  12  15   13.03    0.74
   1  12  15   12.85    0.79
   1  12  15   13.88    0.65
   1  12  15   12.13    0.72
   1  12  16    9.41    0.61
  -1 -12 -16   10.21    0.59
   1  12  16    9.65    0.56
   1  12  16   10.38    0.63
   1  12  16   10.74    0.54
   1  12  16    9.98    0.54
   1  12  17   14.44    0.66
   1  12  17   12.20    0.53
  -1 -12 -17   13.51    0.62
  -1 -12 -17   11.22    0.53
   1  12  17   14.16    0.64
   1  12  18    2.87    0.23
   1  12  18    2.20    0.22
   1  12  18    2.56    0.22
   1  13  -7   22.22    0.80
   1  13  -7   22.46    0.80
   1  13  -6   22.75    0.93
   1  13  -6   23.37    0.90
   1  13  -6   22.70    0.93
   1  13  -6   22.94    0.92
   1  13  -5   35.70    1.39
   1  13  -5   35.73    1.36
   1  13  -5   31.39    1.40
   1  13  -5   36.61    1.33
   1  13  -5   34.17    1.39
   1  13  -5   35.89    1.40
   1  13  -5   37.88    1.35
   1  13  -5   33.17    1.31
   1  13  -4   66.50    2.29
   1  13  -4   63.00    2.35
   1  13  -4   61.75    2.30
   1  13  -4   65.17    2.26
   1  13  -4   66.29    2.27
   1  13  -4   62.76    2.24
   1  13  -4   62.85    2.27
   1  13  -4   58.35    2.37
   1  13  -4   60.61    2.24
   1  13  -3    0.32    0.35
   1  13  -3    0.46    0.39
   1  13  -3    0.23    0.30
   1  13  -3    0.24    0.34
   1  13  -3    0.10    0.42
   1  13  -3    0.26    0.27
   1  13  -3    0.59    0.35
   1  13  -3    0.11    0.37
   1  13  -3   -0.08    0.29
   1  13  -3   -0.40    0.34
   1  13  -3   -0.02    0.32
   1  13  -2   11.54    0.70
   1  13  -2   11.32    0.77
   1  13  -2   11.47    0.73
   1  13  -2   11.38    0.67
   1  13  -2   11.21    0.65
   1  13  -2   11.87    0.70
   1  13  -2   11.01    0.81
   1  13  -2   12.11    0.68
   1  13  -2   11.47    0.70
   1  13  -2   11.59    0.71
   1  13  -1   25.71    1.16
   1  13  -1   25.43    1.27
   1  13  -1   23.42    1.17
   1  13  -1   26.58    1.28
   1  13  -1   26.77    1.22
   1  13  -1   27.47    1.18
   1  13  -1   27.41    1.20
   1  13  -1   25.58    1.15
   1  13  -1   27.30    1.18
   1  13  -1   26.10    1.14
   1  13  -1   26.28    1.16
   1  13  -1   30.22    1.24
   1  13  -1   23.60    1.30
   1  13  -1   27.64    1.17
   1  13  -1   25.90    1.21
   1  13  -1   26.35    1.27
   1  13   0    2.09    0.37
   1  13   0    1.91    0.41
   1  13   0    1.09    0.43
   1  13   0    1.29    0.44
   1  13   0    1.58    0.45
   1  13   0    1.57    0.43
   1  13   0    1.65    0.42
   1  13   0    1.58    0.36
   1  13   0    1.55    0.42
   1  13   0    1.47    0.46
   1  13   0    1.59    0.38
   1  13   0    1.50    0.36
   1  13   0    1.63    0.42
   1  13   0    1.84    0.43
   1  13   0    1.81    0.48
   1  13   0    1.33    0.34
   1  13   0    1.33    0.44
   1  13   0    1.72    0.42
   1  13   1   20.91    1.04
   1  13   1   18.99    0.97
   1  13   1   17.85    1.04
   1  13   1   20.79    1.10
   1  13   1   21.87    1.06
   1  13   1   19.62    0.99
   1  13   1   20.84    1.13
   1  13   1   20.63    1.00
   1  13   1   20.57    1.00
   1  13   1   19.07    0.95
   1  13   1   18.62    0.95
   1  13   1   20.39    1.07
   1  13   1   20.49    0.99
   1  13   1   21.84    1.05
   1  13   1   21.16    1.03
   1  13   1   21.06    0.96
   1  13   1   20.50    1.08
   1  13   1   20.80    1.10
   1  13   2    3.39    0.50
   1  13   2    3.36    0.50
   1  13   2    2.48    0.45
   1  13   2    2.37    0.41
   1  13   2    2.46    0.52
   1  13   2    3.05    0.48
   1  13   2    2.48    0.48
   1  13   2    2.94    0.52
   1  13   2    2.67    0.39
   1  13   2    2.62    0.42
   1  13   2    2.86    0.45
   1  13   2    2.55    0.40
   1  13   2    2.53    0.49
   1  13   2    2.63    0.45
   1  13   2    3.41    0.44
   1  13   2    2.76    0.48
   1  13   2    2.33    0.35
   1  13   2    2.97    0.49
   1  13   2    2.33    0.49
   1  13   3   17.79    0.97
   1  13   3   17.45    1.00
   1  13   3   19.03    1.03
   1  13   3   18.46    0.97
   1  13   3   18.35    1.05
   1  13   3   17.87    0.89
   1  13   3   13.77    1.65
   1  13   3   19.49    1.03
   1  13   3   16.75    0.88
   1  13   3   19.99    0.98
   1  13   3   17.52    0.89
   1  13   3   18.10    0.98
   1  13   3   18.79    0.92
   1  13   3   18.27    0.98
   1  13   3   17.73    0.97
   1  13   3   17.88    0.97
   1  13   3   16.52    0.89
   1  13   3   17.94    0.95
   1  13   3   17.58    1.01
   1  13   3   20.28    1.08
   1  13   4   81.51    2.92
   1  13   4   77.48    2.93
   1  13   4   69.82    4.06
   1  13   4   78.61    2.98
   1  13   4   80.20    2.88
   1  13   4   82.30    2.95
   1  13   4   75.81    2.77
   1  13   4   78.51    2.97
   1  13   4   80.53    2.96
   1  13   4   85.55    2.90
   1  13   4   80.01    2.91
   1  13   4   72.98    2.79
   1  13   4   82.45    2.91
   1  13   4   76.53    2.83
   1  13   4   84.95    3.00
   1  13   4   80.25    2.90
   1  13   4   76.44    2.91
   1  13   4   74.70    2.88
   1  13   4   79.01    2.94
   1  13   5  145.18    4.83
   1  13   5  147.02    4.85
   1  13   5  132.99    6.15
   1  13   5  142.56    4.76
   1  13   5  132.05    4.84
   1  13   5  143.62    4.85
   1  13   5  141.87    4.76
   1  13   5  119.62    4.73
   1  13   5  137.23    4.82
   1  13   5  142.85    4.79
   1  13   5  125.90    4.70
   1  13   5  158.13    4.96
   1  13   5  137.33    4.80
   1  13   5  139.36    4.86
   1  13   5  139.41    4.83
   1  13   5  144.53    4.85
   1  13   5  142.16    4.84
   1  13   6    1.25    0.35
   1  13   6    0.85    0.47
   1  13   6    1.02    0.42
   1  13   6    1.09    0.45
   1  13   6    0.92    0.43
   1  13   6    0.53    0.33
   1  13   6   -0.19    0.43
   1  13   6    0.97    0.36
   1  13   6   -0.63    1.01
   1  13   6    0.42    0.42
   1  13   6    1.45    0.41
   1  13   6    0.90    0.44
   1  13   6    0.77    0.42
   1  13   6    0.87    0.45
   1  13   6    0.58    0.40
   1  13   6    0.99    0.43
   1  13   6    1.12    0.43
   1  13   7  142.05    5.32
   1  13   7  156.58    5.41
   1  13   7  143.80    6.76
   1  13   7  160.67    5.42
   1  13   7  161.96    5.46
   1  13   7  150.60    5.42
   1  13   7  150.31    5.35
   1  13   7  164.78    5.41
   1  13   7  156.15    5.40
   1  13   7  165.85    5.50
   1  13   7  161.13    5.38
   1  13   7  155.17    5.41
   1  13   7  154.59    5.37
   1  13   8  116.04    4.13
   1  13   8  119.93    4.18
   1  13   8  118.72    4.17
   1  13   8  121.08    4.13
   1  13   8  106.71    4.04
   1  13   8  105.39    5.44
   1  13   8  118.14    4.09
   1  13   8  114.43    4.14
   1  13   8  111.31    4.08
   1  13   8  118.61    4.15
   1  13   8  112.70    4.13
   1  13   9   81.34    3.10
   1  13   9   77.60    2.96
   1  13   9   81.70    3.05
   1  13   9   82.84    3.09
   1  13   9   83.08    3.06
   1  13   9   80.67    3.09
   1  13   9   84.10    3.04
   1  13   9   85.37    3.15
   1  13   9   79.49    3.07
   1  13   9   81.02    3.08
   1  13  10   32.62    1.59
   1  13  10   32.22    1.56
   1  13  10   35.62    1.60
   1  13  10   35.30    1.57
   1  13  10   33.93    1.52
   1  13  10   32.28    1.57
   1  13  10   34.90    1.53
   1  13  10   35.28    1.57
   1  13  10   36.60    1.55
   1  13  11   -0.03    0.41
   1  13  11   -0.21    0.44
   1  13  11    0.58    0.38
   1  13  11    0.12    0.43
   1  13  11    1.89    0.48
   1  13  11    0.15    0.39
   1  13  11    0.49    0.44
   1  13  11    0.03    0.35
   1  13  11    0.32    0.44
   1  13  12    3.05    0.49
   1  13  12    3.58    0.45
   1  13  12    2.29    0.43
   1  13  12    2.99    0.43
   1  13  12    2.61    0.49
   1  13  12    2.65    0.49
   1  13  12    3.02    0.52
   1  13  12    2.85    0.50
   1  13  12    2.92    0.47
   1  13  13   33.17    1.50
   1  13  13   34.40    1.50
   1  13  13   32.90    1.42
   1  13  13   37.20    1.40
   1  13  13   31.43    1.43
   1  13  13   32.33    1.40
   1  13  13   32.15    1.40
   1  13  13   29.56    1.33
   1  13  14   15.34    0.89
   1  13  14   16.60    0.88
   1  13  14   17.40    0.93
   1  13  14   16.34    0.93
   1  13  14   14.71    0.81
   1  13  14   16.10    0.84
   1  13  15    2.07    0.30
   1  13  15    1.51    0.27
   1  13  15    2.21    0.36
   1  13  15    1.81    0.37
   1  13  15    1.97    0.34
   1  13  15    1.71    0.40
   1  13  15    1.50    0.35
   1  13  16    7.20    0.48
   1  13  16    6.65    0.46
  -1 -13 -16    7.22    0.45
   1  13  16    6.44    0.42
   1  13  16    6.94    0.46
   1  13  16    7.66    0.51
   1  13  16    6.60    0.41
   1  13  17    3.02    0.27
   1  13  17    3.09    0.29
   1  13  17    3.44    0.30
   1  13  17    3.70    0.29
   1  13  17    3.78    0.30
   1  14  -5   31.35    1.14
   1  14  -5   30.73    1.14
   1  14  -5   31.71    1.12
   1  14  -5   29.95    1.12
   1  14  -4   59.06    2.03
   1  14  -4   55.50    2.04
   1  14  -3    0.90    0.26
   1  14  -3    0.89    0.29
   1  14  -3    0.55    0.24
   1  14  -3    0.39    0.33
   1  14  -3    0.46    0.34
   1  14  -3    0.73    0.27
   1  14  -2    6.82    0.46
   1  14  -2    6.55    0.49
   1  14  -2    5.99    0.55
   1  14  -2    6.19    0.44
   1  14  -2    7.55    0.52
   1  14  -2    7.08    0.50
   1  14  -2    6.42    0.47
   1  14  -2    5.77    0.44
   1  14  -1    2.72    0.47
   1  14  -1    2.31    0.36
   1  14  -1    2.83    0.36
   1  14  -1    2.73    0.42
   1  14  -1    2.30    0.37
   1  14  -1    2.61    0.39
   1  14  -1    2.35    0.34
   1  14  -1    2.70    0.46
   1  14  -1    1.34    0.42
   1  14  -1    2.66    0.41
   1  14  -1    2.08    0.44
   1  14   0    0.62    0.36
   1  14   0    0.07    0.36
   1  14   0    0.16    0.38
   1  14   0    0.47    0.41
   1  14   0    0.30    0.31
   1  14   0    0.26    0.32
   1  14   0    0.56    0.37
   1  14   0    0.43    0.41
   1  14   0    0.20    0.28
   1  14   0    0.40    0.41
   1  14   0    0.53    0.41
   1  14   1    4.20    0.49
   1  14   1    4.69    0.47
   1  14   1    4.33    0.42
   1  14   1    3.99    0.53
   1  14   1    3.79    0.41
   1  14   1    4.55    0.47
   1  14   1    4.56    0.50
   1  14   1    4.07    0.44
   1  14   1    5.16    0.52
   1  14   1    3.54    0.52
   1  14   1    4.28    0.52
   1  14   1    4.18    0.53
   1  14   2    7.48    0.56
   1  14   2    7.71    0.60
   1  14   2    7.76    0.64
   1  14   2    7.03    0.63
   1  14   2    6.89    0.51
   1  14   2    7.76    0.54
   1  14   2    7.40    0.63
   1  14   2    8.12    0.59
   1  14   2    8.09    0.63
   1  14   2    8.23    0.62
   1  14   2    8.09    0.66
   1  14   2    7.73    0.64
   1  14   2    7.75    0.62
   1  14   2    6.73    0.63
   1  14   3    0.25    0.40
   1  14   3    0.29    0.41
   1  14   3    0.42    0.30
   1  14   3    0.66    0.36
   1  14   3   -0.02    0.37
   1  14   3    0.22    0.31
   1  14   3    0.23    0.38
   1  14   3    0.39    0.37
   1  14   3    0.20    0.38
   1  14   3    0.28    0.40
   1  14   3    0.31    0.41
   1  14   3    0.26    0.38
   1  14   3    0.70    0.41
   1  14   3   -0.27    0.39
   1  14   3    0.15    0.28
   1  14   3    0.91    0.48
   1  14   4    1.09    0.48
   1  14   4    1.45    0.46
   1  14   4    1.04    0.33
   1  14   4    1.42    0.42
   1  14   4    1.87    0.40
   1  14   4    1.55    0.34
   1  14   4    2.00    0.37
   1  14   4    1.59    0.45
   1  14   4    1.85    0.38
   1  14   4    1.45    0.39
   1  14   4    1.36    0.43
   1  14   4    1.20    0.41
   1  14   4    1.59    0.44
   1  14   4    1.58    0.42
   1  14   4    2.37    0.47
   1  14   4    1.69    0.43
   1  14   5    3.61    0.52
   1  14   5    2.16    0.52
   1  14   5    3.45    0.51
   1  14   5    2.11    0.41
   1  14   5    3.33    0.50
   1  14   5    3.09    0.45
   1  14   5    2.85    0.49
   1  14   5    2.68    0.39
   1  14   5    2.65    0.40
   1  14   5    2.74    0.41
   1  14   5    3.21    0.50
   1  14   5    3.36    0.45
   1  14   5    3.10    0.55
   1  14   5    4.42    0.53
   1  14   5    3.78    0.51
   1  14   6  148.21    5.15
   1  14   6  151.53    5.16
   1  14   6  160.22    5.29
   1  14   6  162.68    5.34
   1  14   6  160.36    5.27
   1  14   6  162.90    5.28
   1  14   6  159.16    5.29
   1  14   6  151.17    5.29
   1  14   7    0.20    0.27
   1  14   7   -0.07    0.32
   1  14   7    0.17    0.41
   1  14   7    0.19    0.43
   1  14   7    0.11    0.38
   1  14   7    0.44    0.37
   1  14   7    0.24    0.38
   1  14   7   -0.34    0.41
   1  14   7    0.48    0.36
   1  14   7    0.26    0.39
   1  14   7    0.34    0.42
   1  14   8   -0.11    0.40
   1  14   8    0.15    0.26
   1  14   8    0.57    0.45
   1  14   8    0.53    0.40
   1  14   8    0.14    0.35
   1  14   8   -0.08    0.39
   1  14   8    0.03    0.42
   1  14   8    0.05    0.43
   1  14   8   -0.29    0.43
   1  14   8   -0.15    0.39
   1  14   8    0.02    0.37
   1  14   8   -0.37    0.40
   1  14   8    0.03    0.37
   1  14   9    9.56    0.77
   1  14   9   10.26    0.75
   1  14   9    9.90    0.73
   1  14   9   10.96    0.78
   1  14   9   10.62    0.72
   1  14   9    9.67    0.70
   1  14   9    9.73    0.77
   1  14   9   10.38    0.74
   1  14   9    9.94    0.69
   1  14   9   10.33    0.79
   1  14  10   15.43    0.95
   1  14  10   15.79    0.91
   1  14  10   16.45    0.95
   1  14  10   15.72    0.95
   1  14  10   16.49    0.90
   1  14  10   15.61    0.97
   1  14  10   15.08    0.91
   1  14  10   13.41    0.84
   1  14  10   13.52    0.79
   1  14  10   15.17    0.88
   1  14  10   15.24    0.95
   1  14  11   31.05    1.49
   1  14  11   32.98    1.45
   1  14  11   32.72    1.49
   1  14  11   31.12    1.48
   1  14  11   30.82    1.44
   1  14  11   33.60    1.44
   1  14  11   32.69    1.49
   1  14  11   34.66    1.54
   1  14  11   32.97    1.42
   1  14  11   33.65    1.44
   1  14  12    0.83    0.33
   1  14  12    0.86    0.34
   1  14  12    1.41    0.37
   1  14  12    1.11    0.41
   1  14  12    0.73    0.41
   1  14  12    0.58    0.37
   1  14  12    1.84    0.43
   1  14  12    0.70    0.39
   1  14  12    1.37    0.44
   1  14  12    0.74    0.45
   1  14  12    0.96    0.36
   1  14  13    1.92    0.42
   1  14  13    1.09    0.39
   1  14  13    1.55    0.39
   1  14  13    2.56    0.39
   1  14  13    1.27    0.41
   1  14  13    1.06    0.41
   1  14  13    1.25    0.33
   1  14  13    1.51    0.31
   1  14  13    1.09    0.32
   1  14  13    0.71    0.35
   1  14  14   43.19    1.69
   1  14  14   43.90    1.72
   1  14  14   45.25    1.73
   1  14  14   39.23    1.65
   1  14  14   44.19    1.70
   1  14  14   43.89    1.67
   1  14  14   40.71    1.64
   1  14  14   46.07    1.63
   1  14  15   42.56    1.51
   1  14  15   39.28    1.52
   1  14  15   38.02    1.52
   1  14  15   38.98    1.55
   1  14  15   42.11    1.58
   1  14  15   42.69    1.59
   1  14  15   40.58    1.46
   1  14  15   38.07    1.51
   1  14  16    1.11    0.20
   1  14  16    0.93    0.23
   1  14  16    1.13    0.24
   1  14  16    0.47    0.12
   1  14  16    1.18    0.26
   1  14  16    0.99    0.27
   1  14  16    0.90    0.24
   1  14  16    1.02    0.18
   1  14  17    0.13    0.15
   1  14  17    0.11    0.14
   1  14  17    0.14    0.13
   1  14  17   -0.13    0.12
   1  15  -3    5.03    0.36
   1  15  -2    0.57    0.28
   1  15  -1   14.86    0.74
   1  15  -1   13.38    0.68
   1  15  -1   14.49    0.68
   1  15  -1   13.16    0.73
   1  15  -1   14.49    0.66
   1  15   0    0.70    0.34
   1  15   0    0.28    0.28
   1  15   0    0.31    0.32
   1  15   0    0.72    0.29
   1  15   0    0.37    0.36
   1  15   0    0.74    0.36
   1  15   0    0.40    0.29
   1  15   1   35.24    1.34
   1  15   1   30.78    1.36
   1  15   1   37.47    1.37
   1  15   1   34.84    1.36
   1  15   1   32.20    1.42
   1  15   1   36.91    1.44
   1  15   1   35.77    1.37
   1  15   1   32.67    1.43
   1  15   1   30.90    1.41
   1  15   2    1.51    0.41
   1  15   2    1.49    0.37
   1  15   2    2.11    0.37
   1  15   2    1.40    0.42
   1  15   2    1.40    0.37
   1  15   2    1.48    0.32
   1  15   2    1.32    0.36
   1  15   2    2.30    0.40
   1  15   2    1.61    0.42
   1  15   2    2.12    0.43
   1  15   2    1.21    0.40
   1  15   3    9.24    0.66
   1  15   3   10.14    0.61
   1  15   3    9.44    0.66
   1  15   3    9.55    0.65
   1  15   3    8.32    0.55
   1  15   3    9.33    0.62
   1  15   3    8.79    0.65
   1  15   3   10.06    0.67
   1  15   3    9.72    0.68
   1  15   3    9.42    0.64
   1  15   3    9.56    0.68
   1  15   3    9.59    0.65
   1  15   4    9.05    0.64
   1  15   4    8.40    0.57
   1  15   4    8.81    0.58
   1  15   4    7.77    0.52
   1  15   4    7.86    0.63
   1  15   4    7.57    0.59
   1  15   4    8.76    0.69
   1  15   4    9.78    0.67
   1  15   4    7.84    0.65
   1  15   4    8.78    0.67
   1  15   4    8.25    0.64
   1  15   5    8.61    0.69
   1  15   5    7.88    0.56
   1  15   5    7.65    0.62
   1  15   5    8.41    0.56
   1  15   5    7.88    0.64
   1  15   5    8.14    0.59
   1  15   5    9.27    0.70
   1  15   5    8.14    0.64
   1  15   5    7.14    0.52
   1  15   5    8.43    0.60
   1  15   6   -0.15    0.36
   1  15   6    0.05    0.40
   1  15   6   -0.13    0.36
   1  15   6    0.18    0.29
   1  15   6    0.23    0.29
   1  15   6    0.56    0.41
   1  15   6   -0.14    0.31
   1  15   6    0.61    0.34
   1  15   7   -0.02    0.37
   1  15   7    0.07    0.39
   1  15   7    0.15    0.31
   1  15   7    0.24    0.40
   1  15   7    0.37    0.36
   1  15   7   -0.18    0.30
   1  15   7   -0.03    0.41
   1  15   7    0.04    0.27
   1  15   7    0.35    0.28
   1  15   8   21.03    1.03
   1  15   8   23.72    1.08
   1  15   8   18.93    0.98
   1  15   8   21.53    1.11
   1  15   8   21.90    1.06
   1  15   8   18.15    1.00
   1  15   8   20.38    1.02
   1  15   8   21.62    1.07
   1  15   8   21.71    1.08
   1  15   9   10.04    0.70
   1  15   9    8.32    0.68
   1  15   9   10.25    0.72
   1  15   9   10.19    0.73
   1  15   9    9.09    0.64
   1  15   9    9.89    0.70
   1  15   9    9.52    0.65
   1  15   9   10.64    0.73
   1  15   9   12.15    0.70
   1  15   9   10.72    0.69
   1  15  10   14.94    0.84
   1  15  10   14.16    0.81
   1  15  10   14.07    0.86
   1  15  10   11.93    0.74
   1  15  10   13.35    0.83
   1  15  10   12.40    0.71
   1  15  10   13.41    0.79
   1  15  10   14.42    0.87
   1  15  10   14.27    0.85
   1  15  10   13.43    0.78
   1  15  11    6.71    0.54
   1  15  11    5.67    0.58
   1  15  11    5.93    0.55
   1  15  11    4.69    0.53
   1  15  11    6.49    0.61
   1  15  11    5.19    0.53
   1  15  11    5.19    0.49
   1  15  11    5.45    0.51
   1  15  11    6.82    0.62
   1  15  11    6.39    0.53
   1  15  12   32.15    1.36
   1  15  12   34.70    1.47
   1  15  12   33.78    1.45
   1  15  12   33.04    1.43
   1  15  12   34.20    1.41
   1  15  12   34.23    1.47
   1  15  12   32.51    1.37
   1  15  12   34.59    1.39
   1  15  12   36.20    1.39
   1  15  13    4.42    0.49
   1  15  13    4.05    0.40
   1  15  13    3.33    0.43
   1  15  13    3.70    0.36
   1  15  13    4.55    0.41
   1  15  13    4.66    0.47
   1  15  13    4.03    0.43
   1  15  13    4.31    0.44
   1  15  13    4.05    0.48
   1  15  13    3.44    0.38
   1  15  14    0.66    0.28
   1  15  14    0.21    0.25
   1  15  14    0.90    0.26
   1  15  14   -0.39    0.29
   1  15  14    0.09    0.27
   1  15  14   -0.04    0.28
   1  15  14    0.03    0.21
   1  15  15   21.33    0.90
   1  15  15   23.33    0.87
   1  15  15   23.38    0.90
   1  15  15   22.96    0.92
   1  15  15   22.66    0.93
   1  15  16   13.26    0.53
   1  15  16   13.47    0.54
   1  15  16   12.75    0.54
   1  16  -1    0.05    0.20
   1  16  -1    0.11    0.20
   1  16   0   39.68    1.42
   1  16   0   37.17    1.42
   1  16   0   37.26    1.35
   1  16   0   37.18    1.43
   1  16   1    0.31    0.24
   1  16   1    0.70    0.31
   1  16   1    0.52    0.30
   1  16   1    0.06    0.28
   1  16   1    0.28    0.23
   1  16   2   24.32    1.03
   1  16   2   24.92    1.04
   1  16   2   25.76    1.10
   1  16   2   23.80    1.07
   1  16   2   26.67    1.04
   1  16   2   25.99    1.03
   1  16   2   24.68    1.08
   1  16   3   31.70    1.27
   1  16   3   32.47    1.25
   1  16   3   30.88    1.30
   1  16   3   32.39    1.29
   1  16   3   32.05    1.26
   1  16   4    0.04    0.35
   1  16   4   -0.07    0.27
   1  16   4    0.29    0.27
   1  16   4    0.31    0.36
   1  16   4    0.29    0.32
   1  16   4    0.05    0.29
   1  16   5   18.37    0.92
   1  16   5   16.20    0.77
   1  16   5   16.81    0.79
   1  16   5   17.67    0.88
   1  16   5   15.88    0.82
   1  16   5   17.99    0.88
   1  16   6    6.11    0.49
   1  16   6    5.81    0.43
   1  16   6    6.15    0.55
   1  16   6    5.90    0.54
   1  16   6    5.60    0.50
   1  16   7   38.43    1.52
   1  16   7   37.87    1.52
   1  16   7   42.47    1.58
   1  16   7   38.33    1.48
   1  16   7   36.74    1.54
   1  16   7   36.23    1.47
   1  16   8    8.26    0.54
   1  16   8    7.44    0.57
   1  16   8    8.43    0.59
   1  16   8    8.13    0.62
   1  16   8    7.90    0.57
   1  16   8    8.10    0.53
   1  16   8    8.99    0.65
   1  16   9    2.03    0.39
   1  16   9    2.56    0.40
   1  16   9    2.55    0.36
   1  16   9    2.13    0.44
   1  16   9    1.99    0.32
   1  16   9    2.90    0.44
   1  16   9    2.13    0.36
   1  16   9    1.89    0.33
   1  16  10    0.62    0.34
   1  16  10    0.37    0.32
   1  16  10   -0.03    0.24
   1  16  10    0.87    0.31
   1  16  10    0.36    0.32
   1  16  10    0.19    0.33
   1  16  10   -0.03    0.24
   1  16  11    0.78    0.32
   1  16  11    0.73    0.26
   1  16  11    1.04    0.34
   1  16  11    1.16    0.32
   1  16  11    0.82    0.32
   1  16  11    0.99    0.31
   1  16  12    1.18    0.29
   1  16  12    1.51    0.32
   1  16  12    1.60    0.35
   1  16  12    0.90    0.28
   1  16  12    1.40    0.27
   1  16  12    1.39    0.29
   1  16  13    8.10    0.53
   1  16  13    7.94    0.45
   1  16  13    9.72    0.53
   1  16  13    8.13    0.50
   1  16  13    8.86    0.51
   1  16  14   12.65    0.60
   1  16  14   12.30    0.56
   1  16  14   12.46    0.56
   1  16  14   11.78    0.55
   1  16  14   10.82    0.56
   1  16  14   13.00    0.55
   1  16  15    0.15    0.15
   1  16  15    0.17    0.12
   1  16  15    0.01    0.14
   1  17   3   18.53    0.75
   1  17   4   31.22    1.13
   1  17   4   28.51    1.13
   1  17   4   29.72    1.14
   1  17   5    2.14    0.29
   1  17   5    2.42    0.34
   1  17   5    2.07    0.28
   1  17   6    5.54    0.42
   1  17   6    5.80    0.42
   1  17   6    6.16    0.47
   1  17   6    6.65    0.48
   1  17   6    7.12    0.51
   1  17   7   10.05    0.54
   1  17   7   10.88    0.62
   1  17   7   11.12    0.62
   1  17   7    9.98    0.56
   1  17   8    3.20    0.41
   1  17   8    3.07    0.32
   1  17   8    2.93    0.34
   1  17   8    3.07    0.40
   1  17   9    1.23    0.28
   1  17   9    0.69    0.31
   1  17   9    0.49    0.27
   1  17  10   27.13    1.13
   1  17  10   28.85    1.14
   1  17  10   27.35    1.09
   1  17  10   28.21    1.09
   1  17  11    8.69    0.52
   1  17  11    9.54    0.51
   1  17  11    8.30    0.45
   1  17  11    8.54    0.48
   1  17  12    1.79    0.27
   1  17  12    1.66    0.24
   1  17  12    1.80    0.24
   1  17  12    1.72    0.22
   1  17  13   36.54    1.26
   1  17  13   33.99    1.25
   1  17  13   35.50    1.27
   1  17  13   37.52    1.27
   1  18   7   22.49    0.87
   1  18   8    0.92    0.23
   1  18   9    7.80    0.41
   1  18  11   28.28    1.00
  -2  17  11   20.45    0.74
  -2  17  11   19.49    0.71
  -2  17  10   22.89    0.86
  -2  17  10   21.37    0.85
  -2  17   9    1.96    0.22
  -2  17   8   48.45    1.74
  -2  17   7    9.34    0.50
  -2  16  14   -0.04    0.08
  -2  16  14   -0.20    0.13
  -2  16  13   59.32    1.99
  -2  16  13   60.31    1.99
  -2  16  13   62.63    1.98
  -2  16  12   24.70    1.00
  -2  16  12   24.14    0.96
  -2  16  12   25.74    0.96
  -2  16  11   30.41    1.21
  -2  16  11   34.58    1.26
  -2  16  11   34.99    1.31
  -2  16  11   31.89    1.24
  -2  16  11   33.34    1.24
  -2  16  10    0.33    0.27
  -2  16  10    0.55    0.26
  -2  16  10    0.40    0.28
  -2  16  10    0.90    0.33
  -2  16  10    0.64    0.24
  -2  16   9    0.57    0.25
  -2  16   9    1.31    0.35
  -2  16   9    0.66    0.29
  -2  16   9    0.88    0.24
  -2  16   9    1.23    0.29
  -2  16   8    2.32    0.33
  -2  16   8    2.90    0.35
  -2  16   8    2.01    0.29
  -2  16   8    2.77    0.36
  -2  16   8    2.27    0.40
  -2  16   7    6.24    0.46
  -2  16   7    5.94    0.43
  -2  16   7    5.06    0.42
  -2  16   7    5.57    0.52
  -2  16   7    5.55    0.50
  -2  16   6    8.99    0.55
  -2  16   6    8.22    0.61
  -2  16   6    8.52    0.58
  -2  16   5   14.59    0.80
  -2  15  15    8.17    0.35
  -2  15  14    0.45    0.16
  -2  15  14    0.74    0.19
  -2  15  14    1.64    0.27
  -2  15  14    1.47    0.20
  -2  15  13   25.79    1.04
  -2  15  13   24.28    1.03
  -2  15  13   27.55    1.02
  -2  15  12    0.74    0.33
  -2  15  12    0.65    0.26
  -2  15  12    0.22    0.24
  -2  15  12    0.66    0.25
  -2  15  12    0.45    0.30
  -2  15  11   37.41    1.44
  -2  15  11   35.74    1.38
  -2  15  11   37.37    1.53
  -2  15  11   37.86    1.52
  -2  15  11   34.62    1.40
  -2  15  11   37.71    1.49
  -2  15  10    4.47    0.46
  -2  15  10    3.21    0.40
  -2  15  10    5.05    0.54
  -2  15  10    4.31    0.50
  -2  15  10    3.99    0.46
  -2  15  10    4.45    0.52
  -2  15  10    2.93    0.39
  -2  15  10    4.34    0.44
  -2  15   9   67.75    2.34
  -2  15   9   59.03    2.37
  -2  15   9   69.17    2.48
  -2  15   9   61.03    2.34
  -2  15   8    7.70    0.65
  -2  15   8    8.34    0.57
  -2  15   8    6.19    0.54
  -2  15   8    7.24    0.58
  -2  15   7    0.61    0.45
  -2  15   7    0.36    0.30
  -2  15   7    0.09    0.35
  -2  15   7   -0.24    0.33
  -2  15   7   -0.04    0.34
  -2  15   7    0.99    0.45
  -2  15   7    0.48    0.34
  -2  15   6   11.54    0.67
  -2  15   6   10.56    0.68
  -2  15   6   11.70    0.70
  -2  15   6   12.81    0.79
  -2  15   6   11.57    0.64
  -2  15   6   10.89    0.79
  -2  15   5    4.25    0.43
  -2  15   5    4.02    0.56
  -2  15   5    3.48    0.41
  -2  15   5    4.33    0.50
  -2  15   5    4.67    0.48
  -2  15   5    3.94    0.48
  -2  15   5    2.91    0.40
  -2  15   4   12.88    0.75
  -2  15   4   14.59    0.74
  -2  15   4   14.25    0.87
  -2  15   1   26.81    1.15
  -2  15   1   26.68    1.14
  -2  15   0    4.47    0.41
  -2  15   0    3.82    0.39
  -2  14  16    0.73    0.17
  -2  14  16    0.41    0.16
  -2  14  15    2.14    0.22
  -2  14  15    2.67    0.32
  -2  14  15    1.87    0.17
  -2  14  15    2.58    0.30
  -2  14  15    2.17    0.29
  -2  14  15    2.79    0.31
  -2  14  15    1.99    0.28
  -2  14  14   11.81    0.59
  -2  14  14    9.80    0.55
  -2  14  14   12.12    0.69
  -2  14  14   11.59    0.55
  -2  14  14   12.28    0.68
  -2  14  14   11.32    0.62
  -2  14  14   11.59    0.65
  -2  14  14   11.23    0.61
  -2  14  13   29.34    1.27
  -2  14  13   30.48    1.27
  -2  14  13   32.84    1.25
  -2  14  13   33.97    1.40
  -2  14  13   33.30    1.37
  -2  14  13   31.06    1.33
  -2  14  13   30.87    1.29
  -2  14  12   32.56    1.35
  -2  14  12   33.90    1.33
  -2  14  12   28.94    1.28
  -2  14  12   32.20    1.30
  -2  14  12   33.92    1.41
  -2  14  12   35.54    1.41
  -2  14  12   30.75    1.33
  -2  14  11    3.55    0.45
  -2  14  11    3.34    0.42
  -2  14  11    3.55    0.55
  -2  14  11    3.55    0.42
  -2  14  11    3.68    0.51
  -2  14  11    3.03    0.42
  -2  14  11    3.97    0.51
  -2  14  11    3.71    0.48
  -2  14  11    3.24    0.45
  -2  14  10   19.70    0.97
  -2  14  10   21.96    1.12
  -2  14  10   17.69    0.90
  -2  14  10   19.68    0.94
  -2  14  10   19.20    1.01
  -2  14  10   21.12    1.13
  -2  14  10   19.42    0.96
  -2  14  10   20.90    1.09
  -2  14  10   20.10    1.01
  -2  14  10   18.86    1.00
  -2  14  10   20.33    1.02
  -2  14   9   75.06    2.75
  -2  14   9   71.34    2.60
  -2  14   9   69.44    2.55
  -2  14   9   68.70    2.68
  -2  14   9   72.26    2.60
  -2  14   9   78.21    2.80
  -2  14   9   73.34    2.76
  -2  14   9   68.15    2.59
  -2  14   9   68.04    2.65
  -2  14   8   28.82    1.27
  -2  14   8   25.32    1.22
  -2  14   8   20.65    1.12
  -2  14   8   25.18    1.24
  -2  14   8   24.57    1.13
  -2  14   8   22.27    1.05
  -2  14   8   23.02    1.02
  -2  14   8   23.37    1.21
  -2  14   8   23.20    1.17
  -2  14   7   35.83    1.53
  -2  14   7   31.45    1.36
  -2  14   7   28.84    1.43
  -2  14   7   37.02    1.55
  -2  14   7   35.26    1.45
  -2  14   7   33.73    1.49
  -2  14   7   34.39    1.36
  -2  14   7   33.32    1.45
  -2  14   7   33.97    1.54
  -2  14   6   -0.20    0.44
  -2  14   6    0.19    0.34
  -2  14   6    0.20    0.28
  -2  14   6    0.03    0.39
  -2  14   6   -0.46    0.35
  -2  14   6   -0.47    0.40
  -2  14   6    0.06    0.39
  -2  14   6   -0.18    0.45
  -2  14   6   -0.16    0.36
  -2  14   6   -0.14    0.47
  -2  14   5    4.33    0.44
  -2  14   5    4.02    0.47
  -2  14   5    4.79    0.57
  -2  14   5    5.01    0.59
  -2  14   5    3.26    0.42
  -2  14   5    3.62    0.48
  -2  14   5    4.72    0.57
  -2  14   5    4.19    0.51
  -2  14   5    3.93    0.61
  -2  14   5    5.10    0.48
  -2  14   4   72.96    2.55
  -2  14   4   70.73    2.69
  -2  14   4   65.03    2.52
  -2  14   4   72.95    2.68
  -2  14   4   65.93    2.50
  -2  14   4   72.13    2.59
  -2  14   4   71.79    2.50
  -2  14   4   67.93    2.57
  -2  14   4   73.80    2.55
  -2  14   4   74.52    2.71
  -2  14   4   70.48    2.64
  -2  14   4   67.52    2.63
  -2  14   4   67.00    2.59
  -2  14   3   -0.05    0.30
  -2  14   3    0.02    0.33
  -2  14   3    0.04    0.41
  -2  14   3   -0.31    0.31
  -2  14   3   -0.05    0.35
  -2  14   3   -0.02    0.39
  -2  14   3    0.11    0.41
  -2  14   3    0.07    0.29
  -2  14   3    0.13    0.36
  -2  14   3   -0.15    0.33
  -2  14   3    0.43    0.40
  -2  14   2  156.18    5.08
  -2  14   2  147.30    5.17
  -2  14   2  148.69    5.18
  -2  14   1    4.77    0.43
  -2  14   1    5.22    0.49
  -2  14   1    4.97    0.47
  -2  14   1    5.08    0.56
  -2  14   1    4.79    0.51
  -2  14   1    4.74    0.53
  -2  14   0   19.75    0.89
  -2  14   0   21.44    1.01
  -2  14   0   19.26    0.98
  -2  14   0   20.09    0.98
  -2  14   0   19.35    1.00
  -2  14  -1    0.37    0.35
  -2  14  -1    0.31    0.31
  -2  14  -1    0.32    0.32
  -2  14  -1    0.10    0.30
  -2  14  -2    2.59    0.38
  -2  14  -2    2.44    0.37
  -2  14  -2    2.20    0.33
  -2  14  -3   11.63    0.58
  -2  14  -3   11.39    0.58
  -2  14  -3   11.85    0.60
  -2  14  -4    9.23    0.42
  -2  14  -4    8.73    0.41
  -2  14  -4    9.02    0.44
  -2  13  17   -0.09    0.12
  -2  13  17   -0.10    0.14
  -2  13  16    0.16    0.21
  -2  13  16    0.10    0.20
  -2  13  16   -0.09    0.12
  -2  13  15   30.06    1.09
  -2  13  15   30.22    1.24
  -2  13  15   29.56    1.24
  -2  13  15   31.86    1.21
  -2  13  15   29.12    1.14
  -2  13  14    0.13    0.23
  -2  13  14    0.10    0.35
  -2  13  14    0.41    0.36
  -2  13  14   -0.29    0.34
  -2  13  14   -0.17    0.34
  -2  13  14    0.11    0.22
  -2  13  14    0.09    0.25
  -2  13  13    0.36    0.26
  -2  13  13   -0.19    0.29
  -2  13  13    0.10    0.32
  -2  13  13   -0.04    0.38
  -2  13  13   -0.17    0.39
  -2  13  13   -0.25    0.41
  -2  13  13    0.06    0.29
  -2  13  13    0.03    0.40
  -2  13  12  119.61    4.14
  -2  13  12  114.46    3.99
  -2  13  12  113.02    3.96
  -2  13  12  115.46    3.97
  -2  13  12  120.27    4.18
  -2  13  12  119.81    4.01
  -2  13  12  112.18    4.06
  -2  13  12  108.79    4.00
  -2  13  12  115.42    4.11
  -2  13  11   34.53    1.58
  -2  13  11   35.59    1.46
  -2  13  11   36.32    1.50
  -2  13  11   35.82    1.45
  -2  13  11   34.23    1.47
  -2  13  11   34.98    1.52
  -2  13  11   34.92    1.59
  -2  13  11   36.91    1.64
  -2  13  10   42.47    1.84
  -2  13  10   43.84    1.79
  -2  13  10   42.29    1.69
  -2  13  10   40.54    1.72
  -2  13  10   43.50    1.70
  -2  13  10   41.71    1.71
  -2  13  10   45.50    1.92
  -2  13  10   39.68    1.79
  -2  13  10   40.35    1.77
  -2  13  10   44.74    1.89
  -2  13   9    4.41    0.62
  -2  13   9    4.14    0.53
  -2  13   9    5.90    0.52
  -2  13   9    5.51    0.50
  -2  13   9    4.59    0.60
  -2  13   9    4.19    0.48
  -2  13   9    4.17    0.50
  -2  13   9    5.21    0.64
  -2  13   9    4.13    0.52
  -2  13   9    3.37    0.54
  -2  13   9    4.17    0.52
  -2  13   9    5.43    0.58
  -2  13   9    4.43    0.59
  -2  13   8   11.42    0.80
  -2  13   8   10.03    0.78
  -2  13   8    8.79    0.63
  -2  13   8    9.32    0.61
  -2  13   8    7.47    0.70
  -2  13   8    9.00    0.64
  -2  13   8    8.49    0.57
  -2  13   8    8.75    0.75
  -2  13   8    8.11    0.63
  -2  13   8    9.98    0.77
  -2  13   8    7.45    0.61
  -2  13   8    8.26    0.64
  -2  13   8    6.84    0.66
  -2  13   8    7.34    0.73
  -2  13   7   34.42    1.53
  -2  13   7   41.55    1.75
  -2  13   7   38.47    1.46
  -2  13   7   39.58    1.68
  -2  13   7   39.44    1.71
  -2  13   7   35.31    1.55
  -2  13   7   37.75    1.53
  -2  13   7   36.67    1.62
  -2  13   7   36.39    1.49
  -2  13   7   37.80    1.58
  -2  13   7   38.28    1.70
  -2  13   7   38.94    1.58
  -2  13   7   37.90    1.67
  -2  13   7   37.16    1.67
  -2  13   7   32.86    1.52
  -2  13   6    1.84    0.47
  -2  13   6    1.31    0.35
  -2  13   6    1.67    0.32
  -2  13   6    2.00    0.35
  -2  13   6    2.08    0.48
  -2  13   6    1.29    0.41
  -2  13   6    0.83    0.42
  -2  13   6    1.91    0.44
  -2  13   6    2.49    0.47
  -2  13   6    2.56    0.56
  -2  13   6    1.60    0.47
  -2  13   6    2.47    0.42
  -2  13   6    1.46    0.51
  -2  13   6    1.92    0.51
  -2  13   5  311.60   10.21
  -2  13   5  304.69   10.04
  -2  13   5  283.46    9.98
  -2  13   5  326.22   10.02
  -2  13   5  292.81   10.08
  -2  13   5  310.16    9.97
  -2  13   5  324.27   10.24
  -2  13   5  294.09   10.01
  -2  13   5  320.74   10.21
  -2  13   5  303.69   10.13
  -2  13   5  330.92   10.11
  -2  13   5  314.02   10.21
  -2  13   5  316.67   10.03
  -2  13   5  283.23   10.06
  -2  13   5  309.52   10.17
  -2  13   5  291.19   10.15
  -2  13   4   65.45    2.71
  -2  13   4   77.37    2.87
  -2  13   4   77.26    2.71
  -2  13   4   78.26    2.80
  -2  13   4   69.10    2.75
  -2  13   4   77.03    2.67
  -2  13   4   76.53    2.70
  -2  13   4   77.32    2.88
  -2  13   4   74.06    2.69
  -2  13   4   71.22    2.71
  -2  13   4   77.36    2.87
  -2  13   4   78.51    2.77
  -2  13   4   71.49    2.82
  -2  13   4   71.54    2.79
  -2  13   4   74.07    2.83
  -2  13   3    0.34    0.38
  -2  13   3    0.03    0.41
  -2  13   3    0.02    0.31
  -2  13   3    0.34    0.35
  -2  13   3    0.67    0.42
  -2  13   3   -0.19    0.44
  -2  13   3    0.03    0.27
  -2  13   3    0.17    0.36
  -2  13   3    0.30    0.34
  -2  13   3   -0.02    0.33
  -2  13   3    0.67    0.40
  -2  13   3    0.35    0.33
  -2  13   3   -0.02    0.41
  -2  13   3    0.34    0.37
  -2  13   3   -0.16    0.44
  -2  13   2   63.17    2.25
  -2  13   2   64.69    2.31
  -2  13   2   61.62    2.25
  -2  13   2   62.42    2.22
  -2  13   2   60.26    2.32
  -2  13   2   58.33    2.29
  -2  13   2   63.07    2.20
  -2  13   2   57.54    2.20
  -2  13   2   58.45    2.21
  -2  13   2   56.33    2.25
  -2  13   2   61.01    2.32
  -2  13   2   60.96    2.33
  -2  13   2   58.25    2.26
  -2  13   2   55.04    2.29
  -2  13   2   51.96    2.21
  -2  13   1    4.15    0.55
  -2  13   1    3.03    0.49
  -2  13   1    4.30    0.45
  -2  13   1    3.48    0.54
  -2  13   1    3.46    0.41
  -2  13   1    5.65    0.51
  -2  13   1    4.30    0.45
  -2  13   1    3.80    0.43
  -2  13   1    3.10    0.53
  -2  13   1    3.44    0.50
  -2  13   1    4.55    0.47
  -2  13   1    3.09    0.50
  -2  13   1    4.60    0.53
  -2  13   0    1.06    0.40
  -2  13   0    0.45    0.40
  -2  13   0    0.82    0.45
  -2  13   0    1.35    0.39
  -2  13   0    1.07    0.37
  -2  13   0    1.15    0.33
  -2  13   0    1.29    0.43
  -2  13   0    0.66    0.41
  -2  13   0    0.97    0.40
  -2  13   0    0.69    0.33
  -2  13  -1    0.37    0.37
  -2  13  -1    0.64    0.42
  -2  13  -1    0.27    0.38
  -2  13  -1    0.99    0.42
  -2  13  -1    0.54    0.37
  -2  13  -1    0.36    0.37
  -2  13  -1    0.52    0.34
  -2  13  -2   37.01    1.46
  -2  13  -2   34.19    1.44
  -2  13  -2   34.39    1.42
  -2  13  -2   33.16    1.45
  -2  13  -2   33.29    1.45
  -2  13  -2   33.56    1.43
  -2  13  -2   34.89    1.38
  -2  13  -3    0.72    0.36
  -2  13  -3    0.20    0.34
  -2  13  -3    0.71    0.33
  -2  13  -3    0.77    0.34
  -2  13  -3    0.74    0.33
  -2  13  -4    3.17    0.37
  -2  13  -4    2.78    0.37
  -2  13  -4    2.47    0.34
  -2  13  -4    2.89    0.35
  -2  13  -4    2.86    0.35
  -2  13  -5   32.43    1.20
  -2  13  -5   33.22    1.20
  -2  13  -5   31.16    1.23
  -2  13  -5   33.82    1.22
  -2  13  -6    0.72    0.14
  -2  12  17    8.38    0.43
  -2  12  17    8.09    0.46
  -2  12  16    1.06    0.30
  -2  12  16    0.85    0.15
  -2  12  16    0.98    0.27
  -2  12  16    1.11    0.29
  -2  12  15   10.53    0.61
  -2  12  15   13.45    0.68
   2 -12 -15   10.96    0.58
  -2  12  15   11.83    0.70
  -2  12  15   11.86    0.70
  -2  12  15   11.69    0.59
  -2  12  14    8.30    0.55
  -2  12  14    8.00    0.66
  -2  12  14    8.16    0.48
  -2  12  14    7.28    0.57
  -2  12  14    8.48    0.60
  -2  12  14    7.72    0.64
  -2  12  14    6.37    0.49
  -2  12  14    6.86    0.51
  -2  12  13   11.50    0.71
  -2  12  13   12.56    0.84
  -2  12  13   10.39    0.68
  -2  12  13   11.20    0.80
  -2  12  13   12.38    0.68
  -2  12  13   11.27    0.77
  -2  12  13   13.46    0.79
  -2  12  13   11.67    0.70
  -2  12  13   10.78    0.72
  -2  12  12    5.36    0.60
  -2  12  12    5.64    0.59
  -2  12  12    4.17    0.58
  -2  12  12    4.74    0.50
  -2  12  12    4.64    0.48
  -2  12  12    5.40    0.58
  -2  12  12    4.93    0.56
  -2  12  12    4.55    0.50
  -2  12  12    5.56    0.50
  -2  12  12    5.52    0.63
  -2  12  12    4.55    0.49
  -2  12  11    5.95    0.56
  -2  12  11    6.49    0.52
  -2  12  11    6.77    0.70
  -2  12  11    5.24    0.53
  -2  12  11    5.01    0.52
  -2  12  11    5.03    0.53
  -2  12  11    6.18    0.64
  -2  12  11    6.82    0.66
  -2  12  11    6.34    0.65
  -2  12  10    0.82    0.42
  -2  12  10    0.37    0.38
  -2  12  10    0.38    0.31
  -2  12  10    0.32    0.33
  -2  12  10    0.45    0.38
  -2  12  10    0.79    0.46
  -2  12  10    0.39    0.36
  -2  12  10    0.60    0.42
  -2  12  10    1.06    0.34
  -2  12   9    3.36    0.54
  -2  12   9    4.20    0.59
  -2  12   9    3.12    0.51
  -2  12   9    4.16    0.55
  -2  12   9    3.51    0.56
  -2  12   9    3.55    0.45
  -2  12   9    3.72    0.45
  -2  12   9    3.37    0.57
  -2  12   9    3.74    0.48
  -2  12   9    3.50    0.59
  -2  12   9    3.91    0.47
  -2  12   9    3.19    0.54
  -2  12   9    2.19    0.50
  -2  12   8    0.43    0.46
  -2  12   8    0.80    0.43
  -2  12   8    0.44    0.42
  -2  12   8    0.14    0.79
  -2  12   8    0.05    0.30
  -2  12   8    0.46    0.32
  -2  12   8   -0.03    0.47
  -2  12   8   -0.16    0.38
  -2  12   8    0.06    0.39
  -2  12   8    0.19    0.41
  -2  12   8    0.31    0.43
  -2  12   8    1.02    0.62
  -2  12   8    0.47    0.48
  -2  12   8    0.41    0.31
  -2  12   8    0.37    0.40
  -2  12   7    9.42    0.71
  -2  12   7    9.63    1.29
  -2  12   7   11.38    0.84
  -2  12   7   11.92    0.75
  -2  12   7   11.40    0.83
  -2  12   7   10.42    0.71
  -2  12   7   10.38    0.61
  -2  12   7   11.74    0.83
  -2  12   7   11.22    0.81
  -2  12   7    9.50    0.69
  -2  12   7   12.04    1.60
  -2  12   7    9.53    0.68
  -2  12   7   12.04    0.89
  -2  12   7   10.47    0.71
  -2  12   7   11.48    0.81
  -2  12   6   40.43    1.76
  -2  12   6   36.60    1.68
  -2  12   6   37.44    1.66
  -2  12   6   35.85    1.54
  -2  12   6   38.47    1.57
  -2  12   6   35.26    1.59
  -2  12   6   31.62    2.41
  -2  12   6   31.84    1.48
  -2  12   6   32.23    1.49
  -2  12   6   37.25    1.67
  -2  12   6   36.61    1.45
  -2  12   6   37.00    1.61
  -2  12   6   37.58    1.63
  -2  12   6   34.81    1.50
  -2  12   6   34.01    1.53
  -2  12   6   31.21    2.71
  -2  12   6   40.31    1.67
  -2  12   6   36.51    1.65
  -2  12   6   39.12    1.64
  -2  12   5  274.11    9.17
  -2  12   5  276.92    8.96
  -2  12   5  287.83    9.07
  -2  12   5  249.92    9.03
  -2  12   5  257.63    9.08
  -2  12   5  282.11    9.04
  -2  12   5  269.18    9.00
  -2  12   5  296.01    9.14
  -2  12   5  273.73    9.16
  -2  12   5  286.17    9.18
  -2  12   5  259.06   10.29
  -2  12   5  274.54    9.15
  -2  12   5  251.78    8.95
  -2  12   5  260.46    9.03
  -2  12   5  295.37    9.09
  -2  12   5  272.63    8.91
  -2  12   5  277.32    8.95
  -2  12   5  284.29    9.19
  -2  12   5  272.53    9.08
  -2  12   5  270.71   10.86
  -2  12   5  268.20    9.03
  -2  12   5  266.45    8.98
  -2  12   5  272.88    9.12
  -2  12   5  265.21    9.12
  -2  12   5  285.04    9.15
  -2  12   4   69.66    2.72
  -2  12   4   67.47    2.71
  -2  12   4   70.37    2.73
  -2  12   4   70.12    2.62
  -2  12   4   68.31    2.72
  -2  12   4   71.75    2.58
  -2  12   4   63.12    2.62
  -2  12   4   66.19    2.64
  -2  12   4   74.52    2.65
  -2  12   4   64.14    3.64
  -2  12   4   72.85    2.71
  -2  12   4   74.36    2.58
  -2  12   4   73.28    2.55
  -2  12   4   74.71    2.68
  -2  12   4   68.84    2.66
  -2  12   4   72.18    2.68
  -2  12   4   74.24    2.77
  -2  12   4   63.62    3.98
  -2  12   4   69.19    2.58
  -2  12   4   72.58    2.73
  -2  12   4   66.62    2.69
  -2  12   4   72.31    2.75
  -2  12   3   18.56    1.04
  -2  12   3   18.67    1.07
  -2  12   3   18.67    1.03
  -2  12   3   19.34    1.10
  -2  12   3   17.76    1.02
  -2  12   3   19.74    1.05
  -2  12   3   20.05    0.94
  -2  12   3   20.63    0.97
  -2  12   3   19.00    0.90
  -2  12   3   19.13    1.04
  -2  12   3   18.49    1.07
  -2  12   3   18.15    1.03
  -2  12   3   17.54    1.02
  -2  12   3   19.13    1.01
  -2  12   3   19.62    0.97
  -2  12   3   18.89    0.92
  -2  12   3   18.90    0.96
  -2  12   3   15.87    1.65
  -2  12   3   21.44    1.03
  -2  12   2   93.86    3.36
  -2  12   2   84.89    3.28
  -2  12   2   85.15    3.33
  -2  12   2   91.38    3.33
  -2  12   2   98.35    3.26
  -2  12   2   95.58    3.23
  -2  12   2   87.59    3.22
  -2  12   2   85.40    3.29
  -2  12   2   92.48    3.19
  -2  12   2   90.40    3.35
  -2  12   2   84.07    3.28
  -2  12   2   86.03    3.28
  -2  12   2   87.99    3.28
  -2  12   2   94.88    3.24
  -2  12   2   96.12    3.25
  -2  12   2   92.41    3.23
  -2  12   2   98.55    3.32
  -2  12   1   13.33    0.91
  -2  12   1   13.90    0.85
  -2  12   1   13.59    0.77
  -2  12   1   13.20    0.74
  -2  12   1   13.43    0.82
  -2  12   1   12.26    0.85
  -2  12   1   13.26    0.74
  -2  12   1   13.20    0.76
  -2  12   1   10.42    0.72
  -2  12   1   10.25    0.80
  -2  12   1   13.70    0.85
  -2  12   1   13.56    0.78
  -2  12   1   13.09    0.87
  -2  12   1   11.34    0.74
  -2  12   1   13.29    0.85
  -2  12   1   14.02    0.84
  -2  12   0    2.42    0.37
  -2  12   0    2.45    0.49
  -2  12   0    2.84    0.49
  -2  12   0    2.98    0.52
  -2  12   0    2.83    0.44
  -2  12   0    2.71    0.53
  -2  12   0    2.58    0.44
  -2  12   0    2.30    0.43
  -2  12   0    2.70    0.42
  -2  12   0    3.82    0.43
  -2  12   0    3.27    0.42
  -2  12   0    1.91    0.49
  -2  12   0    2.42    0.48
  -2  12   0    2.73    0.37
  -2  12   0    1.93    0.33
  -2  12   0    2.50    0.48
  -2  12   0    3.19    0.54
  -2  12   0    3.47    0.49
  -2  12   0    3.11    0.44
  -2  12   0    2.15    0.49
  -2  12  -1   15.43    0.84
  -2  12  -1   14.68    0.89
  -2  12  -1   15.67    0.81
  -2  12  -1   15.09    0.82
  -2  12  -1   14.31    0.79
  -2  12  -1   13.16    0.87
  -2  12  -1   14.53    0.76
  -2  12  -1   10.89    0.78
  -2  12  -1   13.55    0.72
  -2  12  -1   13.20    0.85
  -2  12  -1   14.37    0.88
  -2  12  -1   14.18    0.91
  -2  12  -1   14.33    0.85
  -2  12  -1   11.40    0.80
  -2  12  -1   13.09    0.77
  -2  12  -1   13.69    0.85
  -2  12  -2   17.81    0.99
  -2  12  -2   16.18    0.98
  -2  12  -2   20.01    0.93
  -2  12  -2   15.01    0.93
  -2  12  -2   18.33    1.00
  -2  12  -2   16.81    0.96
  -2  12  -2   19.21    0.92
  -2  12  -2   19.30    1.01
  -2  12  -2   17.94    0.98
  -2  12  -2   16.96    0.99
  -2  12  -2   19.06    0.96
  -2  12  -2   18.49    0.89
  -2  12  -3   44.43    1.74
  -2  12  -3   41.66    1.73
  -2  12  -3   41.45    1.71
  -2  12  -3   44.98    1.77
  -2  12  -3   43.64    1.66
  -2  12  -3   42.95    1.74
  -2  12  -3   45.73    1.73
  -2  12  -3   45.94    1.68
  -2  12  -3   39.91    1.71
  -2  12  -4    8.80    0.61
  -2  12  -4    8.92    0.65
  -2  12  -4    8.13    0.63
  -2  12  -4    9.32    0.61
  -2  12  -4    8.99    0.62
  -2  12  -5    7.62    0.52
  -2  12  -5    7.29    0.55
  -2  12  -5    8.30    0.57
  -2  12  -5    7.90    0.52
  -2  12  -5    7.38    0.52
  -2  12  -6   13.21    0.60
  -2  12  -6   11.95    0.63
  -2  12  -6   13.03    0.65
  -2  12  -6   11.88    0.57
  -2  12  -6   12.39    0.60
  -2  12  -7   23.44    0.89
  -2  12  -7   23.50    0.89
  -2  12  -7   28.30    0.95
  -2  12  -7   27.81    0.95
  -2  11  18    1.99    0.17
  -2  11  17    0.47    0.23
  -2  11  17    0.31    0.22
  -2  11  17    0.19    0.15
  -2  11  16    5.43    0.44
   2 -11 -16    5.91    0.40
  -2  11  16    6.46    0.42
  -2  11  16    6.71    0.48
  -2  11  15    0.03    0.20
   2 -11 -15    0.16    0.24
  -2  11  15    0.05    0.23
  -2  11  15   -0.11    0.32
   2 -11 -15    0.01    0.19
  -2  11  15    0.04    0.25
  -2  11  15    0.09    0.25
  -2  11  15    0.27    0.31
  -2  11  14   11.61    0.68
  -2  11  14   12.02    0.68
  -2  11  14   12.75    0.63
  -2  11  14   11.38    0.80
  -2  11  14   12.23    0.73
  -2  11  14   12.11    0.69
  -2  11  14   11.68    0.75
  -2  11  14   14.06    0.77
  -2  11  13    7.03    0.53
  -2  11  13    7.94    0.71
  -2  11  13    8.31    0.55
  -2  11  13    7.09    0.57
  -2  11  13    6.93    0.59
  -2  11  13    8.08    0.65
  -2  11  13    7.55    0.65
  -2  11  13    8.38    0.66
  -2  11  13    6.73    0.58
  -2  11  12   46.37    1.81
  -2  11  12   43.35    1.90
  -2  11  12   45.15    1.85
  -2  11  12   44.85    1.95
  -2  11  12   49.02    1.93
  -2  11  12   45.71    1.79
  -2  11  12   47.76    2.00
  -2  11  12   45.63    1.89
  -2  11  12   45.39    2.00
  -2  11  12   48.67    1.98
  -2  11  11   33.67    1.55
  -2  11  11   33.26    1.44
  -2  11  11   31.09    1.49
  -2  11  11   31.07    1.42
  -2  11  11   31.15    1.34
  -2  11  11   32.10    1.55
  -2  11  11   31.71    1.36
  -2  11  11   32.05    1.53
  -2  11  11   30.10    1.47
  -2  11  11   32.05    1.56
  -2  11  10   38.14    1.71
  -2  11  10   37.09    1.78
  -2  11  10   37.88    2.68
  -2  11  10   43.21    1.81
  -2  11  10   37.79    1.78
  -2  11  10   39.61    1.64
  -2  11  10   43.07    1.85
  -2  11  10   32.34    2.70
  -2  11  10   40.84    1.69
  -2  11  10   43.40    1.76
  -2  11  10   37.58    1.57
  -2  11  10   39.13    1.72
  -2  11  10   40.64    1.79
  -2  11  10   40.60    1.66
  -2  11   9  487.54   16.06
  -2  11   9  475.34   17.35
  -2  11   9  484.56   15.98
  -2  11   9  516.23   15.91
  -2  11   9  505.88   16.09
  -2  11   9  485.41   15.92
  -2  11   9  491.75   17.77
  -2  11   9  520.73   16.03
  -2  11   9  468.95   15.79
  -2  11   9  466.84   15.87
  -2  11   9  462.82   16.00
  -2  11   9  527.10   16.10
  -2  11   9  494.64   16.00
  -2  11   8  157.50    5.42
  -2  11   8  164.87    5.48
  -2  11   8  166.63    5.43
  -2  11   8  157.83    5.43
  -2  11   8  152.75    5.43
  -2  11   8  155.64    5.31
  -2  11   8  157.64    5.40
  -2  11   8  158.17    6.63
  -2  11   8  153.59    5.30
  -2  11   8  150.32    5.46
  -2  11   8  154.34    5.47
  -2  11   8  147.44    5.43
  -2  11   8  155.83    5.32
  -2  11   8  147.57    5.27
  -2  11   8  153.89    6.99
  -2  11   7  194.67    6.28
  -2  11   7  182.04    6.32
  -2  11   7  170.92    7.45
  -2  11   7  186.88    6.42
  -2  11   7  184.38    6.24
  -2  11   7  182.13    6.41
  -2  11   7  192.38    6.43
  -2  11   7  198.43    6.49
  -2  11   7  183.49    6.35
  -2  11   7  187.17    6.38
  -2  11   7  183.50    6.26
  -2  11   7  176.19    6.22
  -2  11   7  173.86    7.88
  -2  11   7  183.92    6.37
  -2  11   7  188.59    6.41
  -2  11   6    2.08    0.49
  -2  11   6    2.21    0.53
  -2  11   6    3.34    0.52
  -2  11   6    1.29    0.41
  -2  11   6    1.70    0.45
  -2  11   6    2.48    0.42
  -2  11   6    1.44    0.46
  -2  11   6    1.89    0.83
  -2  11   6    2.93    0.53
  -2  11   6    1.63    0.36
  -2  11   6    1.05    0.40
  -2  11   6    1.91    0.31
  -2  11   6    2.17    0.46
  -2  11   6    1.62    0.52
  -2  11   6    3.28    0.51
  -2  11   6    2.00    0.43
  -2  11   6    1.61    0.41
  -2  11   6    2.42    0.97
  -2  11   6    2.51    0.53
  -2  11   6    2.92    0.46
  -2  11   6    2.20    0.47
  -2  11   5  396.73   12.66
  -2  11   5  411.60   12.53
  -2  11   5  367.83   12.52
  -2  11   5  364.21   12.56
  -2  11   5  400.78   12.51
  -2  11   5  388.02   12.47
  -2  11   5  380.07   12.61
  -2  11   5  383.58   12.62
  -2  11   5  374.09   13.76
  -2  11   5  390.31   12.62
  -2  11   5  351.98   12.44
  -2  11   5  380.63   12.40
  -2  11   5  378.73   12.52
  -2  11   5  370.85   12.37
  -2  11   5  418.87   12.54
  -2  11   5  387.08   12.56
  -2  11   5  378.58   14.26
  -2  11   5  374.27   12.45
  -2  11   5  397.46   12.51
  -2  11   5  372.63   12.57
  -2  11   5  389.97   12.62
  -2  11   5  371.37   12.54
  -2  11   5  391.88   12.60
  -2  11   4  172.75    6.75
  -2  11   4  191.45    6.78
  -2  11   4  201.49    6.81
  -2  11   4  212.83    6.70
  -2  11   4  207.21    6.70
  -2  11   4  216.54    6.75
  -2  11   4  187.42    6.72
  -2  11   4  213.59    6.72
  -2  11   4  191.19    7.87
  -2  11   4  195.54    6.78
  -2  11   4  189.80    6.63
  -2  11   4  198.72    6.60
  -2  11   4  214.97    6.74
  -2  11   4  204.78    6.63
  -2  11   4  209.94    6.84
  -2  11   4  194.04    6.72
  -2  11   4  208.27    6.75
  -2  11   4  199.10    6.66
  -2  11   4  195.89    6.70
  -2  11   4  193.82    8.32
  -2  11   4  196.29    6.79
  -2  11   4  184.70    6.75
  -2  11   4  198.58    6.79
  -2  11   3   70.46    2.75
  -2  11   3   75.96    2.70
  -2  11   3   72.38    2.76
  -2  11   3   68.85    2.74
  -2  11   3   70.13    2.69
  -2  11   3   76.39    2.70
  -2  11   3   67.58    2.67
  -2  11   3   72.14    2.63
  -2  11   3   72.70    2.61
  -2  11   3   66.89    3.68
  -2  11   3   74.57    2.76
  -2  11   3   68.12    2.71
  -2  11   3   74.70    2.72
  -2  11   3   74.36    2.62
  -2  11   3   74.10    2.63
  -2  11   3   73.80    2.80
  -2  11   3   71.55    2.72
  -2  11   3   75.91    2.72
  -2  11   3   74.13    2.65
  -2  11   3   75.43    4.14
  -2  11   3   74.00    2.80
  -2  11   3   78.68    2.77
  -2  11   3   69.90    2.75
  -2  11   3   69.37    2.74
  -2  11   2    1.98    0.42
  -2  11   2    2.15    0.42
  -2  11   2    2.56    0.45
  -2  11   2    1.82    0.45
  -2  11   2    1.65    0.39
  -2  11   2    2.68    0.48
  -2  11   2    2.12    0.37
  -2  11   2    2.65    0.42
  -2  11   2    1.57    0.72
  -2  11   2    1.42    0.42
  -2  11   2    2.08    0.45
  -2  11   2    1.96    0.38
  -2  11   2    2.28    0.38
  -2  11   2    1.82    0.43
  -2  11   2    1.29    0.47
  -2  11   2    2.02    0.34
  -2  11   2    1.48    0.50
  -2  11   2    1.74    0.37
  -2  11   2    2.04    0.39
  -2  11   1    3.23    0.44
  -2  11   1    3.05    0.54
  -2  11   1    3.18    0.90
  -2  11   1    3.14    0.91
  -2  11   1    4.03    0.53
  -2  11   1    3.16    0.44
  -2  11   1    4.31    0.55
  -2  11   1    3.39    0.52
  -2  11   1    3.84    0.52
  -2  11   1    4.66    0.47
  -2  11   1    3.72    0.45
  -2  11   1    4.10    0.43
  -2  11   1    3.65    0.56
  -2  11   1    2.74    0.46
  -2  11   1    3.46    0.49
  -2  11   1    4.59    0.48
  -2  11   1    3.79    0.56
  -2  11   1    3.35    0.46
  -2  11   1    2.92    0.43
  -2  11   0    0.91    0.44
  -2  11   0    0.52    0.30
  -2  11   0    0.90    0.43
  -2  11   0    1.48    0.47
  -2  11   0    0.37    0.34
  -2  11   0    1.27    0.46
  -2  11   0    0.95    0.43
  -2  11   0    1.01    0.39
  -2  11   0    1.34    0.43
  -2  11   0    0.90    0.72
  -2  11   0    0.52    0.72
  -2  11   0    0.71    0.40
  -2  11   0    0.39    0.28
  -2  11   0    0.52    0.44
  -2  11   0    1.08    0.36
  -2  11   0    0.77    0.37
  -2  11   0    0.97    0.35
  -2  11   0    1.04    0.34
  -2  11   0    1.09    0.48
  -2  11   0    0.93    0.35
  -2  11   0    0.88    0.40
  -2  11   0    0.76    0.36
  -2  11   0    0.62    0.29
  -2  11   0    0.39    0.39
  -2  11   0    1.01    0.43
  -2  11  -1   55.23    2.12
  -2  11  -1   59.34    2.23
  -2  11  -1   54.77    2.23
  -2  11  -1   58.73    2.29
  -2  11  -1   57.19    2.26
  -2  11  -1   57.66    2.21
  -2  11  -1   58.14    2.27
  -2  11  -1   59.89    2.21
  -2  11  -1   60.48    2.22
  -2  11  -1   45.70    3.29
  -2  11  -1   43.46    3.22
  -2  11  -1   57.67    2.26
  -2  11  -1   58.18    2.13
  -2  11  -1   60.60    2.19
  -2  11  -1   60.69    2.19
  -2  11  -1   59.41    2.27
  -2  11  -1   55.03    2.25
  -2  11  -1   49.95    2.15
  -2  11  -1   54.86    2.12
  -2  11  -1   53.96    2.26
  -2  11  -1   61.16    2.18
  -2  11  -1   52.14    2.25
  -2  11  -1   57.71    2.18
  -2  11  -1   61.33    2.18
  -2  11  -1   56.53    2.32
  -2  11  -1   58.17    2.26
  -2  11  -2   38.80    1.59
  -2  11  -2   36.78    1.63
  -2  11  -2   39.36    1.64
  -2  11  -2   35.40    1.63
  -2  11  -2   38.93    1.59
  -2  11  -2   36.90    1.50
  -2  11  -2   36.34    1.63
  -2  11  -2   38.47    1.55
  -2  11  -2   34.17    1.48
  -2  11  -2   37.41    1.62
  -2  11  -2   39.36    1.56
  -2  11  -2   39.14    1.56
  -2  11  -2   35.60    1.63
  -2  11  -2   37.98    1.65
  -2  11  -2   38.97    1.59
  -2  11  -2   33.23    1.60
  -2  11  -2   38.59    1.56
  -2  11  -2   35.69    1.66
  -2  11  -2   37.25    1.62
  -2  11  -3    0.85    0.46
  -2  11  -3    2.11    0.48
  -2  11  -3    2.14    0.38
  -2  11  -3    1.70    0.45
  -2  11  -3    1.48    0.50
  -2  11  -3    1.46    0.43
  -2  11  -3    1.21    0.51
  -2  11  -3    1.36    0.35
  -2  11  -3    1.57    0.48
  -2  11  -3    1.26    0.39
  -2  11  -3    1.31    0.43
  -2  11  -3    1.22    0.49
  -2  11  -3    1.96    0.48
  -2  11  -3    0.76    0.39
  -2  11  -3    1.05    0.37
  -2  11  -3    0.95    0.41
  -2  11  -3    1.23    0.43
  -2  11  -4   11.17    0.77
  -2  11  -4    9.79    0.75
  -2  11  -4    8.64    0.62
  -2  11  -4   10.44    0.72
  -2  11  -4   10.35    0.78
  -2  11  -4   10.56    0.71
  -2  11  -4   10.25    0.71
  -2  11  -4    9.87    0.76
  -2  11  -4   10.10    0.76
  -2  11  -4    9.93    0.71
  -2  11  -4   10.78    0.68
  -2  11  -4    9.90    0.63
  -2  11  -4    9.98    0.71
  -2  11  -4   10.33    0.71
  -2  11  -5   11.59    0.67
  -2  11  -5   12.60    0.76
  -2  11  -5   11.95    0.78
  -2  11  -5   13.63    0.82
  -2  11  -5   10.48    0.72
  -2  11  -5   14.53    0.83
  -2  11  -5   13.38    0.80
  -2  11  -5   12.60    0.82
  -2  11  -5   13.26    0.77
  -2  11  -5   14.11    0.75
  -2  11  -5   13.24    0.73
  -2  11  -6    2.00    0.44
  -2  11  -6    2.79    0.48
  -2  11  -6    2.56    0.43
  -2  11  -6    1.83    0.44
  -2  11  -6    1.75    0.37
  -2  11  -6    1.85    0.36
  -2  11  -6    2.32    0.36
  -2  11  -7   12.57    0.70
  -2  11  -7   13.12    0.64
  -2  11  -7   13.01    0.63
  -2  11  -7   12.57    0.59
  -2  11  -7   12.62    0.68
  -2  11  -8    0.01    0.15
  -2  11  -8    0.16    0.20
  -2  11  -8   -0.08    0.15
   2 -10 -18    0.15    0.11
  -2  10  18   -0.16    0.15
   2 -10 -17   18.84    0.80
   2 -10 -17   17.86    0.74
  -2  10  16   21.28    0.94
   2 -10 -16   23.23    0.93
   2 -10 -16   19.69    0.90
  -2  10  16   20.99    0.89
  -2  10  16   21.89    0.93
  -2  10  16   22.98    0.96
  -2  10  15   19.42    0.91
  -2  10  15   18.85    0.90
   2 -10 -15   18.97    0.87
   2 -10 -15   14.88    0.78
  -2  10  15   19.30    0.92
  -2  10  15   18.27    0.80
   2 -10 -15   15.77    0.83
  -2  10  15   19.91    0.96
  -2  10  14   13.67    0.86
   2 -10 -14   11.42    0.71
  -2  10  14   12.97    0.71
  -2  10  14   14.49    0.81
  -2  10  14   12.67    0.80
  -2  10  14   14.18    0.80
  -2  10  13    0.98    0.37
  -2  10  13    0.11    0.41
  -2  10  13    1.39    0.41
  -2  10  13    0.93    0.43
  -2  10  13    1.05    0.30
  -2  10  13    0.76    0.35
  -2  10  13    0.93    0.32
  -2  10  13    0.68    0.35
  -2  10  12    0.27    0.33
  -2  10  12    0.29    0.44
  -2  10  12    0.50    0.39
  -2  10  12    0.40    0.40
  -2  10  12   -0.03    0.37
  -2  10  12    0.20    0.29
  -2  10  12    0.39    0.26
  -2  10  12    0.36    0.36
  -2  10  11   69.22    2.66
  -2  10  11   67.88    2.62
  -2  10  11   60.66    3.68
  -2  10  11   65.65    2.47
  -2  10  11   69.12    2.67
  -2  10  11   68.92    2.56
  -2  10  11   66.12    2.58
  -2  10  11   63.91    2.63
  -2  10  11   67.94    2.57
  -2  10  11   57.90    3.70
  -2  10  10   88.84    3.24
  -2  10  10   89.78    4.67
  -2  10  10   95.61    3.28
  -2  10  10   80.84    3.26
  -2  10  10   90.34    4.53
  -2  10  10   88.53    3.34
  -2  10  10   83.60    3.15
  -2  10  10   93.76    3.33
  -2  10  10   94.78    3.38
  -2  10  10   86.90    3.24
  -2  10  10   89.79    3.35
  -2  10  10   86.66    3.33
  -2  10  10   86.30    3.26
  -2  10   9   21.72    1.18
  -2  10   9   19.44    1.03
  -2  10   9   18.25    1.94
  -2  10   9   22.36    1.12
  -2  10   9   22.37    1.12
  -2  10   9   21.51    1.87
  -2  10   9   21.12    1.15
  -2  10   9   21.07    1.14
  -2  10   9   21.62    1.04
  -2  10   9   22.92    1.21
  -2  10   9   20.76    1.13
  -2  10   9   19.86    1.10
  -2  10   9   19.47    1.14
  -2  10   8  202.34    7.32
  -2  10   8  211.55    8.49
  -2  10   8  222.34    7.32
  -2  10   8  216.79    7.22
  -2  10   8  235.30    7.45
  -2  10   8  210.56    7.36
  -2  10   8  212.33    7.37
  -2  10   8  233.91    7.40
  -2  10   8  219.56    7.33
  -2  10   8  206.87    7.13
  -2  10   8  211.22    7.24
  -2  10   8  209.26    8.80
  -2  10   8  228.71    7.40
  -2  10   8  220.78    7.31
  -2  10   8  211.28    7.31
  -2  10   7   78.77    2.90
  -2  10   7   78.29    2.86
  -2  10   7   78.81    2.78
  -2  10   7   78.27    2.89
  -2  10   7   77.98    2.87
  -2  10   7   79.86    2.91
  -2  10   7   75.14    2.89
  -2  10   7   72.61    2.66
  -2  10   7   82.75    2.85
  -2  10   7   78.43    2.93
  -2  10   7   75.23    2.87
  -2  10   7   74.95    2.77
  -2  10   7   72.19    2.73
  -2  10   7   72.86    4.10
  -2  10   7   73.43    3.77
  -2  10   7   70.82    2.86
  -2  10   7   73.45    2.75
  -2  10   6    3.71    0.54
  -2  10   6    5.23    0.53
  -2  10   6    4.13    0.53
  -2  10   6    4.05    0.52
  -2  10   6    3.88    0.54
  -2  10   6    2.50    0.75
  -2  10   6    4.18    0.50
  -2  10   6    3.53    0.44
  -2  10   6    4.57    0.50
  -2  10   6    4.37    0.50
  -2  10   6    3.98    0.51
  -2  10   6    3.67    0.50
  -2  10   6    4.31    0.52
  -2  10   6    3.64    0.47
  -2  10   6    4.01    0.48
  -2  10   6    4.78    1.05
  -2  10   5   46.90    3.02
  -2  10   5   50.33    2.02
  -2  10   5   48.36    1.97
  -2  10   5   48.53    2.00
  -2  10   5   48.24    2.82
  -2  10   5   49.89    2.05
  -2  10   5   47.92    1.99
  -2  10   5   50.66    2.03
  -2  10   4   89.25    3.26
  -2  10   4   91.39    3.21
  -2  10   4   95.31    3.34
  -2  10   4   90.06    3.30
  -2  10   4   91.61    4.55
  -2  10   4   85.03    4.16
  -2  10   4   87.44    3.26
  -2  10   4   85.93    3.27
  -2  10   3  303.24    9.54
  -2  10   3  290.39   10.67
  -2  10   3  305.24    9.51
  -2  10   3  294.04    9.56
  -2  10   3  293.15    9.55
  -2  10   3  302.88    9.62
  -2  10   3  295.15    9.52
  -2  10   3  295.12    9.62
  -2  10   3  282.97    9.43
  -2  10   3  285.68    9.60
  -2  10   3  278.30   11.00
  -2  10   3  258.47    9.53
  -2  10   3  295.55    9.49
  -2  10   3  265.21    9.54
  -2  10   2    0.92    0.36
  -2  10   2    1.52    0.70
  -2  10   2    0.80    0.65
  -2  10   2    0.45    0.57
  -2  10   2    0.91    0.33
  -2  10   2    0.93    0.34
  -2  10   2    0.97    0.39
  -2  10   2    1.24    0.39
  -2  10   2    1.01    0.36
  -2  10   2    1.65    0.32
  -2  10   2    1.29    0.32
  -2  10   2    0.68    0.32
  -2  10   2    1.29    0.42
  -2  10   2    1.05    0.36
  -2  10   2    1.02    0.34
  -2  10   2    0.86    0.31
  -2  10   2    0.53    0.31
  -2  10   2    0.93    0.34
  -2  10   1   14.76    0.89
  -2  10   1   15.72    0.81
  -2  10   1   12.18    1.51
  -2  10   1   11.92    1.47
  -2  10   1   17.22    0.87
  -2  10   1   15.06    0.79
  -2  10   1   15.53    0.87
  -2  10   1   14.27    0.85
  -2  10   1   15.58    0.90
  -2  10   1   15.14    0.89
  -2  10   1   15.70    0.87
  -2  10   1   16.70    0.80
  -2  10   1   13.59    0.87
  -2  10   1   13.84    0.85
  -2  10   1   14.59    0.79
  -2  10   1   13.46    0.85
  -2  10   1   13.51    0.83
  -2  10   1   14.42    0.83
  -2  10   1   15.23    0.85
  -2  10   0  186.17    6.06
  -2  10   0  167.09    6.01
  -2  10   0  183.96    6.12
  -2  10   0  179.78    6.07
  -2  10   0  179.62    6.02
  -2  10   0  171.78    6.06
  -2  10   0  186.19    6.03
  -2  10   0  181.31    6.10
  -2  10   0  163.86    7.38
  -2  10   0  148.16    7.26
  -2  10   0  183.61    6.11
  -2  10   0  176.67    5.95
  -2  10   0  188.06    6.01
  -2  10   0  184.64    6.09
  -2  10   0  187.30    6.01
  -2  10   0  179.87    6.09
  -2  10   0  181.95    5.99
  -2  10   0  178.29    5.99
  -2  10   0  167.94    6.07
  -2  10   0  163.21    6.05
  -2  10   0  165.45    6.06
  -2  10   0  187.13    6.02
  -2  10   0  176.49    6.11
  -2  10   0  187.02    5.99
  -2  10   0  179.81    6.09
  -2  10   0  187.86    6.20
  -2  10  -1   25.82    1.20
  -2  10  -1   24.67    1.26
  -2  10  -1   23.96    1.21
  -2  10  -1   26.76    1.26
  -2  10  -1   25.96    1.20
  -2  10  -1   27.63    1.26
  -2  10  -1   27.17    1.20
  -2  10  -1   26.21    1.18
  -2  10  -1   23.88    2.19
  -2  10  -1   24.10    2.17
  -2  10  -1   28.46    1.28
  -2  10  -1   25.50    1.12
  -2  10  -1   25.33    1.16
  -2  10  -1   26.47    1.16
  -2  10  -1   24.44    1.23
  -2  10  -1   25.27    1.13
  -2  10  -1   23.33    1.19
  -2  10  -1   21.40    1.15
  -2  10  -1   27.18    1.16
  -2  10  -1   23.85    1.26
  -2  10  -1   27.00    1.26
  -2  10  -1   24.37    1.15
  -2  10  -1   27.88    1.29
  -2  10  -1   26.50    1.15
  -2  10  -1   24.73    1.23
  -2  10  -1   24.56    1.29
  -2  10  -2  230.49    7.61
  -2  10  -2  232.36    7.67
  -2  10  -2  235.30    7.77
  -2  10  -2  225.92    7.70
  -2  10  -2  236.64    7.70
  -2  10  -2  226.09    7.71
  -2  10  -2  237.64    7.73
  -2  10  -2  241.13    7.66
  -2  10  -2  224.23    7.84
  -2  10  -2  223.26    7.65
  -2  10  -2  193.05    9.08
  -2  10  -2  186.41    8.99
  -2  10  -2  228.99    7.74
  -2  10  -2  230.88    7.60
  -2  10  -2  242.38    7.73
  -2  10  -2  236.70    7.63
  -2  10  -2  217.41    7.58
  -2  10  -2  204.10    7.63
  -2  10  -2  233.23    7.74
  -2  10  -2  240.42    7.64
  -2  10  -2  240.59    7.66
  -2  10  -2  220.43    7.74
  -2  10  -2  244.53    7.66
  -2  10  -2  232.53    7.73
  -2  10  -2  228.32    7.79
  -2  10  -3    6.12    0.53
  -2  10  -3    5.96    0.56
  -2  10  -3    5.65    0.62
  -2  10  -3    6.77    0.66
  -2  10  -3    6.71    0.67
  -2  10  -3    6.43    0.61
  -2  10  -3    6.18    0.71
  -2  10  -3    4.80    1.11
  -2  10  -3    3.93    1.06
  -2  10  -3    6.35    0.63
  -2  10  -3    6.07    0.54
  -2  10  -3    5.92    0.63
  -2  10  -3    6.37    0.57
  -2  10  -3    6.25    0.54
  -2  10  -3    6.28    0.62
  -2  10  -3    5.15    0.60
  -2  10  -3    5.61    0.53
  -2  10  -3    5.96    0.61
  -2  10  -3    6.05    0.62
  -2  10  -4    1.79    0.46
  -2  10  -4    1.47    0.52
  -2  10  -4    1.07    0.47
  -2  10  -4    1.62    0.50
  -2  10  -4    1.66    0.44
  -2  10  -4    1.99    0.56
  -2  10  -4    1.25    0.38
  -2  10  -4    0.91    0.40
  -2  10  -4    1.92    0.40
  -2  10  -4    1.07    0.38
  -2  10  -4    1.53    0.47
  -2  10  -4    1.78    0.46
  -2  10  -4    1.81    0.49
  -2  10  -4    1.73    0.42
  -2  10  -4    1.41    0.41
  -2  10  -4    1.40    0.43
  -2  10  -4    1.06    0.41
  -2  10  -5    4.75    0.58
  -2  10  -5    4.62    0.60
  -2  10  -5    5.13    0.51
  -2  10  -5    4.96    0.53
  -2  10  -5    4.66    0.65
  -2  10  -5    4.73    0.62
  -2  10  -5    4.38    0.55
  -2  10  -5    4.70    0.50
  -2  10  -5    4.83    0.55
  -2  10  -5    5.39    0.60
  -2  10  -5    5.09    0.53
  -2  10  -5    4.79    0.54
  -2  10  -5    4.61    0.54
  -2  10  -5    5.14    0.54
  -2  10  -5    4.47    0.52
  -2  10  -5    4.60    0.50
  -2  10  -6   43.05    1.71
  -2  10  -6   43.50    1.70
  -2  10  -6   36.76    1.70
  -2  10  -6   45.97    1.78
  -2  10  -6   42.43    1.83
  -2  10  -6   43.44    1.76
  -2  10  -6   41.82    1.65
  -2  10  -6   40.17    1.70
  -2  10  -7    3.13    0.40
  -2  10  -7    3.13    0.44
  -2  10  -7    3.14    0.51
  -2  10  -7    2.84    0.49
  -2  10  -7    3.17    0.40
  -2  10  -7    2.84    0.37
  -2  10  -8    0.89    0.38
  -2  10  -8    0.73    0.27
  -2  10  -8    0.66    0.32
  -2  10  -8    0.66    0.27
  -2  10  -8    0.92    0.24
  -2  10  -9   15.77    0.65
  -2  10  -9   15.55    0.64
  -2  10  -9   16.75    0.71
  -2   9  18    9.50    0.44
   2  -9 -18   10.09    0.45
  -2   9  18   10.19    0.47
   2  -9 -17    1.89    0.26
   2  -9 -17    1.26    0.28
   2  -9 -17    1.86    0.26
  -2   9  16   -0.08    0.27
  -2   9  16    0.19    0.22
   2  -9 -16   -0.15    0.26
   2  -9 -16   -0.05    0.25
  -2   9  16   -0.19    0.28
   2  -9 -16    0.06    0.26
   2  -9 -15   -0.07    0.31
  -2   9  15   -0.33    0.34
  -2   9  15    0.31    0.28
  -2   9  15   -0.35    0.34
   2  -9 -15    0.10    0.28
  -2   9  15    0.02    0.29
  -2   9  14   13.49    0.72
  -2   9  14   14.34    0.85
  -2   9  14   14.27    0.85
  -2   9  14   15.43    0.84
  -2   9  14   13.38    0.83
  -2   9  13   28.32    1.32
  -2   9  13   27.99    1.35
  -2   9  13   25.12    1.19
  -2   9  13   30.10    1.39
  -2   9  13   28.49    1.29
  -2   9  13   27.87    1.29
  -2   9  13   26.77    1.32
  -2   9  12    8.82    0.72
  -2   9  12    8.88    0.67
  -2   9  12    8.54    0.69
  -2   9  12    7.58    0.66
  -2   9  12    6.36    0.56
  -2   9  12    8.74    0.59
  -2   9  12    8.14    0.66
  -2   9  12    7.92    1.26
  -2   9  12    8.73    0.72
  -2   9  12    8.11    0.68
  -2   9  12    8.66    1.32
  -2   9  11   99.06    3.57
  -2   9  11   97.93    3.64
  -2   9  11   95.86    3.60
  -2   9  11  101.12    3.54
  -2   9  11  106.93    3.69
  -2   9  11   97.50    4.89
  -2   9  11  100.66    3.65
  -2   9  11   93.28    3.46
  -2   9  11   97.35    3.62
  -2   9  11   98.77    3.58
  -2   9  11   93.93    4.84
  -2   9  10  109.87    5.41
  -2   9  10  113.50    4.10
  -2   9  10  122.73    4.11
  -2   9  10  114.51    5.37
  -2   9  10  114.55    4.09
  -2   9  10  124.18    4.23
  -2   9  10  115.48    4.18
  -2   9  10  114.26    4.03
  -2   9  10  110.48    4.11
  -2   9  10  115.42    4.19
  -2   9  10  117.20    4.12
  -2   9  10  116.32    4.18
  -2   9   9   52.85    2.16
  -2   9   9   55.68    2.13
  -2   9   9   56.18    2.10
  -2   9   9   52.11    2.08
  -2   9   9   53.56    2.16
  -2   9   9   52.28    2.05
  -2   9   9   53.88    3.24
  -2   9   9   59.35    3.19
  -2   9   9   48.58    2.10
  -2   9   9   51.22    2.14
  -2   9   9   46.31    2.04
  -2   9   9   54.48    2.17
  -2   9   8   13.60    1.41
  -2   9   8   16.86    1.72
  -2   9   7   26.75    1.90
  -2   9   7   24.17    2.00
  -2   9   6   24.85    1.81
  -2   9   6   24.34    1.00
  -2   9   6   21.09    1.88
  -2   9   5   -0.33    0.61
  -2   9   5    0.20    0.57
  -2   9   4    4.17    0.82
  -2   9   4    4.24    0.93
  -2   9   3   20.69    1.60
  -2   9   2  215.69    8.94
  -2   9   2  219.63    8.95
  -2   9   2  237.79    7.81
  -2   9   1   48.91    2.99
  -2   9   1   58.67    3.00
  -2   9   1   50.55    3.05
  -2   9   1   56.88    3.22
  -2   9   1   54.75    2.10
  -2   9   0    2.76    0.41
  -2   9   0    2.58    0.41
   2  -9   0    2.71    0.61
  -2   9   0    3.59    0.87
  -2   9   0    4.07    0.91
  -2   9  -1   30.27    1.33
  -2   9  -1   31.25    1.29
  -2   9  -1   28.17    1.33
  -2   9  -1   28.60    1.31
  -2   9  -1   31.55    1.30
  -2   9  -1   30.79    1.27
  -2   9  -1   28.99    1.33
  -2   9  -1   31.34    1.29
  -2   9  -1   23.74    2.11
  -2   9  -1   24.36    2.14
  -2   9  -1   28.68    1.32
  -2   9  -1   28.55    1.31
  -2   9  -1   30.40    1.39
  -2   9  -1   31.64    1.27
  -2   9  -1   29.86    1.25
  -2   9  -1   30.53    1.32
  -2   9  -1   31.50    1.36
  -2   9  -1   29.08    1.24
  -2   9  -1   28.98    1.35
  -2   9  -1   29.47    1.35
  -2   9  -1   27.00    1.23
  -2   9  -1   28.08    1.24
  -2   9  -2  221.93    7.09
  -2   9  -2  204.90    7.14
  -2   9  -2  217.97    7.13
  -2   9  -2  207.69    7.13
  -2   9  -2  208.71    7.17
  -2   9  -2  197.93    8.55
  -2   9  -2  188.73    8.49
  -2   9  -2  213.50    7.09
  -2   9  -2  220.04    7.09
  -2   9  -2  214.34    7.14
  -2   9  -2  202.83    7.24
  -2   9  -2  210.32    7.16
  -2   9  -2  206.64    7.08
  -2   9  -2  216.14    7.06
  -2   9  -2  215.97    7.14
  -2   9  -2  216.79    7.06
  -2   9  -2  212.33    7.16
  -2   9  -2  218.57    7.07
  -2   9  -2  193.53    7.09
  -2   9  -2  211.65    7.19
  -2   9  -2  219.23    7.09
  -2   9  -2  223.53    7.23
  -2   9  -2  218.76    7.24
  -2   9  -2  212.51    7.16
  -2   9  -3   28.00    1.24
  -2   9  -3   25.65    1.32
  -2   9  -3   28.66    1.22
  -2   9  -3   26.74    1.26
  -2   9  -3   26.48    1.31
  -2   9  -3   26.51    1.30
  -2   9  -3   26.98    1.32
  -2   9  -3   23.69    2.21
  -2   9  -3   23.07    2.19
  -2   9  -3   28.25    1.24
  -2   9  -3   27.57    1.25
  -2   9  -3   27.86    1.29
  -2   9  -3   27.39    1.40
  -2   9  -3   28.27    1.25
  -2   9  -3   27.61    1.31
  -2   9  -3   25.79    1.23
  -2   9  -3   28.04    1.22
  -2   9  -3   27.94    1.29
  -2   9  -3   28.25    1.24
  -2   9  -3   28.60    1.21
  -2   9  -3   28.94    1.33
  -2   9  -3   25.18    1.30
  -2   9  -3   28.11    1.24
  -2   9  -3   27.01    1.30
  -2   9  -3   27.41    1.34
  -2   9  -4   -0.29    0.37
  -2   9  -4    0.04    0.34
  -2   9  -4    0.24    0.48
  -2   9  -4   -0.17    0.40
  -2   9  -4   -0.03    0.43
  -2   9  -4   -0.13    0.45
  -2   9  -4   -0.41    0.74
  -2   9  -4    0.14    0.62
  -2   9  -4    0.45    0.35
  -2   9  -4   -0.07    0.46
  -2   9  -4    0.23    0.37
  -2   9  -4   -0.37    0.35
  -2   9  -4   -0.05    0.37
  -2   9  -4   -0.02    0.35
  -2   9  -4    0.09    0.37
  -2   9  -4    0.46    0.41
  -2   9  -4    0.13    0.30
  -2   9  -4    0.17    0.42
  -2   9  -4    0.04    0.35
  -2   9  -4   -0.12    0.35
  -2   9  -4    0.14    0.34
  -2   9  -4   -0.08    0.37
  -2   9  -4    0.34    0.37
  -2   9  -5    7.94    0.68
  -2   9  -5    9.39    0.77
  -2   9  -5    8.20    0.71
  -2   9  -5    8.26    0.62
  -2   9  -5    7.56    0.59
  -2   9  -5    9.13    0.81
  -2   9  -5    8.25    0.65
  -2   9  -5    8.82    0.70
  -2   9  -5    8.75    0.67
  -2   9  -5    8.82    0.64
  -2   9  -5    8.19    0.66
  -2   9  -5    8.45    0.65
  -2   9  -5    8.66    0.72
  -2   9  -5    8.76    0.66
  -2   9  -5    8.12    0.68
  -2   9  -5    8.57    0.68
  -2   9  -6    0.60    0.39
  -2   9  -6    0.33    0.49
  -2   9  -6    0.56    0.40
  -2   9  -6    0.86    0.52
  -2   9  -6    0.27    0.38
  -2   9  -6    0.46    0.38
  -2   9  -6    0.53    0.40
  -2   9  -6    0.55    0.38
  -2   9  -6   -0.03    0.38
  -2   9  -6    0.92    0.41
  -2   9  -6    0.55    0.35
  -2   9  -6    0.47    0.42
  -2   9  -6    0.44    0.38
  -2   9  -7   14.21    0.76
  -2   9  -7   12.10    0.81
  -2   9  -7   12.50    0.82
  -2   9  -7   14.86    0.86
  -2   9  -7   14.14    0.91
  -2   9  -7   13.64    0.92
  -2   9  -7   13.41    0.79
  -2   9  -7   13.74    0.85
  -2   9  -7   13.95    0.81
  -2   9  -8   14.11    0.72
  -2   9  -8   15.85    0.88
  -2   9  -8   15.89    0.90
  -2   9  -8   15.11    0.86
  -2   9  -8   15.67    0.85
  -2   9  -8   14.83    0.79
  -2   9  -8   14.74    0.79
  -2   9  -8   14.71    0.82
  -2   9  -9  130.57    4.37
  -2   9  -9  137.14    4.38
  -2   9  -9  123.66    4.31
  -2   9  -9  127.79    4.39
  -2   9  -9  124.30    4.31
  -2   9  -9  135.65    4.39
  -2   9 -10    4.65    0.36
  -2   9 -10    5.47    0.39
  -2   9 -10    4.36    0.29
  -2   9 -10    4.54    0.37
  -2   9 -10    4.76    0.29
   2  -8 -18   10.15    0.49
   2  -8 -18    9.05    0.45
   2  -8 -17   28.06    1.19
  -2   8  17   28.26    1.16
   2  -8 -17   28.48    1.17
   2  -8 -17   29.27    1.15
   2  -8 -16   41.93    1.57
  -2   8  16   36.84    1.50
   2  -8 -16   40.45    1.62
  -2   8  16   41.02    1.59
  -2   8  16   36.94    1.49
  -2   8  15    0.23    0.35
  -2   8  15    0.23    0.30
  -2   8  15    0.37    0.30
  -2   8  15    0.27    0.34
   2  -8 -15    0.27    0.29
   2  -8 -14  186.14    5.96
  -2   8  14  166.10    5.96
  -2   8  14  183.54    6.11
  -2   8  14  163.90    5.96
  -2   8  14  168.72    6.00
  -2   8  14  188.23    5.95
  -2   8  14  172.46    5.98
  -2   8  13   91.27    3.33
  -2   8  13   84.84    3.20
  -2   8  13   96.68    3.45
  -2   8  13   99.19    3.33
  -2   8  13   90.95    3.37
  -2   8  13   89.79    3.36
  -2   8  13   91.54    3.37
  -2   8  12   99.46    3.58
  -2   8  12   98.04    3.62
  -2   8  12  106.42    3.57
  -2   8  12   97.55    3.63
  -2   8  12  106.66    3.69
  -2   8  12   92.16    3.47
  -2   8  12   95.61    4.90
  -2   8  12   87.60    4.73
  -2   8  12   97.90    3.60
  -2   8  11    5.99    1.11
  -2   8  11    4.93    0.59
  -2   8  11    5.38    0.58
  -2   8  11    6.60    0.59
  -2   8  11    4.13    0.52
  -2   8  11    5.08    0.55
  -2   8  11    4.80    0.48
  -2   8  11    6.25    0.62
  -2   8  11    4.26    0.99
  -2   8  11    6.00    0.57
  -2   8  10    0.58    0.68
  -2   8  10    0.84    0.34
  -2   8  10    1.18    0.78
  -2   8  10    1.14    0.39
  -2   8  10    0.98    0.35
  -2   8  10    0.65    0.36
  -2   8  10    1.02    0.32
  -2   8  10    0.42    0.36
  -2   8  10    1.05    0.38
  -2   8  10    0.75    0.37
  -2   8  10    0.41    0.29
  -2   8   9   88.09    4.36
  -2   8   9   88.34    4.28
  -2   8   8  318.97   12.06
  -2   8   8  336.73   11.93
  -2   8   7   -0.29    0.54
  -2   8   7   -0.25    0.44
  -2   8   6    2.99    0.74
  -2   8   6    4.40    0.74
  -2   8   5  100.53    4.39
  -2   8   5   94.12    3.25
  -2   8   5  107.86    4.25
  -2   8   4   24.48    1.82
  -2   8   4   27.26    1.76
  -2   8   3   19.08    1.43
  -2   8   2    9.18    0.59
  -2   8   2    8.33    1.07
  -2   8   2    8.14    1.06
  -2   8   2   10.98    1.05
  -2   8   1   28.71    1.27
  -2   8   1   27.24    1.99
  -2   8   1   32.54    1.92
  -2   8   1   30.01    2.03
  -2   8   0  308.48   10.75
  -2   8   0  288.14    9.39
  -2   8   0  319.31   10.49
  -2   8   0  280.99    9.36
   2  -8   0  289.03   10.00
  -2   8   0  266.26   10.47
  -2   8   0  256.09   10.42
  -2   8  -1  187.67    6.26
  -2   8  -1  185.66    6.26
  -2   8  -1  193.81    6.28
   2  -8   1  177.30    6.84
  -2   8  -1  172.04    7.37
  -2   8  -1  174.35    7.39
  -2   8  -2  156.06    5.28
  -2   8  -2  142.46    6.43
  -2   8  -2  148.78    6.51
  -2   8  -2  163.20    5.34
  -2   8  -2  148.68    5.27
   2  -8   2  149.80    5.93
  -2   8  -3    3.60    0.45
  -2   8  -3    3.57    0.49
  -2   8  -3    1.89    0.86
  -2   8  -3    3.46    0.93
  -2   8  -3    4.29    0.43
  -2   8  -3    3.13    0.51
  -2   8  -3    3.35    0.47
  -2   8  -3    2.99    0.50
  -2   8  -3    2.38    0.45
   2  -8   3    2.51    0.63
  -2   8  -3    3.00    0.42
  -2   8  -3    2.77    0.42
  -2   8  -3    3.68    0.53
  -2   8  -3    3.84    0.47
  -2   8  -3    3.47    0.45
  -2   8  -3    2.85    0.45
  -2   8  -3    3.36    0.42
  -2   8  -3    3.27    0.41
  -2   8  -3    3.52    0.47
  -2   8  -3    3.54    0.43
  -2   8  -3    3.48    0.39
  -2   8  -3    2.86    0.48
  -2   8  -3    3.56    0.56
  -2   8  -3    3.21    0.46
  -2   8  -3    3.97    0.43
  -2   8  -3    2.63    0.46
  -2   8  -3    3.29    0.47
  -2   8  -4   19.17    1.04
  -2   8  -4   17.69    0.91
  -2   8  -4   18.02    0.98
  -2   8  -4   18.48    0.92
  -2   8  -4   19.48    1.91
  -2   8  -4   19.32    1.91
  -2   8  -4   19.96    0.97
  -2   8  -4   19.09    0.95
  -2   8  -4   18.43    1.09
  -2   8  -4   18.91    0.98
  -2   8  -4   17.92    1.01
  -2   8  -4   18.84    0.94
  -2   8  -4   19.60    0.91
  -2   8  -4   19.14    0.95
  -2   8  -4   18.50    0.99
  -2   8  -4   19.56    0.94
  -2   8  -4   17.27    1.01
  -2   8  -4   18.45    1.03
  -2   8  -4   18.62    1.02
  -2   8  -4   14.38    0.96
  -2   8  -5    6.18    0.63
  -2   8  -5    7.20    0.58
  -2   8  -5    6.36    0.64
  -2   8  -5    5.51    1.19
  -2   8  -5    5.33    1.14
  -2   8  -5    5.98    0.51
  -2   8  -5    6.59    0.57
  -2   8  -5    6.58    0.71
  -2   8  -5    6.32    0.61
  -2   8  -5    5.37    0.57
  -2   8  -5    6.26    0.56
  -2   8  -5    5.86    0.55
  -2   8  -5    5.55    0.49
  -2   8  -5    5.75    0.58
  -2   8  -5    6.62    0.57
  -2   8  -5    4.90    0.58
  -2   8  -5    6.49    0.57
  -2   8  -5    5.83    0.60
  -2   8  -5    6.49    0.60
  -2   8  -6   58.25    2.41
  -2   8  -6   62.21    2.33
  -2   8  -6   61.59    2.33
[truncated: 2,287,151 more chars]
