# Supplementary material for: Synthesis and structure of (3aRS,10SR,10aSR)-2-(4-chloro­phen­yl)-5-[(4-methyl­phen­yl)sulfon­yl]-1-oxo-1,2,3,3a,4,5,10,10a-octa­hydro­pyrrolo­[3,4-b]carbazole-10-carb­oxy­lic acid with an unknown solvent
Source: Acta Crystallogr E Crystallogr Commun. 2026 Apr 17;82(Pt 5):480–4. doi: 10.1107/S2056989026003762 (PMC13148214; doi:10.1107/S2056989026003762)
Supplement: Supplementary file 2 [file e-82-00480-Isup2.hkl]

data_I                                                                          
_shelx_title ' ZV-111 in P-1'                                                   
_shelx_refln_list_code          4                                               
_shelx_F_calc_maximum      318.11                                               
_exptl_crystal_F_000      1112.00                                               
_reflns_d_resolution_high  0.7828                                               
                                                                                
loop_                                                                           
 _space_group_symop_operation_xyz                                               
 'x, y, z'                                                                      
 '-x, -y, -z'                                                                   
                                                                                
_cell_length_a    14.4661                                                       
_cell_length_b    14.6841                                                       
_cell_length_c    15.0214                                                       
_cell_angle_alpha  66.157                                                       
_cell_angle_beta   86.622                                                       
_cell_angle_gamma  76.512                                                       
                                                                                
_shelx_F_squared_multiplier     1.000                                           
                                                                                
loop_                                                                           
 _refln_index_h                                                                 
 _refln_index_k                                                                 
 _refln_index_l                                                                 
 _refln_F_squared_calc                                                          
 _refln_F_squared_meas                                                          
 _refln_F_squared_sigma                                                         
 _refln_observed_status                                                         
   1   0   0      16430.02      14584.05       461.93 o                         
   2   0   0       4746.11       4650.18       149.00 o                         
   3   0   0          8.98         18.76         2.76 o                         
   4   0   0       6193.50       5783.45       157.66 o                         
   5   0   0      12508.34      11859.35       268.64 o                         
   6   0   0         33.55         16.16         3.47 o                         
   7   0   0         16.31         44.35         4.57 o                         
   8   0   0        988.54        980.71        28.99 o                         
   9   0   0        449.80        434.92        13.45 o                         
  10   0   0        640.71        577.69        18.04 o                         
  11   0   0        388.91        367.27         5.12 o                         
  12   0   0        185.65        186.34         3.68 o                         
  13   0   0        220.56        228.20         4.19 o                         
  14   0   0         67.01         65.65         2.06 o                         
  15   0   0         72.67         76.88         2.28 o                         
  16   0   0         78.83         89.08         2.07 o                         
  17   0   0          1.39          0.33         0.77 o                         
 -17   1   0         14.72         11.62         1.33 o                         
 -16   1   0         26.10         29.24         1.55 o                         
 -15   1   0        159.20        166.34         3.54 o                         
 -14   1   0         23.61         23.24         1.46 o                         
 -13   1   0          1.41          1.63         1.35 o                         
 -12   1   0       1610.02       1608.77        19.33 o                         
 -11   1   0         40.30         39.69         1.59 o                         
 -10   1   0        280.16        266.95        11.90 o                         
  -9   1   0       2454.94       2171.56        53.04 o                         
  -8   1   0          0.50          2.43         1.61 o                         
  -7   1   0          3.41          3.49         2.32 o                         
  -6   1   0       2733.68       2880.54        68.63 o                         
  -5   1   0        248.36        249.29        11.76 o                         
  -4   1   0        168.28        135.20         8.62 o                         
  -3   1   0       1610.00       1604.51        27.65 o                         
  -2   1   0         22.56         31.71         1.39 o                         
  -1   1   0        186.60        164.40         3.72 o                         
   0   1   0       1803.94       1861.44        60.17 o                         
   1   1   0       2074.31       2006.24        37.38 o                         
   2   1   0       2442.12       2336.71        43.42 o                         
   3   1   0       2892.12       2524.13        40.54 o                         
   4   1   0        589.36        560.95        22.37 o                         
   5   1   0        309.07        342.07        15.90 o                         
   6   1   0        471.27        498.47        13.73 o                         
   7   1   0       2241.94       2107.76        63.12 o                         
   8   1   0       2329.74       2379.84        61.13 o                         
   9   1   0        227.86        220.62        11.14 o                         
  10   1   0        567.69        508.68        14.36 o                         
  11   1   0       2740.20       2565.70        27.36 o                         
  12   1   0       2421.07       2275.05        23.67 o                         
  13   1   0        580.98        632.90         8.28 o                         
  14   1   0          0.83         -0.26         1.34 o                         
  15   1   0         12.81         15.20         1.55 o                         
  16   1   0        502.50        594.15         8.00 o                         
  17   1   0          9.54          9.73         1.01 o                         
  18   1   0        172.67        176.80         7.05 o                         
 -17   2   0        504.85        457.90        44.94 o                         
 -16   2   0         10.54          5.99         1.07 o                         
 -15   2   0        122.99        135.67         5.68 o                         
 -14   2   0        232.41        247.25         4.36 o                         
 -13   2   0         18.24         25.20         1.63 o                         
 -12   2   0          1.50          1.80         1.37 o                         
 -11   2   0        231.66        240.36         4.36 o                         
 -10   2   0        136.77        146.62         4.40 o                         
  -9   2   0       1399.83       1303.93        44.56 o                         
  -8   2   0          1.28          0.76         1.54 o                         
  -7   2   0         15.44         10.38         3.19 o                         
  -6   2   0        209.57        184.21         7.75 o                         
  -5   2   0        253.87        246.64         9.14 o                         
  -4   2   0       7489.02       6176.91       116.49 o                         
  -3   2   0         14.22          8.19         1.19 o                         
  -2   2   0        679.21        738.48        11.47 o                         
  -1   2   0        719.61        746.16        11.80 o                         
   0   2   0        207.77        211.78         5.52 o                         
   1   2   0       1752.42       1834.67        32.18 o                         
   2   2   0       4715.21       4729.68        87.80 o                         
   3   2   0      54940.91      51241.93       935.18 o                         
   4   2   0       4049.51       3948.95        57.50 o                         
   5   2   0       2548.94       2120.81        44.03 o                         
   6   2   0         24.11         45.41         5.71 o                         
   7   2   0       1120.79       1039.07        67.55 o                         
   8   2   0       1565.16       1378.73        39.09 o                         
   9   2   0       6383.66       6048.70       144.17 o                         
  10   2   0        228.48        254.38        12.89 o                         
  11   2   0       1548.08       1568.09        22.93 o                         
  12   2   0         15.05         18.59         1.50 o                         
  13   2   0        254.33        274.30         6.96 o                         
  14   2   0        307.03        321.05         5.40 o                         
  15   2   0         63.98         82.60         2.48 o                         
  16   2   0        280.09        331.68         4.88 o                         
  17   2   0          0.97          1.64         0.90 o                         
  18   2   0        114.70        111.49         3.50 o                         
 -16   3   0         98.40         76.49         3.13 o                         
 -15   3   0        128.28        156.62         3.08 o                         
 -14   3   0          1.74          3.51         2.03 o                         
 -13   3   0       1035.11       1052.87        13.40 o                         
 -12   3   0         45.81         52.94         2.05 o                         
 -11   3   0        393.85        386.45         5.76 o                         
 -10   3   0        110.69        108.94         2.27 o                         
  -9   3   0        821.71        822.95        29.70 o                         
  -8   3   0        261.79        246.76         9.06 o                         
  -7   3   0        731.04        737.06        25.32 o                         
  -6   3   0        793.74        885.02        36.46 o                         
  -5   3   0        798.02        649.92        15.68 o                         
  -4   3   0       3052.52       2768.14        69.90 o                         
  -3   3   0        767.60        671.63        14.25 o                         
  -2   3   0       1582.33       1743.94        23.75 o                         
  -1   3   0       3070.76       3363.83        62.94 o                         
   0   3   0         13.18         14.80         1.39 o                         
   1   3   0         49.24         54.96         2.07 o                         
   2   3   0      13378.40      13852.44       221.10 o                         
   3   3   0       5578.34       5877.53        95.03 o                         
   4   3   0        200.70        199.27         5.16 o                         
   5   3   0       5593.06       5611.58        81.94 o                         
   6   3   0        369.39        352.27         9.39 o                         
   7   3   0        115.43        148.90         8.24 o                         
   8   3   0         20.81         22.47         2.16 o                         
   9   3   0        415.86        414.46        20.37 o                         
  10   3   0       1980.57       1936.31        53.42 o                         
  11   3   0       1854.69       1807.59        22.95 o                         
  12   3   0       1756.89       1792.94        21.43 o                         
  13   3   0        120.14        124.82         2.99 o                         
  14   3   0        149.54        149.19         3.53 o                         
  15   3   0        323.27        350.34         7.26 o                         
  16   3   0        241.35        299.98         6.49 o                         
  17   3   0         18.69         24.43         1.43 o                         
  18   3   0         28.64         28.47         2.28 o                         
 -16   4   0         75.72         76.80         4.40 o                         
 -15   4   0        108.57        114.64         2.60 o                         
 -14   4   0         18.75         20.14         1.70 o                         
 -13   4   0          4.85          7.71         1.86 o                         
 -12   4   0         20.04         21.47         1.46 o                         
 -11   4   0          1.12          1.23         1.23 o                         
 -10   4   0        406.32        392.33         5.18 o                         
  -9   4   0        343.76        316.22         4.91 o                         
  -8   4   0        605.05        533.98        33.37 o                         
  -7   4   0       1860.10       1828.57        46.19 o                         
  -6   4   0          5.13         17.42         5.71 o                         
  -5   4   0        923.90        817.85        22.75 o                         
  -4   4   0       1041.23        909.66        18.51 o                         
  -3   4   0       1822.54       1827.12        31.88 o                         
  -2   4   0       1743.86       2008.42        31.04 o                         
  -1   4   0      11930.12      12649.71       181.44 o                         
   0   4   0        394.47        377.78        12.52 o                         
   1   4   0       3905.87       4145.92        63.63 o                         
   2   4   0         94.80         91.82         3.00 o                         
   3   4   0       6729.68       6823.88       107.87 o                         
   4   4   0         64.14         69.80         2.86 o                         
   5   4   0       5423.06       4851.20        80.10 o                         
   6   4   0        392.05        404.09         9.33 o                         
   7   4   0        241.15        188.66         6.10 o                         
   8   4   0        799.18        819.71        19.37 o                         
   9   4   0       1072.04       1037.83        34.94 o                         
  10   4   0        368.55        329.10        10.38 o                         
  11   4   0        237.21        210.17         4.30 o                         
  12   4   0        948.41       1007.57        11.66 o                         
  13   4   0         20.06         19.89         1.31 o                         
  14   4   0         63.73         66.47         1.89 o                         
  15   4   0         10.47          5.33         1.48 o                         
  16   4   0         16.55         21.91         1.87 o                         
  17   4   0        903.43       1070.84        16.31 o                         
  18   4   0        206.69        202.55         5.72 o                         
 -15   5   0          2.42          2.20         0.94 o                         
 -14   5   0        111.32        109.98         2.55 o                         
 -13   5   0          2.13          2.96         1.49 o                         
 -12   5   0        171.04        162.98         3.64 o                         
 -11   5   0        135.69        137.63         2.90 o                         
 -10   5   0        194.06        173.38         3.21 o                         
  -9   5   0       1705.66       1599.81        18.21 o                         
  -8   5   0        138.20        132.78         4.28 o                         
  -7   5   0        300.29        288.89         9.16 o                         
  -6   5   0        408.12        437.53        16.57 o                         
  -5   5   0          1.64          4.86         1.74 o                         
  -4   5   0        273.74        309.63         8.33 o                         
  -3   5   0       1877.39       1960.15        34.81 o                         
  -2   5   0        444.03        592.06        11.48 o                         
  -1   5   0        296.24        388.97        10.66 o                         
   0   5   0        534.07        620.65        13.70 o                         
   1   5   0       2667.76       3027.82        61.30 o                         
   2   5   0       3305.20       3478.33        51.72 o                         
   3   5   0        880.98        830.85        14.61 o                         
   4   5   0       1135.29       1153.51        20.51 o                         
   5   5   0        441.07        484.39        10.09 o                         
   6   5   0        343.75        347.16         9.09 o                         
   7   5   0         47.59         38.35         2.75 o                         
   8   5   0       2396.72       2333.64        63.36 o                         
   9   5   0        585.83        544.23        12.49 o                         
  10   5   0          2.12          4.09         2.24 o                         
  11   5   0         33.46         32.38         1.34 o                         
  12   5   0        528.23        546.23         8.77 o                         
  13   5   0         38.63         40.59         1.66 o                         
  14   5   0        858.99        949.48        10.59 o                         
  15   5   0        788.11        866.60        11.80 o                         
  16   5   0        119.23        122.55         2.76 o                         
  17   5   0         91.73        111.46         3.10 o                         
  18   5   0         15.24         16.20         1.10 o                         
 -15   6   0         43.09         34.41         1.42 o                         
 -14   6   0        678.72        689.19        14.23 o                         
 -13   6   0        162.15        166.25         4.40 o                         
 -12   6   0          8.68         10.83         1.29 o                         
 -11   6   0        551.54        573.12         7.98 o                         
 -10   6   0       1907.58       1862.90        22.44 o                         
  -9   6   0        100.80        101.63         2.37 o                         
  -8   6   0        322.66        292.96         4.22 o                         
  -7   6   0         14.27         17.70         1.46 o                         
  -6   6   0        430.33        399.50        10.38 o                         
  -5   6   0       3148.26       2881.58       119.58 o                         
  -4   6   0        106.86        133.14         6.06 o                         
  -3   6   0        688.00        796.20        14.98 o                         
  -2   6   0        742.57        964.58        25.84 o                         
  -1   6   0      11417.82      12719.79       184.23 o                         
   0   6   0       3249.99       3642.61        62.21 o                         
   1   6   0       1371.76       1224.14        29.92 o                         
   2   6   0       4415.21       4531.56        97.15 o                         
   3   6   0         17.37         24.73         2.57 o                         
   4   6   0       2003.33       1984.34        31.97 o                         
   5   6   0        541.41        524.41        10.28 o                         
   6   6   0       2298.62       2284.66        33.69 o                         
   7   6   0         92.92         74.88         4.08 o                         
   8   6   0        801.65        725.42        18.24 o                         
   9   6   0        458.06        421.73        10.69 o                         
  10   6   0         65.20         59.36         3.78 o                         
  11   6   0         24.50         25.73         1.39 o                         
  12   6   0          0.83          0.29         1.08 o                         
  13   6   0        207.98        222.44         4.01 o                         
  14   6   0         18.64         23.03         1.40 o                         
  15   6   0          1.65         -0.04         1.21 o                         
  16   6   0         47.98         52.93         1.67 o                         
  17   6   0         14.80         19.17         1.25 o                         
  18   6   0         11.40          9.75         0.86 o                         
 -14   7   0        668.46        679.22        13.41 o                         
 -13   7   0         34.37         35.76         2.05 o                         
 -12   7   0        431.45        471.84         6.48 o                         
 -11   7   0         76.47         85.49         2.12 o                         
 -10   7   0        107.59        104.15         2.33 o                         
  -9   7   0         10.61          7.82         1.20 o                         
  -8   7   0        697.39        694.66         7.54 o                         
  -7   7   0          2.65          1.39         1.08 o                         
  -6   7   0       1721.35       1545.19        17.98 o                         
  -5   7   0         57.27         46.56         4.42 o                         
  -4   7   0         60.04         70.76         3.00 o                         
  -3   7   0       1317.24       1402.57        21.37 o                         
  -2   7   0        562.47        590.14        10.52 o                         
  -1   7   0        163.92        169.48         4.75 o                         
   0   7   0        377.42        415.38        10.93 o                         
   1   7   0       2662.36       2936.64       415.24 o                         
   2   7   0         75.48         95.28         5.73 o                         
   3   7   0          2.03          4.91         1.51 o                         
   4   7   0        396.96        461.95         7.96 o                         
   5   7   0         34.43         31.09         1.82 o                         
   6   7   0          0.52          2.82         1.47 o                         
   7   7   0       1176.11       1093.41        20.93 o                         
   8   7   0         88.73         77.11         3.42 o                         
   9   7   0       1220.90       1201.69        24.97 o                         
  10   7   0         27.71         31.55         1.38 o                         
  11   7   0          1.86          3.18         1.08 o                         
  12   7   0          1.56          2.40         1.19 o                         
  13   7   0        260.20        252.46         4.72 o                         
  14   7   0        254.43        257.75         4.26 o                         
  15   7   0        162.73        188.23         2.94 o                         
  16   7   0         33.95         31.70         1.28 o                         
  17   7   0         54.31         62.76         1.86 o                         
  18   7   0          0.53         -0.10         0.84 o                         
 -13   8   0         15.93         17.77         1.31 o                         
 -12   8   0        216.38        221.25         4.11 o                         
 -11   8   0          4.90          9.15         1.74 o                         
 -10   8   0        347.80        352.82         4.09 o                         
  -9   8   0        262.85        243.15         3.40 o                         
  -8   8   0       1587.46       1538.50        14.21 o                         
  -7   8   0        306.50        281.41         3.35 o                         
  -6   8   0         94.04         97.79         1.65 o                         
  -5   8   0        991.56        973.33         7.58 o                         
  -4   8   0         26.05         23.28         2.94 o                         
  -3   8   0       2893.29       2777.45        98.81 o                         
  -2   8   0       2573.83       2741.13        63.13 o                         
  -1   8   0       3496.11       3651.17        78.42 o                         
   0   8   0        231.26        215.04         5.36 o                         
   1   8   0       1682.55       1956.60       118.82 o                         
   2   8   0       9092.01       9708.35       282.30 o                         
   3   8   0          1.84          8.33         1.59 o                         
   4   8   0       4872.43       5034.30        84.51 o                         
   5   8   0        537.71        635.97        14.35 o                         
   6   8   0         40.08         43.43         2.73 o                         
   7   8   0        295.20        301.23        12.01 o                         
   8   8   0          7.19          3.19         1.73 o                         
   9   8   0         99.93        100.71         3.28 o                         
  10   8   0        785.90        701.50        12.47 o                         
  11   8   0        379.08        359.45         4.70 o                         
  12   8   0        182.26        182.59         3.02 o                         
  13   8   0         75.83         78.41         2.07 o                         
  14   8   0        744.08        783.84        11.10 o                         
  15   8   0        778.20        870.69        10.74 o                         
  16   8   0        129.03        155.43         3.22 o                         
  17   8   0        115.12        135.22         2.60 o                         
 -13   9   0          7.74          5.41         0.89 o                         
 -12   9   0         79.58         82.08         2.32 o                         
 -11   9   0        110.31        113.43         2.78 o                         
 -10   9   0        674.94        682.87         8.93 o                         
  -9   9   0        183.82        187.02         3.95 o                         
  -8   9   0         94.04         74.54         1.80 o                         
  -7   9   0       1100.64       1036.07         8.79 o                         
  -6   9   0         94.75         89.35         1.66 o                         
  -5   9   0        540.36        514.02         5.24 o                         
  -4   9   0         22.38         28.21         0.85 o                         
  -3   9   0        845.12        759.83         6.71 o                         
  -2   9   0         35.94         27.69         2.40 o                         
  -1   9   0        164.82        160.12         5.56 o                         
   0   9   0        476.05        509.19        13.49 o                         
   1   9   0       2525.96       2863.96        94.25 o                         
   2   9   0        108.25        126.73         8.92 o                         
   3   9   0        909.49       1028.77        30.97 o                         
   4   9   0        690.93        774.76        27.80 o                         
   5   9   0         23.27         29.01         2.55 o                         
   6   9   0        925.21        859.79        23.84 o                         
   7   9   0          8.55          5.58         1.63 o                         
   8   9   0        110.01         94.75         2.25 o                         
   9   9   0       1426.31       1368.01        20.29 o                         
  10   9   0        865.44        817.17        14.31 o                         
  11   9   0         88.20         79.18         3.41 o                         
  12   9   0        434.24        439.66         9.82 o                         
  13   9   0        438.12        427.24         6.38 o                         
  14   9   0        616.64        631.14         8.71 o                         
  15   9   0          6.14          8.41         1.06 o                         
  16   9   0          4.11          4.88         1.04 o                         
  17   9   0         80.75         73.04         2.52 o                         
 -12  10   0          6.71          2.28         1.14 o                         
 -11  10   0         48.21         42.10         1.89 o                         
 -10  10   0        141.80        133.55         2.69 o                         
  -9  10   0        701.30        774.14         9.71 o                         
  -8  10   0          0.08          1.16         1.33 o                         
  -7  10   0        421.34        392.99         4.87 o                         
  -6  10   0         32.42         32.16         1.35 o                         
  -5  10   0         50.51         45.98         1.34 o                         
  -4  10   0        326.20        328.63         3.64 o                         
  -3  10   0       1149.70       1144.39        14.35 o                         
  -2  10   0       1778.71       1702.38        14.10 o                         
  -1  10   0         11.02         16.36         0.70 o                         
   0  10   0         72.01         75.53         1.48 o                         
   1  10   0       1186.43       1187.61        13.64 o                         
   2  10   0         20.55         23.47         4.67 o                         
   3  10   0       1258.42       1336.81        35.59 o                         
   4  10   0        637.68        607.70         9.12 o                         
   5  10   0        122.27        126.39         2.77 o                         
   6  10   0       2267.19       2194.21        25.92 o                         
   7  10   0        467.26        468.98         8.63 o                         
   8  10   0         19.97         16.45         1.32 o                         
   9  10   0         25.54         23.66         1.54 o                         
  10  10   0          9.35          8.93         1.31 o                         
  11  10   0        518.91        513.10         8.10 o                         
  12  10   0         14.09         11.07         1.52 o                         
  13  10   0        230.04        249.41         6.39 o                         
  14  10   0         60.23         63.74         2.23 o                         
  15  10   0          5.11          5.56         1.11 o                         
  16  10   0          5.27          5.49         1.48 o                         
  17  10   0         24.84         18.56         1.43 o                         
 -11  11   0        321.10        260.86         6.53 o                         
 -10  11   0         41.33         48.40         1.82 o                         
  -9  11   0        337.26        393.14         7.69 o                         
  -8  11   0        112.79        135.69         3.44 o                         
  -7  11   0          5.32          5.77         1.76 o                         
  -6  11   0          4.45          3.13         1.20 o                         
  -5  11   0        164.63        162.34         2.79 o                         
  -4  11   0         68.20         56.77         1.78 o                         
  -3  11   0        608.69        558.13         7.89 o                         
  -2  11   0         16.94          7.95         0.74 o                         
  -1  11   0        921.47        903.78         8.30 o                         
   0  11   0       2039.69       2019.87        16.53 o                         
   1  11   0         13.76         11.41         0.81 o                         
   2  11   0        126.14        125.43         2.26 o                         
   3  11   0        758.60        746.34         7.70 o                         
   4  11   0        125.66        138.06         2.41 o                         
   5  11   0         91.52        108.71         2.29 o                         
   6  11   0        194.86        171.08         3.29 o                         
   7  11   0        179.15        157.83         2.88 o                         
   8  11   0        135.50        120.98         2.65 o                         
   9  11   0         24.23         23.48         1.52 o                         
  10  11   0        282.87        298.96         5.50 o                         
  11  11   0          3.66          3.99         1.18 o                         
  12  11   0          2.83          3.71         1.18 o                         
  13  11   0         30.83         30.99         1.44 o                         
  14  11   0         42.50         41.47         1.82 o                         
  15  11   0         45.76         39.47         1.75 o                         
  16  11   0        371.48        351.57        53.51 o                         
  -9  12   0          8.98          3.95         1.53 o                         
  -8  12   0        118.48        134.61         3.80 o                         
  -7  12   0        158.54        164.98         7.25 o                         
  -6  12   0         75.93        102.04         3.06 o                         
  -5  12   0         40.31         25.28         1.49 o                         
  -4  12   0        308.04        293.08         5.38 o                         
  -3  12   0         50.42         65.35         1.54 o                         
  -2  12   0         31.95         26.41         0.94 o                         
  -1  12   0        394.92        400.90         4.08 o                         
   0  12   0        407.81        444.96         6.46 o                         
   1  12   0       1010.58       1062.21         9.88 o                         
   2  12   0        226.48        245.07         2.94 o                         
   3  12   0         71.36         71.33         1.44 o                         
   4  12   0         31.18         33.88         1.33 o                         
   5  12   0        420.10        436.13         7.88 o                         
   6  12   0         12.85         13.08         1.17 o                         
   7  12   0        567.54        518.11         7.13 o                         
   8  12   0        819.36        814.65        11.06 o                         
   9  12   0        643.93        648.20        10.15 o                         
  10  12   0        224.24        202.96         3.85 o                         
  11  12   0         23.43         28.18         1.58 o                         
  12  12   0         14.90         12.79         1.39 o                         
  13  12   0        302.34        273.04         5.29 o                         
  14  12   0        586.60        553.27        28.80 o                         
  15  12   0        140.45        119.36         3.80 o                         
  -8  13   0        100.24         77.50         2.76 o                         
  -7  13   0        247.58        281.89        10.06 o                         
  -6  13   0        116.79        137.48         3.59 o                         
  -5  13   0          4.34          8.14         1.81 o                         
  -4  13   0         64.32         65.78         2.60 o                         
  -3  13   0          0.65          1.64         1.17 o                         
  -2  13   0          7.85          9.15         1.16 o                         
  -1  13   0         23.57         23.00         1.10 o                         
   0  13   0          2.07          1.71         0.89 o                         
   1  13   0         13.07         15.40         0.92 o                         
   2  13   0        338.61        343.42         3.65 o                         
   3  13   0        402.70        412.56         4.81 o                         
   4  13   0        141.99        131.78         2.25 o                         
   5  13   0         45.06         35.24         1.38 o                         
   6  13   0         93.18         97.68         2.24 o                         
   7  13   0        587.00        572.44        10.29 o                         
   8  13   0        477.91        486.14         8.23 o                         
   9  13   0          8.24          6.50         1.75 o                         
  10  13   0        313.11        282.52         7.64 o                         
  11  13   0         10.72         10.74         1.93 o                         
  12  13   0        154.54        145.06         3.97 o                         
  13  13   0          1.20          4.58         1.09 o                         
  14  13   0         11.50         13.64         1.33 o                         
  -4  14   0        526.75        581.69        14.87 o                         
  -3  14   0        235.67        268.59         5.70 o                         
  -2  14   0        173.27        190.27         4.13 o                         
  -1  14   0         10.04          4.15         1.25 o                         
   0  14   0        371.71        384.86         5.84 o                         
   1  14   0          2.02          3.37         1.02 o                         
   2  14   0         51.72         49.12         1.28 o                         
   3  14   0        378.87        415.71         4.74 o                         
   4  14   0          8.51          7.10         1.10 o                         
   5  14   0        759.86        767.01        11.38 o                         
   6  14   0        177.97        183.15         3.95 o                         
   7  14   0        160.60        157.23         3.32 o                         
   8  14   0        296.49        288.00         7.96 o                         
   9  14   0         10.74          6.03         1.37 o                         
  10  14   0        365.93        355.66         9.12 o                         
  11  14   0         25.31         18.56         1.92 o                         
  12  14   0          3.23          5.27         0.87 o                         
  13  14   0          0.23          1.33         1.62 o                         
  -2  15   0         39.07         39.55         3.09 o                         
  -1  15   0        181.09        190.61         4.30 o                         
   0  15   0          0.50          1.00         1.55 o                         
   1  15   0          1.84          4.73         1.13 o                         
   2  15   0          5.78          7.18         0.91 o                         
   3  15   0         69.84         60.06         1.73 o                         
   4  15   0         22.17         22.96         1.10 o                         
   5  15   0         72.41         72.46         2.21 o                         
   6  15   0        179.46        179.62         3.56 o                         
   7  15   0        325.37        318.16         8.71 o                         
   8  15   0        532.09        500.25         9.00 o                         
   9  15   0        267.74        276.32         6.12 o                         
  10  15   0          3.31          2.27         0.92 o                         
  11  15   0         38.10         29.20         1.73 o                         
  12  15   0        307.57        218.97         7.81 o                         
   1  16   0        327.20        360.26         6.68 o                         
   2  16   0         14.72         19.84         1.16 o                         
   3  16   0         28.88         34.81         1.42 o                         
   4  16   0         34.79         36.75         2.07 o                         
   5  16   0        158.85        157.75         3.12 o                         
   6  16   0        127.93        145.05         2.82 o                         
   7  16   0        267.97        242.54         5.04 o                         
   8  16   0         66.02         58.10         1.91 o                         
   9  16   0          0.63          0.78         0.69 o                         
  10  16   0         22.46         11.82         0.80 o                         
   4  17   0        228.30        197.74         7.24 o                         
   5  17   0        183.09        116.63         4.67 o                         
   6  17   0         16.61         11.90         1.43 o                         
  -9 -16   1          1.23          1.62         0.95 o                         
  -8 -16   1          7.09          4.97         0.64 o                         
  -7 -16   1          0.24          0.30         0.67 o                         
  -6 -16   1         15.30         13.41         0.75 o                         
  -5 -16   1        185.30        190.33         4.50 o                         
  -4 -16   1         57.14         59.45         2.05 o                         
  -3 -16   1        363.53        374.54        13.61 o                         
  -2 -16   1         94.96         93.32         2.35 o                         
  -1 -16   1          0.64          0.76         1.35 o                         
 -11 -15   1          1.17         -0.29         1.43 o                         
 -10 -15   1         84.09         61.73         2.25 o                         
  -9 -15   1        196.35        188.80         4.12 o                         
  -8 -15   1        306.16        282.61        11.42 o                         
  -7 -15   1          2.48          3.27         0.89 o                         
  -6 -15   1         87.70         88.50         2.51 o                         
  -5 -15   1         23.46         22.91         1.42 o                         
  -4 -15   1        102.74        109.50         1.99 o                         
  -3 -15   1         91.10        107.02         2.11 o                         
  -2 -15   1        650.07        746.56        10.84 o                         
  -1 -15   1        120.73        134.35         3.03 o                         
   0 -15   1        375.06        396.27        15.23 o                         
   1 -15   1         82.94         93.59         2.71 o                         
 -13 -14   1         33.73         23.91         1.21 o                         
 -12 -14   1          3.03         -0.17         1.00 o                         
 -11 -14   1        138.97        137.57         6.05 o                         
 -10 -14   1         14.08         13.11         2.05 o                         
  -9 -14   1        417.33        380.74        34.27 o                         
  -8 -14   1        367.21        355.79         9.53 o                         
  -7 -14   1        180.61        188.63         6.68 o                         
  -6 -14   1        170.93        181.77         4.40 o                         
  -5 -14   1         50.43         46.31         1.34 o                         
  -4 -14   1          0.66          1.06         0.96 o                         
  -3 -14   1         23.95         25.26         1.17 o                         
  -2 -14   1        455.79        544.10         5.61 o                         
  -1 -14   1         18.00         23.65         1.14 o                         
   0 -14   1        185.98        231.59         4.57 o                         
   1 -14   1         12.78          9.14         1.47 o                         
   2 -14   1          0.53          2.57         1.52 o                         
   3 -14   1          2.67          3.38         1.40 o                         
   4 -14   1        292.30        312.67        10.52 o                         
 -14 -13   1          4.53          3.77         0.75 o                         
 -13 -13   1         19.28         13.75         1.18 o                         
 -12 -13   1          9.60          6.58         1.03 o                         
 -11 -13   1          0.07          0.81         1.19 o                         
 -10 -13   1        166.44        163.08         4.47 o                         
  -9 -13   1          6.23          6.23         1.56 o                         
  -8 -13   1        181.92        193.76         6.18 o                         
  -7 -13   1        199.67        212.19         4.19 o                         
  -6 -13   1        640.18        661.66         8.53 o                         
  -5 -13   1        262.32        289.79         4.11 o                         
  -4 -13   1         48.91         47.08         1.32 o                         
  -3 -13   1        270.42        277.45         3.40 o                         
  -2 -13   1         24.71         22.48         1.10 o                         
  -1 -13   1        234.53        251.84         2.86 o                         
   0 -13   1         29.38         25.38         1.05 o                         
   1 -13   1        370.58        410.89         7.21 o                         
   2 -13   1          2.24          4.93         1.36 o                         
   3 -13   1        509.87        534.30         7.69 o                         
   4 -13   1        152.17        144.25         3.17 o                         
   5 -13   1        108.50        106.97         3.08 o                         
   6 -13   1        102.05         91.45         3.77 o                         
   7 -13   1        176.44        156.40         4.78 o                         
 -15 -12   1         21.36         13.89         1.29 o                         
 -14 -12   1          0.29         -0.27         1.30 o                         
 -13 -12   1         58.89         55.49         1.89 o                         
 -12 -12   1         47.86         36.66         1.76 o                         
 -11 -12   1        776.98        717.21        14.66 o                         
 -10 -12   1          8.75          9.11         1.61 o                         
  -9 -12   1         85.24         91.58         2.78 o                         
  -8 -12   1        350.44        367.82         8.05 o                         
  -7 -12   1          0.15          0.29         1.16 o                         
  -6 -12   1       1200.92       1208.70        13.33 o                         
  -5 -12   1         91.88         77.47         2.16 o                         
  -4 -12   1        115.15        117.27         2.26 o                         
  -3 -12   1        599.39        593.06         6.09 o                         
  -2 -12   1        369.46        369.15         3.86 o                         
  -1 -12   1        898.45        905.78         7.25 o                         
   0 -12   1        356.82        356.45         3.43 o                         
   1 -12   1        444.14        438.08         4.48 o                         
   2 -12   1        127.12        132.60         2.42 o                         
   3 -12   1         79.45         98.31         2.20 o                         
   4 -12   1         45.66         43.17         1.82 o                         
   5 -12   1        108.66        105.98         2.81 o                         
   6 -12   1         88.95        104.78         2.99 o                         
   7 -12   1        842.46        961.63        30.05 o                         
   8 -12   1         76.47         81.83         3.29 o                         
   9 -12   1        129.21        117.54         3.57 o                         
 -16 -11   1         69.35         48.17         2.48 o                         
 -15 -11   1         99.96         84.21         4.86 o                         
 -14 -11   1         45.87         44.71         2.38 o                         
 -13 -11   1         87.02         79.47         2.73 o                         
 -12 -11   1        229.97        240.36         5.32 o                         
 -11 -11   1        260.54        239.86         5.02 o                         
 -10 -11   1          9.97          8.39         1.48 o                         
  -9 -11   1        116.82        113.83         2.90 o                         
  -8 -11   1        244.01        246.59         4.33 o                         
  -7 -11   1         33.90         32.24         1.62 o                         
  -6 -11   1          2.48          3.98         1.21 o                         
  -5 -11   1        897.46        908.99        11.70 o                         
  -4 -11   1         91.92         87.40         1.85 o                         
  -3 -11   1         22.54         17.12         0.97 o                         
  -2 -11   1        105.57        105.43         1.66 o                         
  -1 -11   1        607.47        650.28         5.91 o                         
   0 -11   1        117.26        125.39         1.67 o                         
   1 -11   1        551.39        525.27         5.10 o                         
   2 -11   1        578.74        544.66         5.97 o                         
   3 -11   1        309.64        305.88         3.46 o                         
   4 -11   1          2.27          4.66         1.15 o                         
   5 -11   1        343.60        370.79         6.53 o                         
   6 -11   1        266.57        282.87         5.65 o                         
   7 -11   1          8.79          4.82         1.81 o                         
   8 -11   1        121.24        138.36         3.37 o                         
   9 -11   1         28.98         32.22         2.21 o                         
  10 -11   1        645.40        631.52        22.37 o                         
 -16 -10   1         31.78         21.26         1.29 o                         
 -15 -10   1        105.23        107.43         2.51 o                         
 -14 -10   1         19.37         21.48         1.90 o                         
 -13 -10   1        132.31        111.58         3.59 o                         
 -12 -10   1         53.62         49.34         2.01 o                         
 -11 -10   1         66.74         69.54         2.25 o                         
 -10 -10   1        410.67        381.11         6.31 o                         
  -9 -10   1        223.55        232.88         6.12 o                         
  -8 -10   1        141.62        113.05         3.64 o                         
  -7 -10   1         32.59         25.55         1.38 o                         
  -6 -10   1        103.77        103.29         3.42 o                         
  -5 -10   1        461.95        451.12         5.30 o                         
  -4 -10   1          2.20          4.25         0.96 o                         
  -3 -10   1       1699.97       1740.83        19.05 o                         
  -2 -10   1         10.54          9.87         0.80 o                         
  -1 -10   1         79.89         65.08         1.18 o                         
   0 -10   1       4018.54       4159.44        27.60 o                         
   1 -10   1         45.34         36.06         1.02 o                         
   2 -10   1        238.84        243.97         2.56 o                         
   3 -10   1       1523.68       1539.71        19.38 o                         
   4 -10   1        728.49        690.73         9.92 o                         
   5 -10   1       1285.43       1277.02        12.68 o                         
   6 -10   1          2.36          7.06         1.08 o                         
   7 -10   1        237.03        224.28         3.79 o                         
   8 -10   1        464.63        431.89         7.14 o                         
   9 -10   1          3.08          1.98         1.41 o                         
  10 -10   1        486.66        493.81         9.19 o                         
  11 -10   1        174.28        155.30         8.76 o                         
 -17  -9   1        101.46         83.88         3.71 o                         
 -16  -9   1         11.92          9.86         1.57 o                         
 -15  -9   1          4.58          8.13         1.32 o                         
 -14  -9   1         79.90         83.68         2.90 o                         
 -13  -9   1         30.87         31.22         2.15 o                         
 -12  -9   1         50.51         52.20         3.00 o                         
 -11  -9   1         17.12         19.01         1.55 o                         
 -10  -9   1        220.88        198.99         3.81 o                         
  -9  -9   1         55.20         54.13         3.23 o                         
  -8  -9   1        696.13        675.48         9.80 o                         
  -7  -9   1        624.88        609.56         7.55 o                         
  -6  -9   1         94.50        100.42         2.66 o                         
  -5  -9   1        609.50        603.09        31.92 o                         
  -4  -9   1         72.33         71.44         4.22 o                         
  -3  -9   1       1031.08       1038.34        21.22 o                         
  -2  -9   1       1426.57       1557.68        58.17 o                         
  -1  -9   1        152.17        135.14         4.47 o                         
   0  -9   1        146.55        150.72         5.63 o                         
   1  -9   1        212.27        210.16         9.51 o                         
   2  -9   1        281.98        281.90         3.27 o                         
   3  -9   1       1530.83       1507.56        12.35 o                         
   4  -9   1       1361.61       1253.56        18.73 o                         
   5  -9   1        217.29        211.56         2.55 o                         
   6  -9   1        735.68        660.00         9.19 o                         
   7  -9   1        167.38        169.13         2.41 o                         
   8  -9   1         69.00         65.65         1.76 o                         
   9  -9   1         40.40         38.11         1.57 o                         
  10  -9   1          5.15          3.76         1.28 o                         
  11  -9   1          8.39         10.51         1.24 o                         
  12  -9   1         81.43         86.50         3.03 o                         
 -17  -8   1          6.61          6.36         1.03 o                         
 -16  -8   1         96.19        110.17         2.31 o                         
 -15  -8   1         12.72         16.30         1.26 o                         
 -14  -8   1        249.14        280.97         4.59 o                         
 -13  -8   1         67.01         59.90         1.99 o                         
 -12  -8   1          8.25          7.24         1.35 o                         
 -11  -8   1        163.60        144.11         3.36 o                         
 -10  -8   1        932.97        908.64        10.82 o                         
  -9  -8   1       1314.76       1310.76        21.64 o                         
  -8  -8   1        374.72        303.91         5.49 o                         
  -7  -8   1         60.62         41.14         2.86 o                         
  -6  -8   1        524.61        466.96         9.38 o                         
  -5  -8   1       1036.07       1052.83        23.92 o                         
  -4  -8   1        571.72        559.06        13.29 o                         
  -3  -8   1          2.88          4.22         1.65 o                         
  -2  -8   1         23.03         21.96         2.05 o                         
  -1  -8   1       2186.56       2327.84       176.65 o                         
   0  -8   1          5.86         12.78         1.76 o                         
   1  -8   1        670.58        628.66        10.97 o                         
   2  -8   1       1643.16       1743.86        30.83 o                         
   3  -8   1         82.19         94.97         3.97 o                         
   4  -8   1          3.49          4.17         0.79 o                         
   5  -8   1         95.78         94.19         1.51 o                         
   6  -8   1        268.48        250.53         2.73 o                         
   7  -8   1          0.20         -0.23         0.88 o                         
   8  -8   1        124.70        121.22         2.21 o                         
   9  -8   1        383.78        392.10         5.37 o                         
  10  -8   1         61.21         53.90         1.81 o                         
  11  -8   1          1.40          1.79         1.29 o                         
  12  -8   1        444.99        459.43         6.00 o                         
  13  -8   1        524.00        487.61        12.19 o                         
 -17  -7   1         30.61         35.18         1.31 o                         
 -16  -7   1          9.60          8.87         1.09 o                         
 -15  -7   1        298.81        329.98         4.34 o                         
 -14  -7   1         79.09         84.71         2.24 o                         
 -13  -7   1        199.76        204.88         4.23 o                         
 -12  -7   1         56.45         49.65         1.70 o                         
 -11  -7   1         52.83         47.37         1.53 o                         
 -10  -7   1       1039.80        985.15        14.24 o                         
  -9  -7   1        458.81        458.26         8.84 o                         
  -8  -7   1        702.84        643.91        19.22 o                         
  -7  -7   1        846.01        806.37        15.89 o                         
  -6  -7   1        396.88        398.03         8.02 o                         
  -5  -7   1          3.38          2.89         1.40 o                         
  -4  -7   1        868.40        877.36        14.69 o                         
  -3  -7   1        864.46        837.15        15.53 o                         
  -2  -7   1         10.08         24.03         1.84 o                         
  -1  -7   1        560.68        748.50        33.61 o                         
   0  -7   1          3.18          4.27         1.44 o                         
   1  -7   1        439.26        500.34         8.82 o                         
   2  -7   1       4036.18       3945.81        54.25 o                         
   3  -7   1        521.02        569.58        11.50 o                         
   4  -7   1       3262.32       3153.90        96.23 o                         
   5  -7   1        676.01        680.71        20.95 o                         
   6  -7   1        102.57         98.08         1.72 o                         
   7  -7   1          1.42          1.77         1.03 o                         
   8  -7   1          0.95          1.63         1.19 o                         
   9  -7   1       1047.23       1033.15        10.38 o                         
  10  -7   1        102.29        102.59         2.26 o                         
  11  -7   1          1.45          0.47         1.23 o                         
  12  -7   1          9.48         12.30         1.30 o                         
  13  -7   1        241.95        235.08         5.71 o                         
  14  -7   1         11.98          8.72         1.48 o                         
 -18  -6   1         56.02         43.41         2.48 o                         
 -17  -6   1         27.59         38.78         1.57 o                         
 -16  -6   1         16.45         21.73         1.44 o                         
 -15  -6   1          7.73          4.95         1.07 o                         
 -14  -6   1         56.26         57.10         1.73 o                         
 -13  -6   1         15.23         17.08         1.32 o                         
 -12  -6   1        597.60        610.78         7.36 o                         
 -11  -6   1        825.61        802.40        14.59 o                         
 -10  -6   1        532.05        532.29         7.46 o                         
  -9  -6   1        188.23        198.36         6.59 o                         
  -8  -6   1         14.71         25.88         2.58 o                         
  -7  -6   1        603.64        621.07        14.31 o                         
  -6  -6   1         71.71         72.84         4.10 o                         
  -5  -6   1        191.50        162.68         5.11 o                         
  -4  -6   1        930.54        998.83        18.21 o                         
  -3  -6   1       3173.88       3231.03        63.95 o                         
  -2  -6   1        289.99        394.63        12.15 o                         
  -1  -6   1        226.98        159.83        16.61 o                         
   0  -6   1       5182.63       5859.36       166.80 o                         
   1  -6   1       1409.60       1469.69        28.09 o                         
   2  -6   1       5752.82       6533.92       152.96 o                         
   3  -6   1         73.33         41.78         2.56 o                         
   4  -6   1        142.11        132.19         9.65 o                         
   5  -6   1         97.23        112.26         6.42 o                         
   6  -6   1        239.38        204.42         9.09 o                         
   7  -6   1          6.80          7.73         1.26 o                         
   8  -6   1        860.63        816.42        10.07 o                         
   9  -6   1          8.28          7.03         1.44 o                         
  10  -6   1        220.41        222.24         3.83 o                         
  11  -6   1          8.99         14.56         1.56 o                         
  12  -6   1         96.74        103.31         2.33 o                         
  13  -6   1         58.38         59.56         2.01 o                         
  14  -6   1        131.41        143.20         4.49 o                         
  15  -6   1          1.59          3.53         1.00 o                         
 -18  -5   1         30.74         26.18         1.10 o                         
 -17  -5   1         10.93          8.70         1.12 o                         
 -16  -5   1         49.36         74.74         2.07 o                         
 -15  -5   1          4.06          8.43         1.25 o                         
 -14  -5   1        297.60        308.66         4.60 o                         
 -13  -5   1        122.64        136.42         2.81 o                         
 -12  -5   1        194.79        189.91         3.38 o                         
 -11  -5   1       1301.02       1225.22        12.82 o                         
 -10  -5   1       1295.43       1197.29        26.03 o                         
  -9  -5   1        982.25       1008.73        29.47 o                         
  -8  -5   1         11.30          2.32         1.75 o                         
  -7  -5   1        305.08        291.12         9.95 o                         
  -6  -5   1        135.22        127.67         5.46 o                         
  -5  -5   1        550.76        624.23        12.41 o                         
  -4  -5   1          4.16          4.38         1.72 o                         
  -3  -5   1        100.50        106.75         4.46 o                         
  -2  -5   1        102.71         84.37         3.23 o                         
  -1  -5   1        223.98        256.75        18.37 o                         
   0  -5   1        144.36        149.31         4.42 o                         
   1  -5   1       2276.71       2681.09        58.71 o                         
   2  -5   1       1357.48       1365.41        32.98 o                         
   3  -5   1         72.88         98.37         5.35 o                         
   4  -5   1        637.14        647.27        22.23 o                         
   5  -5   1       1754.42       1576.84        48.35 o                         
   6  -5   1         99.72         71.66         5.81 o                         
   7  -5   1          0.67          3.61         2.15 o                         
   8  -5   1        199.66        212.49         3.95 o                         
   9  -5   1        304.45        289.98         4.76 o                         
  10  -5   1         10.70          9.56         1.35 o                         
  11  -5   1       1926.70       1903.93        22.79 o                         
  12  -5   1       1382.17       1407.60        18.38 o                         
  13  -5   1        204.95        223.31         3.79 o                         
  14  -5   1          0.17          0.85         1.15 o                         
  15  -5   1        207.28        215.85         3.97 o                         
 -18  -4   1        119.13        125.28         4.05 o                         
 -17  -4   1        215.43        241.35         4.48 o                         
 -16  -4   1        238.60        269.41         4.50 o                         
 -15  -4   1          7.54          1.74         1.20 o                         
 -14  -4   1        210.06        225.61         3.89 o                         
 -13  -4   1        209.51        197.04         3.67 o                         
 -12  -4   1          0.03          0.16         1.24 o                         
 -11  -4   1        992.56        985.27        11.08 o                         
 -10  -4   1        331.75        330.83        15.71 o                         
  -9  -4   1        842.82        710.00        23.53 o                         
  -8  -4   1        266.18        212.12         8.62 o                         
  -7  -4   1       1792.70       1811.54        29.00 o                         
  -6  -4   1         16.35         13.92         2.58 o                         
  -5  -4   1         11.97         19.35         2.36 o                         
  -4  -4   1        621.80        652.48        12.09 o                         
  -3  -4   1        189.44        262.65         7.05 o                         
  -2  -4   1         99.98         99.09         3.95 o                         
  -1  -4   1       4456.99       4883.23        70.58 o                         
   0  -4   1        131.12        140.05        15.95 o                         
   1  -4   1        730.36        791.14        13.97 o                         
   2  -4   1         97.57         89.09         2.98 o                         
   3  -4   1        709.05        776.82        15.31 o                         
   4  -4   1       3706.04       3405.03        75.54 o                         
   5  -4   1         40.68         23.85         2.11 o                         
   6  -4   1        137.80        139.16         4.81 o                         
   7  -4   1        456.73        473.47        11.69 o                         
   8  -4   1          2.95          6.90         2.15 o                         
   9  -4   1       3679.84       3519.14        38.30 o                         
  10  -4   1          1.08          1.64         1.14 o                         
  11  -4   1        434.28        406.72         6.80 o                         
  12  -4   1        349.36        333.29         6.08 o                         
  13  -4   1        159.86        163.46         3.48 o                         
  14  -4   1        151.95        164.80         3.61 o                         
  15  -4   1         80.79         76.57         1.90 o                         
  16  -4   1         44.22         33.79         1.51 o                         
 -18  -3   1         54.94         58.65         2.36 o                         
 -17  -3   1        137.90        144.81         5.02 o                         
 -16  -3   1        749.56        826.81        13.26 o                         
 -15  -3   1       1118.41       1241.97        16.30 o                         
 -14  -3   1        305.19        280.99         4.69 o                         
 -13  -3   1          2.37          2.90         1.11 o                         
 -12  -3   1         70.18         69.18         2.52 o                         
 -11  -3   1       4521.39       4387.88        49.08 o                         
 -10  -3   1        445.46        419.38        29.85 o                         
  -9  -3   1        299.58        306.00        14.03 o                         
  -8  -3   1         49.67         40.09         3.37 o                         
  -7  -3   1       2244.58       2235.02        56.56 o                         
  -6  -3   1       2142.92       2067.80        36.84 o                         
  -5  -3   1       4515.58       4366.33        83.36 o                         
  -4  -3   1       2589.83       2713.52        45.66 o                         
  -3  -3   1       3605.48       3990.88        58.76 o                         
  -2  -3   1        216.25        139.77         4.22 o                         
  -1  -3   1       7446.13       8049.55       173.58 o                         
   0  -3   1       1016.30        951.03        30.56 o                         
   1  -3   1       8635.68       9683.48       138.81 o                         
   2  -3   1       3080.46       3280.67        65.68 o                         
   3  -3   1        269.06        281.92         7.54 o                         
   4  -3   1         63.13         70.66         2.43 o                         
   5  -3   1        416.04        276.67         7.48 o                         
   6  -3   1        226.07        196.50        13.23 o                         
   7  -3   1        637.37        692.84        19.53 o                         
   8  -3   1         54.32         52.14         4.00 o                         
   9  -3   1        944.43        895.02        32.27 o                         
  10  -3   1       1175.98       1127.35        13.12 o                         
  11  -3   1         14.73         15.69         1.32 o                         
  12  -3   1        698.24        690.41        12.65 o                         
  13  -3   1         30.22         26.16         2.37 o                         
  14  -3   1        104.75        100.73         3.28 o                         
  15  -3   1         72.44         81.82         2.84 o                         
  16  -3   1          5.75          3.34         0.94 o                         
 -18  -2   1        126.35        125.00        15.52 o                         
 -17  -2   1         46.22         49.21         1.77 o                         
 -16  -2   1        102.92        112.92         2.59 o                         
 -15  -2   1       1055.40       1148.38        18.19 o                         
 -14  -2   1         87.40         94.56         2.35 o                         
 -13  -2   1        233.11        254.00         4.20 o                         
 -12  -2   1        284.08        255.17         4.36 o                         
 -11  -2   1          8.56          7.18         1.43 o                         
 -10  -2   1       1784.14       1756.06        37.69 o                         
  -9  -2   1        255.19        239.48         7.77 o                         
  -8  -2   1        612.58        576.87        16.71 o                         
  -7  -2   1       1079.19        873.85        20.74 o                         
  -6  -2   1        510.66        367.33         7.18 o                         
  -5  -2   1          4.97         11.73         1.50 o                         
  -4  -2   1        100.11         88.58         3.15 o                         
  -3  -2   1       4799.59       4877.23        91.24 o                         
  -2  -2   1        985.21       1148.46        19.91 o                         
  -1  -2   1       5653.27       6025.38       111.87 o                         
   0  -2   1      36985.31      38013.95      1203.96 o                         
   1  -2   1      19443.04      19772.13       280.90 o                         
   2  -2   1      12361.95      12223.61       194.59 o                         
   3  -2   1        274.23        272.85         5.90 o                         
   4  -2   1         35.34         36.43         2.62 o                         
   5  -2   1       2363.46       1952.41        38.23 o                         
   6  -2   1         61.42         66.83         4.65 o                         
   7  -2   1        194.58        143.36         5.67 o                         
   8  -2   1        103.74         74.37         4.35 o                         
   9  -2   1        268.65        271.33        12.00 o                         
  10  -2   1        175.93        163.48         3.30 o                         
  11  -2   1        437.92        392.91         5.17 o                         
  12  -2   1       1227.55       1204.69        14.01 o                         
  13  -2   1        108.68        117.68         2.63 o                         
  14  -2   1        143.58        144.74         4.26 o                         
  15  -2   1        135.39        147.29         4.00 o                         
  16  -2   1         60.59         73.81         1.95 o                         
  17  -2   1          8.06          9.49         1.22 o                         
 -18  -1   1         17.80         11.33         1.11 o                         
 -17  -1   1         63.37         67.20         1.81 o                         
 -16  -1   1        213.43        249.54         3.91 o                         
 -15  -1   1        124.33        138.13         2.90 o                         
 -14  -1   1        288.81        296.35         5.09 o                         
 -13  -1   1         91.68         93.24         2.57 o                         
 -12  -1   1         64.03         68.57         2.14 o                         
 -11  -1   1       2202.99       2253.99        30.77 o                         
 -10  -1   1          0.67          1.93         1.96 o                         
  -9  -1   1         65.06         94.88         4.36 o                         
  -8  -1   1        406.21        366.52         8.64 o                         
  -7  -1   1       1010.09       1063.91        41.99 o                         
  -6  -1   1       2441.93       2154.22       141.33 o                         
  -5  -1   1       2751.56       2539.21        50.25 o                         
  -4  -1   1       1657.48       1548.82        23.23 o                         
  -3  -1   1        480.61        449.44         9.67 o                         
  -2  -1   1       6223.80       6000.66       133.38 o                         
  -1  -1   1       3286.92       3214.74        59.86 o                         
   0  -1   1       4060.72       4602.71       104.28 o                         
   1  -1   1        349.52        306.24         8.24 o                         
   2  -1   1        886.42        918.82        15.57 o                         
   3  -1   1         16.85         17.20         1.14 o                         
   4  -1   1       5969.82       5362.34        85.04 o                         
   5  -1   1        184.09        170.89         6.77 o                         
   6  -1   1         79.08         96.98         5.32 o                         
   7  -1   1        312.28        297.68        17.09 o                         
   8  -1   1          4.49          9.96         1.82 o                         
   9  -1   1        135.72        122.88        14.19 o                         
  10  -1   1         21.66         12.58         3.09 o                         
  11  -1   1         94.59         80.01         2.15 o                         
  12  -1   1        783.19        771.73        10.05 o                         
  13  -1   1        127.44        113.44         2.80 o                         
  14  -1   1         24.61         24.38         1.48 o                         
  15  -1   1        208.11        204.34         3.77 o                         
  16  -1   1        138.02        135.19         3.55 o                         
  17  -1   1        443.71        401.16        32.08 o                         
 -17   0   1        248.19        272.96         4.78 o                         
 -16   0   1         11.75         16.80         1.11 o                         
 -15   0   1         43.30         57.84         1.89 o                         
 -14   0   1        767.55        852.37        11.78 o                         
 -13   0   1         22.77         20.23         1.39 o                         
 -12   0   1        185.49        169.78         3.05 o                         
 -11   0   1          2.43          1.02         0.99 o                         
 -10   0   1        181.02        175.48         6.68 o                         
  -9   0   1       2347.17       2355.83        59.24 o                         
  -8   0   1        380.66        480.31        17.76 o                         
  -7   0   1       1901.41       1718.70        43.58 o                         
  -6   0   1       1086.12       1058.98        27.86 o                         
  -5   0   1       5757.27       5059.87       491.88 o                         
  -4   0   1       7867.38       6642.12       277.00 o                         
  -3   0   1       2944.42       2690.16        43.14 o                         
  -2   0   1       1566.00       1399.72        22.83 o                         
  -1   0   1          3.16          6.95         1.05 o                         
   0   0   1        950.92        970.99        31.61 o                         
   1   0   1       4167.85       3886.67        83.91 o                         
   2   0   1       1040.68       1001.62        16.46 o                         
   3   0   1       4225.64       3749.61        59.73 o                         
   4   0   1        262.06        225.11         8.15 o                         
   5   0   1        700.48        644.70        17.44 o                         
   6   0   1        135.00        138.73         6.15 o                         
   7   0   1       1041.24        953.06        35.23 o                         
   8   0   1       4501.06       4273.90       100.62 o                         
   9   0   1        379.23        373.30        12.09 o                         
  10   0   1        267.09        259.45         8.59 o                         
  11   0   1        211.52        176.19         3.67 o                         
  12   0   1       1358.03       1326.54        17.74 o                         
  13   0   1         36.74         45.64         1.80 o                         
  14   0   1        325.26        351.12         5.67 o                         
  15   0   1         69.83         85.41         1.95 o                         
  16   0   1        652.05        746.21        12.85 o                         
  17   0   1         94.85        107.99         5.99 o                         
 -17   1   1         44.63         54.06         2.98 o                         
 -16   1   1          1.15          1.69         0.88 o                         
 -15   1   1         59.06         61.76         4.37 o                         
 -14   1   1        106.29        125.44         2.94 o                         
 -13   1   1        409.09        383.08         5.73 o                         
 -12   1   1       1649.14       1586.67        19.12 o                         
 -11   1   1       4389.44       4240.90        51.99 o                         
 -10   1   1         47.95         52.46         4.67 o                         
  -9   1   1        136.61        114.90         5.11 o                         
  -8   1   1         73.73         83.33         3.74 o                         
  -7   1   1         24.14         35.65         4.09 o                         
  -6   1   1       7810.52       7302.10       167.73 o                         
  -5   1   1       2134.50       2031.14        71.59 o                         
  -4   1   1       3700.29       3763.39       102.73 o                         
  -3   1   1      19177.83      17153.51       464.08 o                         
  -2   1   1        924.64        947.52        18.13 o                         
  -1   1   1        410.93        367.27         9.02 o                         
   0   1   1        753.86        675.86        22.37 o                         
   1   1   1       4740.03       4413.05       274.33 o                         
   2   1   1       1010.58        820.19        27.23 o                         
   3   1   1          0.14          4.18         0.92 o                         
   4   1   1       1407.71       1361.40        37.41 o                         
   5   1   1        467.54        437.92        12.46 o                         
   6   1   1       1712.11       1846.29        44.74 o                         
   7   1   1       4786.50       4573.54       201.50 o                         
   8   1   1        119.17         60.84         7.71 o                         
   9   1   1         35.46         44.27         7.33 o                         
  10   1   1        548.42        495.28        13.59 o                         
  11   1   1         72.73         81.18         5.07 o                         
  12   1   1          0.25         -0.66         1.09 o                         
  13   1   1          3.22          1.79         1.25 o                         
  14   1   1        212.65        214.27         3.76 o                         
  15   1   1        431.51        466.77         7.04 o                         
  16   1   1          0.01          0.54         1.09 o                         
  17   1   1          0.64          0.89         0.78 o                         
  18   1   1          5.25          6.28         1.62 o                         
 -17   2   1        222.20        229.90         6.26 o                         
 -16   2   1        103.02        107.27         4.04 o                         
 -15   2   1        195.75        238.38         3.80 o                         
 -14   2   1         13.08          9.19         1.43 o                         
 -13   2   1          0.68          1.48         1.37 o                         
 -12   2   1       1745.57       1656.18        21.34 o                         
 -11   2   1        543.10        541.54         7.97 o                         
 -10   2   1       1340.77       1251.17        24.40 o                         
  -9   2   1        100.02         88.30         4.89 o                         
  -8   2   1        208.53        193.93         9.76 o                         
  -7   2   1        203.32        199.17         8.74 o                         
  -6   2   1        585.39        461.11        15.42 o                         
  -5   2   1       4735.42       4464.62       293.47 o                         
  -4   2   1       1680.07       1357.12        33.01 o                         
  -3   2   1       1066.70        802.76        23.47 o                         
  -2   2   1       2042.65       1979.40        30.47 o                         
  -1   2   1      30451.50      30457.04       459.84 o                         
   0   2   1         30.99         18.27         1.48 o                         
   1   2   1       8380.11       8340.56       166.19 o                         
   2   2   1       4624.72       4575.95       107.46 o                         
   3   2   1      35482.30      33081.09       605.09 o                         
   4   2   1      61482.81      57076.95      1270.87 o                         
   5   2   1      15869.90      14661.22       326.52 o                         
   6   2   1         11.46          3.22         1.58 o                         
   7   2   1       9846.66       9297.02       608.88 o                         
   8   2   1          4.32          5.02         1.88 o                         
   9   2   1          2.27         -2.19         5.90 o                         
  10   2   1       1637.83       1649.86        46.88 o                         
  11   2   1          6.34         13.76         1.85 o                         
  12   2   1        872.15        812.76        10.94 o                         
  13   2   1        545.45        542.24         8.71 o                         
  14   2   1         42.58         33.57         1.91 o                         
  15   2   1        239.06        225.37         3.86 o                         
  16   2   1          0.44          0.45         1.19 o                         
  17   2   1        127.09        146.12         2.44 o                         
  18   2   1        194.24        206.59         8.28 o                         
 -17   3   1        102.32         42.65         2.38 o                         
 -16   3   1         86.28         79.77         2.84 o                         
 -15   3   1         68.04         71.85         2.04 o                         
 -14   3   1        135.31        158.25         3.04 o                         
 -13   3   1       1003.73       1018.30        15.21 o                         
 -12   3   1        759.93        752.11         9.28 o                         
 -11   3   1         20.87         15.59         1.46 o                         
 -10   3   1       3327.85       3008.46        39.66 o                         
  -9   3   1        796.68        805.89        39.99 o                         
  -8   3   1        168.70        145.80         6.41 o                         
  -7   3   1        104.94         99.35         4.81 o                         
  -6   3   1        468.69        317.27        35.56 o                         
  -5   3   1          1.31          0.29         1.20 o                         
  -4   3   1        910.08        887.66        70.78 o                         
  -3   3   1       2022.47       1786.52        30.37 o                         
  -2   3   1        897.51        898.87        16.23 o                         
  -1   3   1       1214.00       1107.12        17.32 o                         
   0   3   1       2379.53       2286.09        60.15 o                         
   1   3   1        101.30         76.59         2.15 o                         
   2   3   1       2103.62       2102.16        31.34 o                         
   3   3   1       1212.81       1245.93        21.64 o                         
   4   3   1       1988.67       1809.26        30.75 o                         
   5   3   1       1820.58       1561.07        26.97 o                         
   6   3   1       4713.54       4478.85       103.52 o                         
   7   3   1          6.23          7.90         4.47 o                         
   8   3   1       2847.83       2980.80        59.53 o                         
   9   3   1        413.30        407.61        11.41 o                         
  10   3   1         30.75         48.39         4.84 o                         
  11   3   1          0.92          1.50         1.29 o                         
  12   3   1        127.87        128.18         3.04 o                         
  13   3   1         43.59         52.35         2.02 o                         
  14   3   1        292.02        302.70         8.72 o                         
  15   3   1         34.21         26.52         2.01 o                         
  16   3   1         35.11         47.64         2.46 o                         
  17   3   1        146.87        189.98         3.00 o                         
  18   3   1         64.43         67.19         2.56 o                         
 -16   4   1         55.65         34.75         1.34 o                         
 -15   4   1        132.15        146.23         2.79 o                         
 -14   4   1        298.66        323.52         4.85 o                         
 -13   4   1        239.52        256.97         5.03 o                         
 -12   4   1         41.83         50.33         1.75 o                         
 -11   4   1        125.52        115.51         5.52 o                         
 -10   4   1       1208.68       1146.41        15.21 o                         
  -9   4   1        689.44        590.53         9.59 o                         
  -8   4   1        129.05         86.05         6.24 o                         
  -7   4   1         27.08         13.72         3.05 o                         
  -6   4   1       1738.08       1732.54        65.02 o                         
  -5   4   1        878.18        789.86        61.65 o                         
  -4   4   1       2181.17       2170.04        39.75 o                         
  -3   4   1        971.29        936.55        20.25 o                         
  -2   4   1       3982.44       3940.69        76.19 o                         
  -1   4   1      19090.12      19735.96       314.62 o                         
   0   4   1        637.42        493.70        16.57 o                         
   1   4   1       9293.58       9255.80       126.63 o                         
   2   4   1         21.22          9.21         1.38 o                         
   3   4   1       3713.84       3502.93        51.93 o                         
   4   4   1       9162.49       8748.48       126.17 o                         
   5   4   1        158.01        156.83         4.80 o                         
   6   4   1      10340.24       9776.09       183.44 o                         
   7   4   1       4327.72       4177.77        80.82 o                         
   8   4   1       7133.35       6898.60       131.49 o                         
   9   4   1        373.20        398.59        10.22 o                         
  10   4   1        353.30        404.98        11.57 o                         
  11   4   1        206.16        204.62         3.42 o                         
  12   4   1        661.27        642.73         8.03 o                         
  13   4   1       2188.78       2216.71        23.45 o                         
  14   4   1        115.99        129.92         3.00 o                         
  15   4   1        326.84        351.88         5.68 o                         
  16   4   1        318.45        359.31         6.03 o                         
  17   4   1          1.51          2.41         1.21 o                         
  18   4   1        128.90        148.55         4.52 o                         
 -16   5   1          0.80          0.86         1.14 o                         
 -15   5   1          6.49          9.32         1.65 o                         
 -14   5   1        138.34        142.74         3.02 o                         
 -13   5   1         96.46        101.17         2.72 o                         
 -12   5   1       2540.08       2629.91        35.80 o                         
 -11   5   1        379.54        373.32         5.05 o                         
 -10   5   1          1.58          0.66         1.09 o                         
  -9   5   1        326.23        304.68         4.44 o                         
  -8   5   1        418.55        400.20        20.75 o                         
  -7   5   1        160.12        131.25         6.37 o                         
  -6   5   1        158.85        117.49         5.68 o                         
  -5   5   1       4115.96       4205.30        99.50 o                         
  -4   5   1        453.32        360.26        11.08 o                         
  -3   5   1        397.20        342.33         8.61 o                         
  -2   5   1       2529.15       2846.62        43.44 o                         
  -1   5   1       1859.45       1845.42        32.48 o                         
   0   5   1        198.59        225.73         5.41 o                         
   1   5   1       8509.41       8802.08       169.51 o                         
   2   5   1        284.10        276.82         5.27 o                         
   3   5   1       2202.33       2186.73        30.92 o                         
   4   5   1         61.50         83.51         3.36 o                         
   5   5   1         41.44         33.46         2.50 o                         
   6   5   1       2377.20       2266.56        32.64 o                         
   7   5   1          7.75          3.30         1.30 o                         
   8   5   1        813.53        797.96        22.29 o                         
   9   5   1       1226.65       1208.75        24.20 o                         
  10   5   1        309.70        289.73         8.67 o                         
  11   5   1         41.56         47.69         1.58 o                         
  12   5   1       1482.38       1424.42        15.77 o                         
  13   5   1       1195.22       1183.63        14.13 o                         
  14   5   1        753.54        761.19         9.39 o                         
  15   5   1        691.12        772.93         9.44 o                         
  16   5   1         84.82         96.22         2.45 o                         
  17   5   1        603.35        646.58         9.07 o                         
  18   5   1         80.43        118.48         2.76 o                         
 -15   6   1         58.87         48.89         1.58 o                         
 -14   6   1         35.61         34.73         1.56 o                         
 -13   6   1        413.02        435.19         6.10 o                         
 -12   6   1         16.34         20.65         1.60 o                         
 -11   6   1        355.41        349.57         5.19 o                         
 -10   6   1         77.90         82.41         2.22 o                         
  -9   6   1        114.60        117.63         2.48 o                         
  -8   6   1        763.76        725.51         8.11 o                         
  -7   6   1       2119.44       1977.28        62.53 o                         
  -6   6   1         35.75         23.65         2.38 o                         
  -5   6   1       1568.26       1472.38        39.61 o                         
  -4   6   1         17.97         25.31         2.70 o                         
  -3   6   1       2225.98       2670.73        81.16 o                         
  -2   6   1       4367.48       4344.66        81.95 o                         
  -1   6   1        377.05        366.36         9.36 o                         
   0   6   1         92.32        182.51         5.50 o                         
   1   6   1        202.11        209.89         7.02 o                         
   2   6   1        272.91        238.02         5.30 o                         
   3   6   1        258.47        317.75         6.78 o                         
   4   6   1        900.68        810.82        13.72 o                         
   5   6   1         47.93         43.58         2.99 o                         
   6   6   1        446.07        489.63        10.67 o                         
   7   6   1       1007.77        953.39        19.36 o                         
   8   6   1       2334.57       2184.22        39.80 o                         
   9   6   1       3046.88       2845.23        58.75 o                         
  10   6   1        352.76        328.48        16.76 o                         
  11   6   1       1610.09       1536.59        17.28 o                         
  12   6   1        646.35        638.00         8.47 o                         
  13   6   1        453.46        503.77         6.60 o                         
  14   6   1         21.19         21.71         1.60 o                         
  15   6   1        120.14        153.34         2.86 o                         
  16   6   1        805.48        880.45        12.75 o                         
  17   6   1        194.28        219.14         3.88 o                         
  18   6   1        366.50        349.81         7.64 o                         
 -14   7   1         58.38         48.30         1.63 o                         
 -13   7   1          2.45          2.10         1.22 o                         
 -12   7   1          0.34          2.22         1.44 o                         
 -11   7   1        272.95        283.19         4.61 o                         
 -10   7   1        379.42        396.10         4.94 o                         
  -9   7   1       1232.13       1215.18        13.03 o                         
  -8   7   1         24.35         22.79         1.48 o                         
  -7   7   1        528.34        525.89         5.64 o                         
  -6   7   1         40.49         35.67         6.24 o                         
  -5   7   1       1152.33       1162.20        31.80 o                         
  -4   7   1        582.61        576.38        20.23 o                         
  -3   7   1        854.85        889.27        28.57 o                         
  -2   7   1        235.93        289.56         7.83 o                         
  -1   7   1        246.40        245.47         9.36 o                         
   0   7   1        125.79        126.76         4.93 o                         
   1   7   1        206.56        220.06         9.72 o                         
   2   7   1         55.56         85.07         3.98 o                         
   3   7   1       1048.05       1058.24        16.37 o                         
   4   7   1       8694.56       9304.73       123.88 o                         
   5   7   1         12.46         10.92         2.18 o                         
   6   7   1         21.40         23.69         2.63 o                         
   7   7   1        545.56        567.70        10.10 o                         
   8   7   1         24.75         20.42         2.64 o                         
   9   7   1         72.49         69.38         4.45 o                         
  10   7   1        126.38        105.44         2.63 o                         
  11   7   1         88.32         89.35         2.56 o                         
  12   7   1         15.24         10.88         1.30 o                         
  13   7   1         21.91         24.06         1.56 o                         
  14   7   1          2.83          4.20         1.27 o                         
  15   7   1         45.66         44.33         1.51 o                         
  16   7   1          0.02         -0.28         1.09 o                         
  17   7   1         12.78          7.66         1.12 o                         
  18   7   1        332.05        343.85         6.92 o                         
 -14   8   1         71.87         59.19         2.19 o                         
 -13   8   1         42.99         37.15         1.71 o                         
 -12   8   1          4.45          4.28         1.63 o                         
 -11   8   1          0.43         -0.48         1.37 o                         
 -10   8   1        200.60        215.74         3.53 o                         
  -9   8   1        548.04        534.70         6.24 o                         
  -8   8   1         31.49         35.56         1.48 o                         
  -7   8   1        414.89        369.25         4.01 o                         
  -6   8   1         28.10         19.40         1.00 o                         
  -5   8   1        314.56        302.56         4.43 o                         
  -4   8   1        312.49        282.67        12.67 o                         
  -3   8   1        201.94        184.24         7.35 o                         
  -2   8   1        312.60        281.07         9.07 o                         
  -1   8   1        449.74        537.11        14.67 o                         
   0   8   1       3571.16       3654.02        57.47 o                         
   1   8   1       1599.62       1878.45       106.25 o                         
   2   8   1         28.87         16.11         1.90 o                         
   3   8   1        456.11        415.14         9.41 o                         
   4   8   1        348.82        341.79         8.38 o                         
   5   8   1        770.62        711.86        14.02 o                         
   6   8   1          3.11          3.08         1.53 o                         
   7   8   1         54.07         44.80         2.21 o                         
   8   8   1        264.37        221.01         8.69 o                         
   9   8   1        300.58        287.49         6.32 o                         
  10   8   1         71.45         70.19         1.80 o                         
  11   8   1        414.47        408.69         5.60 o                         
  12   8   1        171.72        176.39         2.85 o                         
  13   8   1        296.91        311.82         4.62 o                         
  14   8   1        452.33        499.40         6.55 o                         
  15   8   1        106.52        118.76         2.84 o                         
  16   8   1        106.68        127.83         2.50 o                         
  17   8   1         17.83         25.12         1.41 o                         
  18   8   1        147.49        143.38         5.71 o                         
 -13   9   1         75.96         58.62         2.21 o                         
 -12   9   1         52.04         60.55         2.49 o                         
 -11   9   1        488.25        513.16         7.86 o                         
 -10   9   1         43.41         46.42         1.71 o                         
  -9   9   1        809.98        807.39         8.66 o                         
  -8   9   1        873.49        843.87         8.69 o                         
  -7   9   1         41.04         45.52         1.46 o                         
  -6   9   1         11.99         13.67         1.12 o                         
  -5   9   1        162.81        162.01         2.43 o                         
  -4   9   1        186.43        180.64         1.99 o                         
  -3   9   1          3.93          2.08         1.61 o                         
  -2   9   1        501.28        516.52        15.79 o                         
  -1   9   1         16.12         13.84         2.18 o                         
   0   9   1        253.25        271.58         8.16 o                         
   1   9   1        100.97        112.72         4.68 o                         
   2   9   1         15.15         12.09         3.11 o                         
   3   9   1         68.01         73.32         3.69 o                         
   4   9   1        379.63        339.56         8.23 o                         
   5   9   1        254.10        272.38         7.44 o                         
   6   9   1         62.61         60.77         3.08 o                         
   7   9   1        169.32        153.39         4.24 o                         
   8   9   1         56.06         45.97         2.03 o                         
   9   9   1         97.09         88.48         5.30 o                         
  10   9   1          0.80          0.71         1.61 o                         
  11   9   1          1.74          0.47         1.25 o                         
  12   9   1          1.02          0.47         0.95 o                         
  13   9   1        170.49        175.95         3.03 o                         
  14   9   1          1.63          2.31         1.18 o                         
  15   9   1         11.39         15.23         1.13 o                         
  16   9   1         48.97         57.88         1.55 o                         
  17   9   1          3.96          5.24         1.81 o                         
 -12  10   1         71.14         59.81         1.51 o                         
 -11  10   1         15.89         15.47         1.24 o                         
 -10  10   1        363.33        376.75         5.31 o                         
  -9  10   1         65.32         62.21         1.96 o                         
  -8  10   1        482.81        486.88         5.96 o                         
  -7  10   1        183.12        191.30         2.92 o                         
  -6  10   1        545.08        548.40         5.98 o                         
  -5  10   1        957.39        917.58         8.77 o                         
  -4  10   1        859.35        801.08         7.05 o                         
  -3  10   1        441.85        433.60         5.25 o                         
  -2  10   1        125.52        142.28         2.40 o                         
  -1  10   1       1283.33       1236.14        14.68 o                         
   0  10   1        227.95        239.20         7.39 o                         
   1  10   1       2845.06       2894.89        87.79 o                         
   2  10   1          0.58         -0.86         4.95 o                         
   3  10   1        575.13        568.73        20.30 o                         
   4  10   1          6.77          3.55         2.19 o                         
   5  10   1       2453.65       2474.26        59.46 o                         
   6  10   1        415.85        370.20         8.95 o                         
   7  10   1        370.63        328.73         5.93 o                         
   8  10   1          8.80          6.65         1.31 o                         
   9  10   1       1279.29       1167.94        18.15 o                         
  10  10   1         15.36         16.24         1.34 o                         
  11  10   1       1033.17       1020.36        20.63 o                         
  12  10   1         74.36         71.10         2.27 o                         
  13  10   1        272.81        271.15         5.29 o                         
  14  10   1        875.33        926.63        13.12 o                         
  15  10   1        310.69        349.01         5.27 o                         
  16  10   1         68.59         75.02         3.16 o                         
  17  10   1        158.80        127.29         3.53 o                         
 -11  11   1          5.36          5.06         0.88 o                         
 -10  11   1          1.94          1.23         1.19 o                         
  -9  11   1         33.07         42.00         2.02 o                         
  -8  11   1       1299.24       1352.23        18.13 o                         
  -7  11   1         58.56         58.45         2.33 o                         
  -6  11   1        367.07        374.98         6.69 o                         
  -5  11   1        140.76        112.87         2.34 o                         
  -4  11   1         97.03         70.57         1.52 o                         
  -3  11   1        208.54        180.47         2.95 o                         
  -2  11   1         42.82         35.15         1.10 o                         
  -1  11   1        244.15        255.16         2.95 o                         
   0  11   1        597.29        562.65         4.49 o                         
   1  11   1       2142.19       2206.29        18.04 o                         
   2  11   1        787.54        832.63         7.35 o                         
   3  11   1         63.92         58.97         1.24 o                         
   4  11   1        464.66        462.63         6.83 o                         
   5  11   1        582.57        536.62         7.38 o                         
   6  11   1        304.25        267.16         4.68 o                         
   7  11   1         27.11         21.07         1.34 o                         
   8  11   1        304.61        297.12         5.72 o                         
   9  11   1          0.69         -0.16         1.26 o                         
  10  11   1        191.69        188.01         4.51 o                         
  11  11   1         49.13         36.98         1.61 o                         
  12  11   1        717.46        715.44        12.34 o                         
  13  11   1         33.81         34.68         1.84 o                         
  14  11   1         19.79         19.66         1.41 o                         
  15  11   1         26.95         23.29         1.41 o                         
  16  11   1         63.08         59.50         3.14 o                         
 -10  12   1         52.09         35.99         2.48 o                         
  -9  12   1        156.75        151.61         7.47 o                         
  -8  12   1         42.54         42.25         2.47 o                         
  -7  12   1         38.77         37.74         2.32 o                         
  -6  12   1        414.28        420.76         6.44 o                         
  -5  12   1        351.36        387.01         5.85 o                         
  -4  12   1        403.84        395.88         5.75 o                         
  -3  12   1        626.37        622.13         8.45 o                         
  -2  12   1        128.37        122.89         2.16 o                         
  -1  12   1         38.43         30.27         1.00 o                         
   0  12   1          4.08          3.29         0.73 o                         
   1  12   1        555.83        562.00         5.40 o                         
   2  12   1        344.69        353.28         4.64 o                         
   3  12   1        626.74        585.13         7.22 o                         
   4  12   1          0.62          3.30         0.90 o                         
   5  12   1       1521.95       1442.11        18.46 o                         
   6  12   1          5.61          3.92         1.07 o                         
   7  12   1        201.41        184.65         3.89 o                         
   8  12   1       1216.39       1143.30        16.71 o                         
   9  12   1          5.01          4.97         1.27 o                         
  10  12   1       1828.07       1714.79        29.05 o                         
  11  12   1        254.68        266.50         5.43 o                         
  12  12   1        137.06        121.71         2.99 o                         
  13  12   1         69.57         68.27         2.63 o                         
  14  12   1         46.15         39.34         2.22 o                         
  15  12   1         34.91         35.31         2.33 o                         
  16  12   1        205.35        165.28         6.09 o                         
  -8  13   1         62.38         59.46         3.14 o                         
  -7  13   1        183.83        192.59         6.19 o                         
  -6  13   1        518.02        613.31        16.35 o                         
  -5  13   1        188.23        238.78         5.74 o                         
  -4  13   1        130.69        126.71         3.80 o                         
  -3  13   1          7.16          7.67         1.10 o                         
  -2  13   1         38.71         38.49         1.73 o                         
  -1  13   1        152.27        161.77         2.75 o                         
   0  13   1        100.01         93.66         1.55 o                         
   1  13   1        189.70        193.64         2.30 o                         
   2  13   1         25.06         29.47         1.24 o                         
   3  13   1        555.64        537.37         5.17 o                         
   4  13   1        913.10        903.17         9.33 o                         
   5  13   1        195.79        189.97         3.76 o                         
   6  13   1          0.44          2.31         1.09 o                         
   7  13   1        215.50        224.95         4.82 o                         
   8  13   1         46.91         44.77         2.19 o                         
   9  13   1          1.56          0.73         1.41 o                         
  10  13   1          9.38         11.53         1.77 o                         
  11  13   1         94.29         86.99         2.68 o                         
  12  13   1         16.75         16.73         1.62 o                         
  13  13   1         21.28         20.10         1.43 o                         
  14  13   1         39.69         26.02         1.41 o                         
  15  13   1         36.11         34.16         1.45 o                         
  -6  14   1         55.81         60.36         4.19 o                         
  -5  14   1          0.17         -1.53         2.08 o                         
  -4  14   1         21.93         21.65         2.69 o                         
  -3  14   1        175.37        220.61         5.08 o                         
  -2  14   1         55.88         46.91         1.92 o                         
  -1  14   1        247.29        269.85         4.12 o                         
   0  14   1         12.14         13.55         1.10 o                         
   1  14   1         50.03         40.97         1.32 o                         
   2  14   1         51.09         59.23         1.72 o                         
   3  14   1         65.55         62.38         1.53 o                         
   4  14   1          8.13          7.50         1.03 o                         
   5  14   1        725.22        714.56         8.64 o                         
   6  14   1        924.88        906.37        18.73 o                         
   7  14   1        370.35        376.28         6.76 o                         
   8  14   1        312.31        317.13         6.46 o                         
   9  14   1          0.70         -0.20         1.45 o                         
  10  14   1        344.47        337.59         8.77 o                         
  11  14   1        134.21        130.81         4.68 o                         
  12  14   1        337.69        324.25         8.58 o                         
  13  14   1        273.31        244.14         6.09 o                         
  14  14   1          0.46          1.24         1.24 o                         
  -2  15   1        216.17        254.62         7.71 o                         
  -1  15   1          3.71          5.52         2.14 o                         
   0  15   1          4.42          8.72         1.07 o                         
   1  15   1        322.90        326.28         7.26 o                         
   2  15   1        451.24        501.59         6.71 o                         
   3  15   1         38.30         38.74         1.41 o                         
   4  15   1          0.87          0.86         0.94 o                         
   5  15   1        145.96        151.83         2.69 o                         
   6  15   1        108.74         98.58         2.41 o                         
   7  15   1         98.81        102.76         2.46 o                         
   8  15   1         19.99         23.20         1.45 o                         
   9  15   1         15.02         17.76         1.48 o                         
  10  15   1         44.20         29.35         1.42 o                         
  11  15   1        176.74        139.22         4.74 o                         
  12  15   1         50.46         43.27         1.90 o                         
   1  16   1          1.72          3.43         1.13 o                         
   2  16   1         56.70         69.86         2.07 o                         
   3  16   1         75.06         80.49         1.95 o                         
   4  16   1        353.43        376.36         6.95 o                         
   5  16   1         21.16         21.05         1.35 o                         
   6  16   1        228.03        221.15         5.49 o                         
   7  16   1        106.18        109.89         3.28 o                         
   8  16   1         97.79         91.29         4.33 o                         
   9  16   1        313.68        272.37         9.87 o                         
  10  16   1         56.84         46.38         2.64 o                         
  11  16   1        131.15         81.15         2.81 o                         
   3  17   1        217.92        227.56         9.38 o                         
   4  17   1         57.64         54.17         2.16 o                         
   5  17   1          3.53          3.43         0.87 o                         
   6  17   1         33.99         26.28         1.43 o                         
   7  17   1        185.95        152.78         3.79 o                         
   8  17   1         10.13          6.98         0.97 o                         
  -6 -16   2        159.81        119.54         2.75 o                         
  -5 -16   2        110.30         97.17         2.83 o                         
  -4 -16   2         80.12         73.30         3.19 o                         
  -3 -16   2         36.25         32.56         2.48 o                         
  -2 -16   2          4.64          5.90         1.62 o                         
 -10 -15   2         28.44         23.90         2.00 o                         
  -9 -15   2          1.05          0.79         1.02 o                         
  -8 -15   2        221.15        191.65         4.91 o                         
  -7 -15   2        390.26        382.44         5.46 o                         
  -6 -15   2         43.77         43.92         1.63 o                         
  -5 -15   2        132.73        124.96         2.33 o                         
  -4 -15   2          2.98          5.58         0.79 o                         
  -3 -15   2         17.48         16.78         1.00 o                         
  -2 -15   2         38.47         40.82         1.97 o                         
  -1 -15   2          5.46          5.43         2.67 o                         
   0 -15   2          0.17         -0.22         1.78 o                         
   1 -15   2         22.91         22.70         1.56 o                         
 -12 -14   2         97.73         81.30         3.62 o                         
 -11 -14   2        191.21        147.39         8.62 o                         
 -10 -14   2          4.38          3.22         1.25 o                         
  -9 -14   2        203.02        200.52         5.38 o                         
  -8 -14   2         38.50         36.13         2.72 o                         
  -7 -14   2        461.48        451.26        10.90 o                         
  -6 -14   2        208.31        189.50         4.79 o                         
  -5 -14   2          3.69          2.39         0.95 o                         
  -4 -14   2         88.02         96.64         1.97 o                         
  -3 -14   2          8.88          7.70         0.95 o                         
  -2 -14   2          3.66          8.01         0.96 o                         
  -1 -14   2         51.26         62.44         1.64 o                         
   0 -14   2          0.42          1.00         1.37 o                         
   1 -14   2          9.41         12.21         1.59 o                         
   2 -14   2         23.77         22.86         1.97 o                         
   3 -14   2        115.76        104.08         3.21 o                         
 -13 -13   2        129.49        102.63         3.14 o                         
 -12 -13   2        295.08        233.73         6.33 o                         
 -11 -13   2         39.13         35.94         1.94 o                         
 -10 -13   2         22.30         18.45         1.34 o                         
  -9 -13   2         81.93         77.72         2.93 o                         
  -8 -13   2        504.67        463.06        13.60 o                         
  -7 -13   2          0.80          0.44         1.39 o                         
  -6 -13   2         39.34         41.71         1.62 o                         
  -5 -13   2        282.99        297.43         4.05 o                         
  -4 -13   2        318.12        326.90         3.66 o                         
  -3 -13   2          3.99          4.93         1.04 o                         
  -2 -13   2         92.86         92.97         1.68 o                         
  -1 -13   2         95.67        109.66         2.13 o                         
   0 -13   2         11.27         10.67         0.91 o                         
   1 -13   2          0.00          1.16         1.09 o                         
   2 -13   2        310.03        327.48         5.15 o                         
   3 -13   2         72.49         85.33         2.45 o                         
   4 -13   2        717.80        758.59        11.91 o                         
   5 -13   2         34.97         38.76         1.74 o                         
   6 -13   2        112.03        111.09         4.05 o                         
 -14 -12   2        132.80         92.26         3.09 o                         
 -13 -12   2          0.35          1.26         1.28 o                         
 -12 -12   2        915.47        886.40        26.83 o                         
 -11 -12   2         13.46          9.15         1.40 o                         
 -10 -12   2       2160.44       2110.31        34.81 o                         
  -9 -12   2       1263.57       1254.54        18.50 o                         
  -8 -12   2          0.99          3.09         1.13 o                         
  -7 -12   2          8.97          9.29         1.32 o                         
  -6 -12   2        713.06        694.00         8.93 o                         
  -5 -12   2        843.13        850.92         9.69 o                         
  -4 -12   2          6.33          5.00         1.09 o                         
  -3 -12   2         30.29         33.97         1.11 o                         
  -2 -12   2          8.19         11.40         0.95 o                         
  -1 -12   2         74.04         70.12         1.49 o                         
   0 -12   2        737.02        753.91         6.34 o                         
   1 -12   2         57.50         54.78         1.28 o                         
   2 -12   2        147.57        171.82         3.27 o                         
   3 -12   2         86.18         91.95         2.34 o                         
   4 -12   2         66.31         79.37         2.31 o                         
   5 -12   2        223.95        218.63         4.52 o                         
   6 -12   2         28.40         37.96         2.39 o                         
   7 -12   2        136.04        146.95         4.94 o                         
   8 -12   2         11.80          7.55         1.76 o                         
 -15 -11   2        119.26         98.91        17.33 o                         
 -14 -11   2          0.67          3.61         1.02 o                         
 -13 -11   2         88.70         79.41         3.45 o                         
 -12 -11   2         20.22         19.75         1.95 o                         
 -11 -11   2        579.17        582.91        17.79 o                         
 -10 -11   2        374.00        363.84        10.67 o                         
  -9 -11   2        170.26        153.57         3.98 o                         
  -8 -11   2         37.58         41.64         1.98 o                         
  -7 -11   2        234.37        250.63         3.71 o                         
  -6 -11   2        254.80        249.37         5.68 o                         
  -5 -11   2        316.92        316.63         4.26 o                         
  -4 -11   2       1641.87       1658.98        19.69 o                         
  -3 -11   2       2849.25       2961.36        29.15 o                         
  -2 -11   2        244.91        271.55         3.02 o                         
  -1 -11   2        858.54        897.65         8.93 o                         
   0 -11   2        870.16        961.19         8.44 o                         
   1 -11   2        302.22        307.58         3.03 o                         
   2 -11   2        373.11        355.76         3.48 o                         
   3 -11   2          0.11         -0.42         0.99 o                         
   4 -11   2         52.47         41.37         1.82 o                         
   5 -11   2        249.78        280.37         5.20 o                         
   6 -11   2        253.91        270.17         5.87 o                         
   7 -11   2        125.93        133.35         3.62 o                         
   8 -11   2        181.75        169.79         3.65 o                         
   9 -11   2          3.48          4.39         1.24 o                         
  10 -11   2         88.15         67.12         3.24 o                         
 -16 -10   2        490.96        425.83        38.65 o                         
 -15 -10   2         26.61         19.72         1.23 o                         
 -14 -10   2        440.61        447.48        15.38 o                         
 -13 -10   2         11.88         12.95         1.74 o                         
 -12 -10   2        206.28        224.80         7.07 o                         
 -11 -10   2          3.95          3.39         1.57 o                         
 -10 -10   2          0.52          0.81         1.47 o                         
  -9 -10   2        863.65        845.91        17.96 o                         
  -8 -10   2        165.20        170.30         3.28 o                         
  -7 -10   2        717.16        694.32         7.86 o                         
  -6 -10   2         77.60         64.03         1.78 o                         
  -5 -10   2        250.76        233.28         3.41 o                         
  -4 -10   2        297.66        310.42         4.87 o                         
  -3 -10   2        413.25        388.76         5.65 o                         
  -2 -10   2        718.52        711.90         7.25 o                         
  -1 -10   2       1452.25       1459.69        13.36 o                         
   0 -10   2         81.95         81.71         1.52 o                         
   1 -10   2         33.33         34.28         1.01 o                         
   2 -10   2       2195.27       2183.34        19.33 o                         
   3 -10   2          1.21          1.24         0.80 o                         
   4 -10   2         33.46         33.92         1.25 o                         
   5 -10   2          6.85          4.06         1.09 o                         
   6 -10   2         34.12         28.39         1.62 o                         
   7 -10   2          5.72          3.49         1.27 o                         
   8 -10   2         97.81        106.90         4.05 o                         
   9 -10   2         74.01         96.83         3.52 o                         
  10 -10   2         47.95         58.29         2.89 o                         
  11 -10   2          0.32          0.22         0.78 o                         
 -16  -9   2          0.69          0.82         0.88 o                         
 -15  -9   2         70.89         64.10         2.12 o                         
 -14  -9   2         19.88         13.67         1.69 o                         
 -13  -9   2          4.80          5.19         1.78 o                         
 -12  -9   2         26.91         26.61         1.85 o                         
 -11  -9   2          3.03          1.39         1.09 o                         
 -10  -9   2         14.52         11.77         1.19 o                         
  -9  -9   2         18.35         17.96         1.29 o                         
  -8  -9   2        113.53        137.00         2.52 o                         
  -7  -9   2         11.25          7.11         1.04 o                         
  -6  -9   2        123.94        115.34         2.45 o                         
  -5  -9   2          0.01          1.12         0.97 o                         
  -4  -9   2         11.96         11.43         1.33 o                         
  -3  -9   2       1361.21       1379.41        24.48 o                         
  -2  -9   2        228.91        236.29        12.82 o                         
  -1  -9   2          3.93          5.58         1.17 o                         
   0  -9   2        754.33        684.16         7.20 o                         
   1  -9   2          1.63          5.51         0.66 o                         
   2  -9   2       1990.87       2020.51        14.04 o                         
   3  -9   2         18.46         21.84         0.87 o                         
   4  -9   2          8.38          3.62         0.83 o                         
   5  -9   2        729.41        628.02         8.29 o                         
   6  -9   2          5.07          4.36         0.94 o                         
   7  -9   2         93.05         72.64         1.62 o                         
   8  -9   2          8.00          3.28         1.11 o                         
   9  -9   2        390.19        421.45         6.04 o                         
  10  -9   2        119.66        132.67         3.61 o                         
  11  -9   2          0.19          0.41         1.41 o                         
  12  -9   2         22.41         25.51         2.28 o                         
 -17  -8   2        118.78        108.91         4.57 o                         
 -16  -8   2          1.65         -0.36         1.06 o                         
 -15  -8   2         13.82         17.75         1.44 o                         
 -14  -8   2         56.98         62.98         3.05 o                         
 -13  -8   2        642.43        672.95        17.63 o                         
 -12  -8   2         56.35         58.57         2.41 o                         
 -11  -8   2        179.84        166.18         3.70 o                         
 -10  -8   2         35.08         38.94         1.65 o                         
  -9  -8   2         14.57         12.68         1.27 o                         
  -8  -8   2        254.86        247.55         3.68 o                         
  -7  -8   2         26.08         24.32         1.82 o                         
  -6  -8   2         20.89         17.17         1.88 o                         
  -5  -8   2        468.86        479.89        10.42 o                         
  -4  -8   2         83.39        105.88         5.13 o                         
  -3  -8   2        223.83        228.49         7.67 o                         
  -2  -8   2          6.17          3.68         1.72 o                         
  -1  -8   2        509.67        464.04        21.43 o                         
   0  -8   2        514.87        558.78        13.27 o                         
   1  -8   2        529.20        556.92        10.90 o                         
   2  -8   2       1474.18       1452.41        24.59 o                         
   3  -8   2         53.53         54.69         1.24 o                         
   4  -8   2        513.72        501.57         6.61 o                         
   5  -8   2        224.99        205.24         3.14 o                         
   6  -8   2        382.45        348.50         3.63 o                         
   7  -8   2       1097.46       1107.06        11.55 o                         
   8  -8   2        164.52        150.03         2.56 o                         
   9  -8   2         93.02         99.79         2.35 o                         
  10  -8   2         85.23         97.76         2.17 o                         
  11  -8   2         73.82         63.47         1.71 o                         
  12  -8   2        110.85         88.47         2.04 o                         
  13  -8   2         71.50         49.59         2.43 o                         
 -17  -7   2          4.56          1.52         1.11 o                         
 -16  -7   2         53.60         55.72         1.56 o                         
 -15  -7   2          0.77          1.20         1.06 o                         
 -14  -7   2         93.92         94.09         2.28 o                         
 -13  -7   2        110.26        102.28         2.31 o                         
 -12  -7   2         84.27         81.96         2.20 o                         
 -11  -7   2         61.82         58.15         2.17 o                         
 -10  -7   2       1114.82       1079.95        13.75 o                         
  -9  -7   2        517.46        513.31         6.91 o                         
  -8  -7   2        142.61        115.46         5.65 o                         
  -7  -7   2          7.82          7.57         1.53 o                         
  -6  -7   2         15.84         11.30         1.61 o                         
  -5  -7   2         64.72         62.02         2.48 o                         
  -4  -7   2        363.82        374.86         8.43 o                         
  -3  -7   2         27.05         28.84         2.25 o                         
  -2  -7   2        136.99        136.76         3.89 o                         
  -1  -7   2         14.75         24.49         5.33 o                         
   0  -7   2        212.87        242.98         5.07 o                         
   1  -7   2          2.73          4.77         1.34 o                         
   2  -7   2        161.87        166.29         5.73 o                         
   3  -7   2       1933.20       1938.55        31.89 o                         
   4  -7   2       1009.91        913.43        18.56 o                         
   5  -7   2       1651.66       1600.20        17.65 o                         
   6  -7   2        204.53        198.62         3.05 o                         
   7  -7   2        165.81        145.37         2.48 o                         
   8  -7   2        659.98        601.02         7.18 o                         
   9  -7   2        449.11        449.27         5.22 o                         
  10  -7   2        249.47        237.80         3.39 o                         
  11  -7   2       2079.14       2164.69        21.76 o                         
  12  -7   2        644.70        684.97         9.18 o                         
  13  -7   2        156.08        143.44         4.29 o                         
  14  -7   2         32.71         26.94         1.38 o                         
 -17  -6   2        346.51        390.63         5.77 o                         
 -16  -6   2         31.66         30.12         1.48 o                         
 -15  -6   2        360.92        410.27         6.74 o                         
 -14  -6   2          7.80          3.98         1.18 o                         
 -13  -6   2        131.47        140.18         2.81 o                         
 -12  -6   2        263.43        252.87         3.93 o                         
 -11  -6   2       1354.11       1378.62        17.17 o                         
 -10  -6   2       5702.05       5633.26        69.85 o                         
  -9  -6   2        372.74        365.05        11.50 o                         
  -8  -6   2        685.92        697.25        23.69 o                         
  -7  -6   2        206.88        208.84         7.79 o                         
  -6  -6   2        503.50        520.08         9.52 o                         
  -5  -6   2       2512.84       2697.51        35.23 o                         
  -4  -6   2        419.15        579.53        10.14 o                         
  -3  -6   2        249.86        294.65         7.55 o                         
  -2  -6   2       1837.75       2114.51        42.49 o                         
  -1  -6   2        101.77        143.61         7.10 o                         
   0  -6   2         16.53          6.04         1.24 o                         
   1  -6   2         67.29         55.70         2.39 o                         
   2  -6   2       2371.73       2590.59        42.92 o                         
   3  -6   2        774.95        773.74        16.85 o                         
   4  -6   2        505.16        474.23        10.48 o                         
   5  -6   2        823.29        755.69        25.75 o                         
   6  -6   2          3.54          3.15         1.38 o                         
   7  -6   2         77.06         71.60         2.35 o                         
   8  -6   2       1089.20       1062.05        14.11 o                         
   9  -6   2        148.03        131.76         2.54 o                         
  10  -6   2        155.59        181.06         3.21 o                         
  11  -6   2        101.58        100.71         2.20 o                         
  12  -6   2        232.27        236.89         3.69 o                         
  13  -6   2        500.48        515.99         8.72 o                         
  14  -6   2         16.71         22.07         1.37 o                         
 -18  -5   2        224.58        202.41         9.57 o                         
 -17  -5   2        151.04        173.47         3.12 o                         
 -16  -5   2         47.13         61.64         1.83 o                         
 -15  -5   2          5.66          5.25         1.07 o                         
 -14  -5   2          9.81         12.53         1.24 o                         
 -13  -5   2        123.39        115.79         2.75 o                         
 -12  -5   2        125.30        136.75         3.28 o                         
 -11  -5   2        508.70        480.19         7.75 o                         
 -10  -5   2        607.39        613.37         8.53 o                         
  -9  -5   2          4.38          3.86         2.01 o                         
  -8  -5   2        995.70        967.41        54.03 o                         
  -7  -5   2        550.22        481.01        12.16 o                         
  -6  -5   2        656.21        749.82        16.51 o                         
  -5  -5   2       3275.68       3492.65        69.77 o                         
  -4  -5   2          1.35          2.49         2.62 o                         
  -3  -5   2        840.70        890.37        22.17 o                         
  -2  -5   2         74.38         40.16         3.29 o                         
  -1  -5   2       2773.62       2718.70       262.57 o                         
   0  -5   2        107.23        124.68         4.87 o                         
   1  -5   2       9997.66      11237.37       237.70 o                         
   2  -5   2        823.91        835.53        23.00 o                         
   3  -5   2       2649.32       2798.56        47.94 o                         
   4  -5   2         30.04         28.77         2.73 o                         
   5  -5   2         51.27         48.83         2.61 o                         
   6  -5   2         42.97         41.90         3.10 o                         
   7  -5   2         17.40         14.39         3.52 o                         
   8  -5   2        211.82        208.41         4.81 o                         
   9  -5   2        715.60        732.61         9.76 o                         
  10  -5   2          0.74         -0.98         1.35 o                         
  11  -5   2       1027.13       1053.21        13.24 o                         
  12  -5   2        158.52        156.61         3.15 o                         
  13  -5   2        328.73        353.96         4.93 o                         
  14  -5   2        551.38        568.15         7.81 o                         
  15  -5   2         13.62         13.54         1.40 o                         
 -18  -4   2         25.46         24.24         1.14 o                         
 -17  -4   2         43.11         59.84         1.85 o                         
 -16  -4   2        600.07        686.87        10.06 o                         
 -15  -4   2        115.57        110.94         2.33 o                         
 -14  -4   2        688.97        732.68         9.10 o                         
 -13  -4   2         17.25         19.81         1.34 o                         
 -12  -4   2        260.17        263.43         4.12 o                         
 -11  -4   2         36.68         34.52         1.53 o                         
 -10  -4   2        437.71        389.20        24.47 o                         
  -9  -4   2        826.97        802.44        28.26 o                         
  -8  -4   2       5843.88       5908.58       129.05 o                         
  -7  -4   2       2111.88       2173.64        38.68 o                         
  -6  -4   2       3493.38       3422.45        58.50 o                         
  -5  -4   2       1913.38       2045.10        32.62 o                         
  -4  -4   2       1927.45       2162.90        44.16 o                         
  -3  -4   2       1067.96       1061.79        23.69 o                         
  -2  -4   2        834.49        849.67        16.87 o                         
  -1  -4   2       1322.48       1313.67        20.92 o                         
   0  -4   2         90.52         64.83         6.33 o                         
   1  -4   2       5249.52       5759.89        94.42 o                         
   2  -4   2          3.54         12.71         1.98 o                         
   3  -4   2         69.73         58.34         3.31 o                         
   4  -4   2        644.19        577.89        15.03 o                         
   5  -4   2       3692.86       3643.77        74.86 o                         
   6  -4   2       1182.38       1190.83        25.03 o                         
   7  -4   2          7.40          7.29         2.79 o                         
   8  -4   2        566.23        567.00        12.77 o                         
   9  -4   2        280.95        270.26         5.22 o                         
  10  -4   2        410.83        391.65         5.57 o                         
  11  -4   2        238.64        229.00         3.65 o                         
  12  -4   2         52.70         47.87         2.00 o                         
  13  -4   2        644.28        676.75        12.32 o                         
  14  -4   2        197.72        234.87         4.40 o                         
  15  -4   2        258.77        286.49         5.11 o                         
  16  -4   2         97.52         59.28         2.15 o                         
 -18  -3   2         41.42         41.00         1.50 o                         
 -17  -3   2         12.45         14.23         1.16 o                         
 -16  -3   2          4.69          3.81         1.23 o                         
 -15  -3   2        162.83        171.94         3.54 o                         
 -14  -3   2          0.48          0.10         1.17 o                         
 -13  -3   2        682.01        672.63         8.52 o                         
 -12  -3   2        354.66        359.22         5.16 o                         
 -11  -3   2         67.37         62.85         1.93 o                         
 -10  -3   2         65.43         70.62         4.20 o                         
  -9  -3   2        309.36        338.43        10.04 o                         
  -8  -3   2       1270.26       1433.77        31.63 o                         
  -7  -3   2        658.07        704.74        14.23 o                         
  -6  -3   2       1763.42       1868.42        29.70 o                         
  -5  -3   2        322.93        234.97         8.23 o                         
  -4  -3   2        675.55        717.18        14.32 o                         
  -3  -3   2       9807.31      10255.43       190.81 o                         
  -2  -3   2      20905.43      22935.67       421.81 o                         
  -1  -3   2       2325.52       2691.36        40.53 o                         
   0  -3   2        614.53        593.49        12.67 o                         
   1  -3   2      41012.36      43701.94       694.25 o                         
   2  -3   2       1661.93       1551.49        27.61 o                         
   3  -3   2       5879.40       6161.10       100.23 o                         
   4  -3   2      10019.91       9843.11       169.66 o                         
   5  -3   2        247.94        235.79         6.38 o                         
   6  -3   2        169.36        191.20         5.77 o                         
   7  -3   2        198.32        215.85         8.31 o                         
   8  -3   2        702.74        672.24        25.13 o                         
   9  -3   2        787.06        708.67        13.17 o                         
  10  -3   2       1231.26       1148.36        20.68 o                         
  11  -3   2       1016.67        987.58        14.54 o                         
  12  -3   2        398.17        404.86         6.99 o                         
  13  -3   2          3.12          0.83         1.44 o                         
  14  -3   2         18.55         19.89         1.67 o                         
  15  -3   2        229.79        247.93         4.38 o                         
  16  -3   2          9.60          9.00         0.87 o                         
 -18  -2   2         16.29         16.47         2.19 o                         
 -17  -2   2        197.85        210.69         6.37 o                         
 -16  -2   2         25.26         28.97         1.57 o                         
 -15  -2   2        167.23        186.48         3.20 o                         
 -14  -2   2        758.51        785.68         9.17 o                         
 -13  -2   2         25.08         21.57         1.35 o                         
 -12  -2   2        758.79        819.05        10.01 o                         
 -11  -2   2        720.39        757.79         9.03 o                         
 -10  -2   2        106.04         65.96         4.03 o                         
  -9  -2   2        509.61        471.78        12.63 o                         
  -8  -2   2        448.93        406.75        10.92 o                         
  -7  -2   2         21.50          7.49         1.97 o                         
  -6  -2   2         53.42         50.19         2.41 o                         
  -5  -2   2       1003.57        887.28        14.99 o                         
  -4  -2   2        351.62        377.99         7.48 o                         
  -3  -2   2        391.07        485.78        13.03 o                         
  -2  -2   2        547.93        607.70        16.00 o                         
  -1  -2   2      51240.30      56304.86       891.53 o                         
   0  -2   2       3850.61       4295.06       156.99 o                         
   1  -2   2       1174.30       1147.96        27.22 o                         
   2  -2   2        676.96        684.92        18.95 o                         
   3  -2   2       1516.73       1409.86        21.48 o                         
   4  -2   2        263.77        244.70         5.09 o                         
   5  -2   2        212.58        170.10         4.28 o                         
   6  -2   2        106.42        127.86         5.15 o                         
   7  -2   2        349.45        330.29         9.00 o                         
   8  -2   2       3406.97       3270.76       106.82 o                         
   9  -2   2        345.94        337.03        14.57 o                         
  10  -2   2        598.44        583.64        10.04 o                         
  11  -2   2       3367.80       3328.14        46.26 o                         
  12  -2   2         13.02         15.95         1.19 o                         
  13  -2   2         32.43         29.87         1.98 o                         
  14  -2   2         79.85         83.97         2.51 o                         
  15  -2   2         19.37         18.86         1.88 o                         
  16  -2   2         85.17         93.42         2.18 o                         
 -18  -1   2         20.76         15.71         1.14 o                         
 -17  -1   2          0.15         -0.16         1.05 o                         
 -16  -1   2         33.45         37.34         1.99 o                         
 -15  -1   2         37.22         34.11         1.91 o                         
 -14  -1   2        211.48        247.76         4.94 o                         
 -13  -1   2        424.80        443.06         6.08 o                         
 -12  -1   2       1118.10       1144.34        12.76 o                         
 -11  -1   2        302.04        281.53         5.73 o                         
 -10  -1   2        337.79        338.30        10.18 o                         
  -9  -1   2         12.06          9.80         1.82 o                         
  -8  -1   2         80.94         86.04         3.04 o                         
  -7  -1   2        145.08         89.27         4.07 o                         
  -6  -1   2       2111.33       1922.99        32.45 o                         
  -5  -1   2        292.30        275.83         5.62 o                         
  -4  -1   2       1663.33       1603.44        24.54 o                         
  -3  -1   2       4334.79       4160.83        67.49 o                         
  -2  -1   2        244.89        322.65         6.64 o                         
  -1  -1   2       1215.09       1492.80        28.99 o                         
   0  -1   2       4682.66       4889.78        91.17 o                         
   1  -1   2       4084.16       4439.28        63.72 o                         
   2  -1   2       9035.48       9255.52       120.13 o                         
   3  -1   2       4185.96       4175.45        60.37 o                         
   4  -1   2      12889.23      11609.39       165.88 o                         
   5  -1   2        894.35        915.89        14.42 o                         
   6  -1   2       3831.53       3577.45        70.49 o                         
   7  -1   2       1703.06       1682.16        35.24 o                         
   8  -1   2          4.91          9.93         2.04 o                         
   9  -1   2        451.51        386.46        10.84 o                         
  10  -1   2        263.31        237.64         6.41 o                         
  11  -1   2        834.64        746.21         9.69 o                         
  12  -1   2          0.62          1.73         1.15 o                         
  13  -1   2        747.62        748.71         9.43 o                         
  14  -1   2        142.68        146.52         3.11 o                         
  15  -1   2        250.40        317.39         6.08 o                         
  16  -1   2        415.41        457.74        15.96 o                         
  17  -1   2        145.28        144.82        12.37 o                         
 -17   0   2          4.33          4.94         0.83 o                         
 -16   0   2        390.65        412.01         6.54 o                         
 -15   0   2         58.24         73.57         2.24 o                         
 -14   0   2          2.12          2.81         1.26 o                         
 -13   0   2       1088.70       1100.34        15.87 o                         
 -12   0   2        163.00        138.59         3.10 o                         
 -11   0   2       1882.06       1819.42        24.98 o                         
 -10   0   2        435.93        420.63        13.47 o                         
  -9   0   2        156.19        133.29         4.74 o                         
  -8   0   2        322.56        293.98         6.27 o                         
  -7   0   2        140.57        116.45         6.77 o                         
  -6   0   2       1211.15       1012.08        37.64 o                         
  -5   0   2       3751.26       3386.37        49.38 o                         
  -4   0   2          9.13          5.34         0.91 o                         
  -3   0   2        165.37        135.20         3.05 o                         
  -2   0   2       1844.25       2044.89        33.44 o                         
  -1   0   2        834.54        888.26        29.89 o                         
   0   0   2       2911.29       3159.28       101.68 o                         
   1   0   2        228.30        248.72         7.00 o                         
   2   0   2        750.64        621.15        11.03 o                         
   3   0   2        941.99        954.18        14.59 o                         
   4   0   2        664.77        532.72         8.74 o                         
   5   0   2        402.23        397.90         8.60 o                         
   6   0   2         31.64         66.97        12.00 o                         
   7   0   2        359.12        374.86        13.43 o                         
   8   0   2       1764.28       1687.53        52.60 o                         
   9   0   2        574.75        609.49        15.35 o                         
  10   0   2          1.49          2.09         2.11 o                         
  11   0   2       1028.32        978.84        13.11 o                         
  12   0   2        241.66        230.60         4.27 o                         
  13   0   2          0.47         -0.50         1.31 o                         
  14   0   2         38.65         35.95         1.67 o                         
  15   0   2         95.90        101.90         2.49 o                         
  16   0   2        119.80        138.36         2.98 o                         
  17   0   2         16.94         13.48         1.16 o                         
 -17   1   2        171.74        200.24         5.89 o                         
 -16   1   2        786.08        900.91        23.95 o                         
 -15   1   2        225.17        241.96         4.78 o                         
 -14   1   2         23.20         22.60         1.64 o                         
 -13   1   2        183.52        160.94         3.43 o                         
 -12   1   2         62.23         60.94         2.12 o                         
 -11   1   2        139.40        127.03         2.53 o                         
 -10   1   2         30.16         35.61         3.90 o                         
  -9   1   2          4.78          1.06         2.38 o                         
  -8   1   2        664.85        693.44        13.45 o                         
  -7   1   2          0.12          2.14         2.86 o                         
  -6   1   2        464.84        535.60        16.43 o                         
  -5   1   2        284.46        240.87         6.51 o                         
  -4   1   2        615.08        595.14        12.34 o                         
  -3   1   2       3820.11       3335.79       107.58 o                         
  -2   1   2      22550.54      21341.28       479.59 o                         
  -1   1   2         38.52         29.89         2.76 o                         
   0   1   2       9829.07      10007.63       481.59 o                         
   1   1   2        496.29        453.48        18.42 o                         
   2   1   2      21197.22      19725.38       443.40 o                         
   3   1   2      10512.90       9964.55       322.51 o                         
   4   1   2      14084.68      12750.34      1250.71 o                         
   5   1   2       1103.28       1057.78        16.93 o                         
   6   1   2       1198.68        972.36        91.25 o                         
   7   1   2        780.25        777.95        49.89 o                         
   8   1   2        804.50        799.83        24.63 o                         
   9   1   2       3015.24       2999.91        75.77 o                         
  10   1   2          9.76          5.11         3.53 o                         
  11   1   2         45.63         44.20         2.26 o                         
  12   1   2        135.09        108.58         2.71 o                         
  13   1   2        404.25        398.87         5.88 o                         
  14   1   2         76.20         72.99         2.11 o                         
  15   1   2        166.73        165.67         3.10 o                         
  16   1   2         38.56         38.89         1.76 o                         
  17   1   2         72.98         77.01         2.11 o                         
  18   1   2        308.57        319.22        11.23 o                         
 -17   2   2         22.63         19.20         1.61 o                         
 -16   2   2          0.11          1.45         0.87 o                         
 -15   2   2        905.13        984.17        13.01 o                         
 -14   2   2        120.53        118.05         3.04 o                         
 -13   2   2        720.96        777.77         9.93 o                         
 -12   2   2          0.20          1.36         1.37 o                         
 -11   2   2         73.94         63.06         2.09 o                         
 -10   2   2       3571.42       3490.74        69.71 o                         
  -9   2   2       1737.26       1494.54        44.41 o                         
  -8   2   2        571.66        517.39        11.88 o                         
  -7   2   2        227.28        265.61        10.85 o                         
  -6   2   2        664.15        662.62        38.37 o                         
  -5   2   2        452.78        370.35        10.49 o                         
  -4   2   2        382.54        349.09        24.80 o                         
  -3   2   2       2969.43       2930.10        67.85 o                         
  -2   2   2       7816.95       7240.35       133.95 o                         
  -1   2   2         62.68         52.40         2.81 o                         
   0   2   2      16258.02      15277.78       279.01 o                         
   1   2   2        111.79        133.68         3.15 o                         
   2   2   2         20.36         35.86         1.74 o                         
   3   2   2       8210.77       8033.66       182.91 o                         
   4   2   2     101194.92      93683.09      2083.82 o                         
   5   2   2      34733.89      31825.71       635.00 o                         
   6   2   2       2186.60       2165.25        53.17 o                         
   7   2   2       2357.75       2236.66       119.96 o                         
   8   2   2         83.18        109.52         5.51 o                         
   9   2   2       2000.53       2001.16        42.04 o                         
  10   2   2          2.89          4.44         2.20 o                         
  11   2   2        153.02        137.42         4.49 o                         
  12   2   2          4.46          4.50         1.16 o                         
  13   2   2        189.55        232.67         5.60 o                         
  14   2   2         59.77         51.59         2.14 o                         
  15   2   2        628.20        735.18        11.06 o                         
  16   2   2        323.33        311.16         4.92 o                         
  17   2   2          0.75         -0.07         1.01 o                         
  18   2   2         18.07         17.04         1.62 o                         
 -17   3   2         14.64          5.81         1.33 o                         
 -16   3   2        345.55        368.69        17.87 o                         
 -15   3   2        118.48        118.50         3.02 o                         
 -14   3   2         90.31         76.21         1.86 o                         
 -13   3   2         22.08         26.67         1.61 o                         
 -12   3   2       1730.86       1680.72        20.24 o                         
 -11   3   2       1352.16       1315.77        16.14 o                         
 -10   3   2        260.81        221.36         4.09 o                         
  -9   3   2        515.26        444.95        14.33 o                         
  -8   3   2        355.53        331.16        13.33 o                         
  -7   3   2        309.37        235.16        15.23 o                         
  -6   3   2       2399.63       2467.99        87.11 o                         
  -5   3   2        366.26        268.77        15.90 o                         
  -4   3   2        348.04        409.20        22.18 o                         
  -3   3   2        157.99        180.39         6.79 o                         
  -2   3   2        326.46        359.98        10.89 o                         
  -1   3   2       6102.55       6131.00        98.72 o                         
   0   3   2       3271.10       3016.15        52.58 o                         
   1   3   2        222.54        192.71         6.80 o                         
   2   3   2      18299.35      17885.89       270.73 o                         
   3   3   2      29035.61      27445.17       871.31 o                         
   4   3   2       2838.10       2830.46        66.73 o                         
   5   3   2       1977.38       1844.96        36.93 o                         
   6   3   2       3018.93       2699.88        83.42 o                         
   7   3   2       1504.77       1404.52        38.27 o                         
   8   3   2        258.73        218.88         7.11 o                         
   9   3   2        105.79        126.22         5.34 o                         
  10   3   2         30.69         35.56         4.38 o                         
  11   3   2         97.57        100.04         2.43 o                         
  12   3   2       1105.98       1088.54        11.80 o                         
  13   3   2        107.70         91.86         2.14 o                         
  14   3   2         77.02         87.87         2.33 o                         
  15   3   2          1.74          4.91         1.43 o                         
  16   3   2        683.56        809.03        11.78 o                         
  17   3   2         16.53         21.75         1.24 o                         
  18   3   2         22.64         14.89         2.09 o                         
 -16   4   2         14.82         10.82         1.03 o                         
 -15   4   2         90.70         99.43         2.18 o                         
 -14   4   2         92.67         96.00         2.28 o                         
 -13   4   2        935.04        977.28        12.12 o                         
 -12   4   2       1100.60       1160.11        15.45 o                         
 -11   4   2        532.93        467.70         6.82 o                         
 -10   4   2       1988.39       1943.85        20.71 o                         
  -9   4   2          1.03          0.61         1.44 o                         
  -8   4   2        201.17        199.69        12.04 o                         
  -7   4   2       2109.12       2138.52        42.29 o                         
  -6   4   2       1848.74       1543.57        38.36 o                         
  -5   4   2       6838.09       6735.08       318.17 o                         
  -4   4   2       2661.36       2501.45        60.28 o                         
  -3   4   2         16.82         17.22         2.63 o                         
  -2   4   2        228.59        185.28         5.31 o                         
  -1   4   2       1768.06       1735.20        24.51 o                         
   0   4   2        422.68        556.56        10.49 o                         
   1   4   2       3013.93       3091.28        45.95 o                         
   2   4   2        328.88        384.35         6.25 o                         
   3   4   2       1199.39       1121.27        16.60 o                         
   4   4   2        246.62        281.64         6.92 o                         
   5   4   2        160.38        181.08         9.81 o                         
   6   4   2        228.56        240.98         9.56 o                         
   7   4   2      15942.76      15122.67       241.33 o                         
   8   4   2        465.37        511.52        14.11 o                         
   9   4   2       1722.32       1656.25        31.21 o                         
  10   4   2          3.06          3.56         2.10 o                         
  11   4   2       2179.51       2094.39        20.99 o                         
  12   4   2         33.39         41.70         1.58 o                         
  13   4   2        916.33        992.33        13.47 o                         
  14   4   2         26.39         40.21         1.68 o                         
  15   4   2        122.55        122.48         4.42 o                         
  16   4   2         40.00         61.95         2.42 o                         
  17   4   2        159.06        181.85         4.68 o                         
  18   4   2         93.37        111.70         2.54 o                         
 -16   5   2         62.72         50.26         6.19 o                         
 -15   5   2          0.67          1.83         1.02 o                         
 -14   5   2        821.87        929.10        12.26 o                         
 -13   5   2        239.65        290.65         4.63 o                         
 -12   5   2        128.69        137.78         2.84 o                         
 -11   5   2         86.52         82.53         3.19 o                         
 -10   5   2         30.11         25.51         1.44 o                         
  -9   5   2        326.52        321.90         4.19 o                         
  -8   5   2          0.57         -0.22         3.14 o                         
  -7   5   2        461.52        440.42        25.23 o                         
  -6   5   2          5.08          4.62         3.00 o                         
  -5   5   2        252.95        228.07         6.65 o                         
  -4   5   2         25.59         21.10         7.95 o                         
  -3   5   2       3344.03       3409.04        90.04 o                         
  -2   5   2       8964.94       9366.88       135.94 o                         
  -1   5   2       4985.51       5363.14        90.10 o                         
   0   5   2        795.68        787.14        11.20 o                         
   1   5   2         13.09          9.73         1.18 o                         
   2   5   2       5354.77       5335.65        66.00 o                         
   3   5   2       1426.71       1364.64        20.21 o                         
   4   5   2        133.04        126.33         3.75 o                         
   5   5   2       2542.96       2273.93        35.46 o                         
   6   5   2       1071.44       1050.51        28.48 o                         
   7   5   2       4227.37       4117.39        98.73 o                         
   8   5   2       1028.38       1035.19        20.81 o                         
   9   5   2        266.70        236.59        13.35 o                         
  10   5   2         12.17          9.19         2.35 o                         
  11   5   2         36.45         33.82         1.49 o                         
  12   5   2        958.31        939.91        11.00 o                         
  13   5   2         63.37         61.92         1.89 o                         
  14   5   2         71.90         83.61         2.12 o                         
  15   5   2         56.08         52.00         1.82 o                         
  16   5   2        115.69        123.01         2.41 o                         
  17   5   2         49.94         81.28         2.89 o                         
  18   5   2        198.25        233.11        22.28 o                         
 -15   6   2        124.16        116.64         3.24 o                         
 -14   6   2         56.51         61.43         1.74 o                         
 -13   6   2        103.11        109.75         2.44 o                         
 -12   6   2         80.77         66.45         2.79 o                         
 -11   6   2        159.04        144.62         3.43 o                         
 -10   6   2       1225.18       1183.83        19.93 o                         
  -9   6   2         75.17         72.76         2.40 o                         
  -8   6   2        238.62        190.30         3.45 o                         
  -7   6   2        478.26        478.40        27.99 o                         
  -6   6   2        257.97        231.25        17.33 o                         
  -5   6   2          8.81          7.54         2.78 o                         
  -4   6   2        656.65        597.39        20.14 o                         
  -3   6   2       1524.44       1550.49        47.09 o                         
  -2   6   2       1476.57       1348.62        33.25 o                         
  -1   6   2          7.10          1.78         2.24 o                         
   0   6   2       1173.26       1352.90        20.35 o                         
   1   6   2        162.88        201.35         5.49 o                         
   2   6   2       6718.22       6648.56        81.99 o                         
   3   6   2       6126.72       5945.85        79.81 o                         
   4   6   2        411.29        411.80         8.26 o                         
   5   6   2         32.64         60.49         3.38 o                         
   6   6   2        443.92        462.12        11.04 o                         
   7   6   2        562.25        485.92        10.93 o                         
   8   6   2       2398.08       2290.13        47.17 o                         
   9   6   2        295.41        268.24        16.99 o                         
  10   6   2        138.37        133.73         6.65 o                         
  11   6   2        295.26        291.39         4.18 o                         
  12   6   2       2706.37       2753.11        30.28 o                         
  13   6   2        157.66        150.19         4.30 o                         
  14   6   2         31.90         27.36         1.80 o                         
  15   6   2          0.05         -1.10         1.34 o                         
  16   6   2        403.49        476.72         6.12 o                         
  17   6   2        315.51        365.51         5.75 o                         
  18   6   2        182.42        205.91         5.04 o                         
 -14   7   2         86.29         78.59         1.80 o                         
 -13   7   2        172.86        179.62         3.06 o                         
 -12   7   2          5.96          5.88         1.40 o                         
 -11   7   2        208.97        209.33         3.89 o                         
 -10   7   2        388.48        385.54         5.08 o                         
  -9   7   2        678.53        677.66         8.99 o                         
  -8   7   2        877.77        827.78        11.03 o                         
  -7   7   2        142.38        127.96         2.27 o                         
  -6   7   2        143.88        161.53         7.63 o                         
  -5   7   2       1273.71       1195.00        26.57 o                         
  -4   7   2        363.29        364.58        10.23 o                         
  -3   7   2        872.47        925.87        29.21 o                         
  -2   7   2        138.43        172.18         6.26 o                         
  -1   7   2        339.00        456.71        11.37 o                         
   0   7   2         90.83         78.88         3.89 o                         
   1   7   2        359.41        381.98        16.85 o                         
   2   7   2        204.18        280.19         6.58 o                         
   3   7   2       3018.40       3325.27        50.17 o                         
   4   7   2       1042.19       1097.74        17.95 o                         
   5   7   2         90.60         79.97         3.69 o                         
   6   7   2        212.07        187.22         5.63 o                         
   7   7   2        929.38        955.13        18.95 o                         
   8   7   2       4189.31       3975.31        67.67 o                         
   9   7   2         21.24         26.40         2.68 o                         
  10   7   2        141.07        124.47         2.97 o                         
  11   7   2         10.54          8.22         1.21 o                         
  12   7   2        272.02        256.28         4.10 o                         
  13   7   2        574.27        617.66         7.93 o                         
  14   7   2         51.53         42.54         1.94 o                         
  15   7   2         70.62         76.22         2.44 o                         
  16   7   2        183.50        199.08         4.24 o                         
  17   7   2        115.36        141.60         3.08 o                         
  18   7   2          2.74          1.73         0.77 o                         
 -14   8   2        827.29        688.44        13.34 o                         
 -13   8   2        161.40        162.75         2.65 o                         
 -12   8   2        126.38        137.35         2.72 o                         
 -11   8   2        461.88        464.50         7.60 o                         
 -10   8   2        453.69        467.83         8.60 o                         
  -9   8   2        819.22        829.41         9.78 o                         
  -8   8   2        202.40        202.74         3.01 o                         
  -7   8   2        612.40        561.62         6.30 o                         
  -6   8   2       2501.85       2359.13        19.25 o                         
  -5   8   2        699.77        669.50        20.41 o                         
  -4   8   2          0.07          0.15         3.53 o                         
  -3   8   2         82.40         75.36         4.81 o                         
  -2   8   2         78.91         88.19         5.30 o                         
  -1   8   2       2393.65       2305.02        37.09 o                         
   0   8   2       1492.87       1660.37        46.40 o                         
   1   8   2        511.90        635.18        13.41 o                         
   2   8   2        387.40        396.59         8.23 o                         
   3   8   2        201.25        199.08         6.35 o                         
   4   8   2       2360.97       2184.59        29.80 o                         
   5   8   2         36.47         38.64         2.43 o                         
   6   8   2       1771.17       1608.71        21.41 o                         
   7   8   2          3.58          4.15         1.27 o                         
   8   8   2         80.33         65.82         3.52 o                         
   9   8   2          0.09          0.65         1.56 o                         
  10   8   2         96.20         92.17         2.79 o                         
  11   8   2        935.51        908.82        11.45 o                         
  12   8   2         68.18         68.83         1.87 o                         
  13   8   2         51.26         54.36         1.80 o                         
  14   8   2        512.89        566.10         7.26 o                         
  15   8   2        473.44        530.03         7.85 o                         
  16   8   2          1.21          0.15         1.01 o                         
  17   8   2        112.10        127.33         4.19 o                         
  18   8   2          1.06          0.38         1.43 o                         
 -13   9   2          0.10          0.25         0.96 o                         
 -12   9   2         98.92         97.43         3.80 o                         
 -11   9   2         34.78         35.29         1.65 o                         
 -10   9   2        281.01        273.40         4.33 o                         
  -9   9   2        102.65        105.34         2.76 o                         
  -8   9   2         71.94         61.67         1.87 o                         
  -7   9   2          0.36          1.49         0.99 o                         
  -6   9   2       1654.70       1613.54        17.29 o                         
  -5   9   2       2045.51       1968.84        17.74 o                         
  -4   9   2        476.74        457.60         4.22 o                         
  -3   9   2          3.83          5.80         3.75 o                         
  -2   9   2       2250.32       2152.32        64.05 o                         
  -1   9   2        856.14        897.44        18.59 o                         
   0   9   2       1515.57       1629.65        37.68 o                         
   1   9   2        107.49        123.73         7.26 o                         
   2   9   2       1380.34       1425.07        64.30 o                         
   3   9   2       1081.55       1126.62        18.80 o                         
   4   9   2         29.76         33.38         2.27 o                         
   5   9   2         46.39         43.37         2.62 o                         
   6   9   2         49.49         41.77         2.07 o                         
   7   9   2        250.22        237.96         5.75 o                         
   8   9   2        190.86        209.61         6.19 o                         
   9   9   2         25.31         20.97         2.14 o                         
  10   9   2        566.14        530.25         7.37 o                         
  11   9   2       2030.62       2000.40        23.94 o                         
  12   9   2        106.75        100.12         2.39 o                         
  13   9   2         67.22         80.73         2.27 o                         
  14   9   2        283.91        301.16         4.62 o                         
  15   9   2         18.99         25.09         1.41 o                         
  16   9   2         88.84        103.07         2.48 o                         
  17   9   2        117.97        148.61         3.17 o                         
 -12  10   2          1.84          0.09         1.22 o                         
 -11  10   2        398.52        420.24         9.22 o                         
 -10  10   2        216.40        219.35         4.37 o                         
  -9  10   2          0.24         -0.04         1.20 o                         
  -8  10   2        157.26        149.08         2.62 o                         
  -7  10   2         21.15         31.64         1.71 o                         
  -6  10   2         15.43         13.63         1.19 o                         
  -5  10   2        743.29        725.60         7.01 o                         
  -4  10   2         17.06         13.65         0.88 o                         
  -3  10   2       3714.33       3609.69        27.73 o                         
  -2  10   2          8.56          9.85         0.82 o                         
  -1  10   2         52.33         37.78         2.93 o                         
   0  10   2        234.85        215.64         8.09 o                         
   1  10   2        242.96        269.28         7.82 o                         
   2  10   2        246.61        232.59        16.95 o                         
   3  10   2         55.52         46.25         4.01 o                         
   4  10   2        355.89        342.85         8.34 o                         
   5  10   2         12.43         15.65         2.45 o                         
   6  10   2        243.76        218.73         6.67 o                         
   7  10   2        678.39        621.78         9.52 o                         
   8  10   2        796.04        771.03        16.47 o                         
   9  10   2        182.74        180.73         6.17 o                         
  10  10   2         24.46         23.07         2.06 o                         
  11  10   2        125.07        114.98         2.95 o                         
  12  10   2        385.32        400.91         6.10 o                         
  13  10   2        156.45        160.98         3.38 o                         
  14  10   2          1.79          4.13         1.11 o                         
  15  10   2        179.52        186.43         3.71 o                         
  16  10   2         11.37          9.36         0.96 o                         
  17  10   2        308.18        322.65         8.21 o                         
 -11  11   2        123.99        118.98         4.99 o                         
 -10  11   2        269.33        246.70         4.58 o                         
  -9  11   2         31.90         30.38         1.59 o                         
  -8  11   2          0.37         -0.26         1.44 o                         
  -7  11   2         26.43         19.31         1.59 o                         
  -6  11   2       1090.49       1071.04        12.81 o                         
  -5  11   2        548.53        525.21         5.78 o                         
  -4  11   2         83.15         66.92         1.32 o                         
  -3  11   2        132.25        152.10         1.92 o                         
  -2  11   2         34.12         19.45         0.92 o                         
  -1  11   2          0.82          5.78         0.81 o                         
   0  11   2          9.75         20.13         0.97 o                         
   1  11   2          8.69         10.34         0.80 o                         
   2  11   2        212.23        228.68         3.07 o                         
   3  11   2        332.55        350.24         4.38 o                         
   4  11   2       2279.90       2195.44        27.26 o                         
   5  11   2         31.50         34.81         1.43 o                         
   6  11   2       1201.01       1251.20        18.32 o                         
   7  11   2        129.87        141.79         4.39 o                         
   8  11   2        128.17        115.57         3.43 o                         
   9  11   2          2.09          3.25         1.39 o                         
  10  11   2          2.70          2.82         1.31 o                         
  11  11   2         10.22          8.46         1.25 o                         
  12  11   2        545.16        528.75        13.10 o                         
  13  11   2          4.37          2.71         1.20 o                         
  14  11   2        126.16        120.82         4.46 o                         
  15  11   2          0.07         -0.56         1.02 o                         
  16  11   2         48.57         50.99         2.29 o                         
 -10  12   2          6.31          3.77         1.11 o                         
  -9  12   2        252.99        263.98         7.52 o                         
  -8  12   2        441.76        456.79         8.03 o                         
  -7  12   2        263.25        269.70         5.44 o                         
  -6  12   2        231.99        222.06         3.86 o                         
  -5  12   2        719.82        732.78         8.01 o                         
  -4  12   2        129.07        140.89         2.33 o                         
  -3  12   2        407.34        428.24         4.86 o                         
  -2  12   2        819.58        867.85         9.93 o                         
  -1  12   2        804.55        806.50         9.80 o                         
   0  12   2        352.93        355.25         3.05 o                         
   1  12   2        336.96        324.83         3.83 o                         
   2  12   2        285.93        300.41         3.09 o                         
   3  12   2       1943.56       1892.48        19.34 o                         
   4  12   2         20.10         22.13         0.99 o                         
   5  12   2        372.55        357.14         4.54 o                         
   6  12   2       2811.34       2750.78        31.67 o                         
   7  12   2          4.59          5.97         1.66 o                         
   8  12   2        405.67        374.68         7.43 o                         
   9  12   2          0.75          1.62         1.79 o                         
  10  12   2        373.60        340.27         8.10 o                         
  11  12   2        214.46        226.72         6.58 o                         
  12  12   2        133.21        128.26         3.02 o                         
  13  12   2         42.42         44.81         2.20 o                         
  14  12   2          1.23          2.08         1.11 o                         
  15  12   2         41.57         32.97         2.76 o                         
  16  12   2         11.69         14.76         1.10 o                         
  -9  13   2        128.60        112.34         4.86 o                         
  -8  13   2          0.51         -0.76         2.33 o                         
  -7  13   2          1.42          1.55         1.76 o                         
  -6  13   2          0.95          1.13         1.49 o                         
  -5  13   2        298.96        317.30         5.62 o                         
  -4  13   2        101.74        115.96         3.23 o                         
  -3  13   2        628.53        615.66         7.49 o                         
  -2  13   2        601.60        568.35         7.06 o                         
  -1  13   2         41.31         50.37         1.32 o                         
   0  13   2        578.99        599.12         6.25 o                         
   1  13   2         38.64         26.27         0.98 o                         
   2  13   2         11.07         17.32         1.00 o                         
   3  13   2        388.37        393.82         4.30 o                         
   4  13   2        744.87        776.73         8.35 o                         
   5  13   2          0.77          0.12         1.06 o                         
   6  13   2         99.42         90.75         2.98 o                         
   7  13   2        484.31        507.21         8.10 o                         
   8  13   2        191.50        185.10         4.24 o                         
   9  13   2        838.01        844.16        13.87 o                         
  10  13   2        418.35        427.51         9.12 o                         
  11  13   2          1.46          1.05         1.35 o                         
  12  13   2          3.71          4.04         1.10 o                         
  13  13   2          0.62         -0.90         1.29 o                         
  14  13   2          0.66         -1.06         1.06 o                         
  15  13   2          9.06          4.60         0.76 o                         
  -7  14   2         18.52         15.99         2.57 o                         
  -6  14   2         52.91         61.75         3.33 o                         
  -5  14   2         26.03         29.48         2.17 o                         
  -4  14   2         48.03         56.88         2.28 o                         
  -3  14   2         77.80         89.30         2.41 o                         
  -2  14   2       1271.86       1436.57        28.27 o                         
  -1  14   2        136.96        166.71         3.03 o                         
   0  14   2        795.28        831.13         7.72 o                         
   1  14   2         59.07         72.67         1.53 o                         
   2  14   2        608.64        646.59         6.19 o                         
   3  14   2         76.39         81.66         1.68 o                         
   4  14   2         25.85         21.65         1.18 o                         
   5  14   2        104.91        106.85         2.05 o                         
   6  14   2         13.77         14.92         1.60 o                         
   7  14   2         68.05         66.89         2.48 o                         
   8  14   2        326.67        293.70         4.82 o                         
   9  14   2        558.00        578.83         8.76 o                         
  10  14   2          2.94         -0.47         1.41 o                         
  11  14   2          0.31          0.65         1.02 o                         
  12  14   2         22.75         19.23         1.37 o                         
  13  14   2        318.78        269.46         5.71 o                         
  14  14   2         97.81         88.86         6.95 o                         
  -1  15   2        247.07        313.10         7.43 o                         
   0  15   2         11.38         17.00         1.18 o                         
   1  15   2         14.88         16.09         1.10 o                         
   2  15   2          9.76          9.01         0.99 o                         
   3  15   2       1089.27       1190.92        15.10 o                         
   4  15   2        454.48        475.46         5.43 o                         
   5  15   2          1.35          3.04         1.19 o                         
   6  15   2        329.29        337.22         9.64 o                         
   7  15   2        449.01        453.30         6.88 o                         
   8  15   2        160.85        160.29         5.81 o                         
   9  15   2         40.25         34.80         1.77 o                         
  10  15   2          1.10          1.66         1.34 o                         
  11  15   2        138.81        128.37         3.61 o                         
  12  15   2          5.67          6.24         0.85 o                         
  13  15   2          7.62          6.66         1.52 o                         
   0  16   2          2.15          5.05         2.57 o                         
   1  16   2        210.45        239.96         3.80 o                         
   2  16   2         21.61         22.26         1.17 o                         
   3  16   2        284.70        322.77         7.29 o                         
   4  16   2        105.88        101.91         2.35 o                         
   5  16   2         61.97         66.99         1.77 o                         
   6  16   2         53.93         52.74         1.71 o                         
   7  16   2         12.32         10.68         1.32 o                         
   8  16   2          0.44          1.21         1.48 o                         
   9  16   2        511.38        502.90        11.52 o                         
  10  16   2        307.10        274.93        18.80 o                         
  11  16   2         61.57         47.13         2.76 o                         
   2  17   2         34.36         33.23         2.76 o                         
   3  17   2        101.38        103.30         4.95 o                         
   4  17   2         22.37         20.18         1.32 o                         
   5  17   2          1.18         -1.01         1.01 o                         
   6  17   2         42.81         45.26         1.60 o                         
   7  17   2         52.25         45.11         1.38 o                         
   8  17   2         22.96         12.32         0.92 o                         
   9  17   2        267.10        176.82         7.00 o                         
  -9 -15   3         14.58          9.65         0.84 o                         
  -8 -15   3         23.79         19.84         1.72 o                         
  -7 -15   3         40.17         37.94         1.76 o                         
  -6 -15   3        138.27        136.18         2.57 o                         
  -5 -15   3         18.07         14.58         1.14 o                         
  -4 -15   3         55.31         47.15         1.54 o                         
  -3 -15   3         19.07         19.14         1.07 o                         
  -2 -15   3         51.52         65.65         2.24 o                         
  -1 -15   3         45.43         47.89         3.43 o                         
   0 -15   3         23.17         20.14         1.13 o                         
 -11 -14   3         13.11         14.75         0.93 o                         
 -10 -14   3         65.29         59.23         3.05 o                         
  -9 -14   3        367.44        322.01         6.97 o                         
  -8 -14   3        106.57        102.77         2.11 o                         
  -7 -14   3         12.13          9.64         0.96 o                         
  -6 -14   3          3.45          2.76         0.87 o                         
  -5 -14   3          1.16          1.33         0.90 o                         
  -4 -14   3         94.85        112.37         2.79 o                         
  -3 -14   3          0.59          2.16         0.86 o                         
  -2 -14   3          0.17          0.52         0.88 o                         
  -1 -14   3          6.08          6.40         1.09 o                         
   0 -14   3         29.88         33.38         1.90 o                         
   1 -14   3          6.95          3.94         1.52 o                         
   2 -14   3        126.06        110.64         3.22 o                         
   3 -14   3         61.45         48.74         3.33 o                         
 -13 -13   3         12.59          8.76         1.14 o                         
 -12 -13   3          0.49         -0.81         0.84 o                         
 -11 -13   3          3.09          2.08         0.89 o                         
 -10 -13   3        395.96        342.09         8.84 o                         
  -9 -13   3         76.93         63.69         1.91 o                         
  -8 -13   3        660.79        651.20        10.05 o                         
  -7 -13   3          0.98          0.42         0.84 o                         
  -6 -13   3         95.31         95.53         3.20 o                         
  -5 -13   3         24.10         24.41         1.15 o                         
  -4 -13   3         92.57        103.91         1.93 o                         
  -3 -13   3        130.29        147.21         2.33 o                         
  -2 -13   3        170.67        198.21         2.72 o                         
  -1 -13   3          0.25          1.52         0.95 o                         
   0 -13   3        118.05        120.32         2.60 o                         
   1 -13   3         64.20         72.79         2.39 o                         
   2 -13   3          5.76          5.98         1.45 o                         
   3 -13   3         55.49         66.03         2.13 o                         
   4 -13   3        102.40         95.55         2.13 o                         
   5 -13   3         36.05         36.69         1.83 o                         
   6 -13   3          3.92          6.00         1.52 o                         
 -14 -12   3        589.96        395.56        24.52 o                         
 -13 -12   3        235.58        207.61        20.90 o                         
 -12 -12   3          2.33          2.47         1.12 o                         
 -11 -12   3         60.09         48.52         1.84 o                         
 -10 -12   3         11.94          8.28         1.23 o                         
  -9 -12   3        399.40        398.46         6.35 o                         
  -8 -12   3          1.54          2.61         1.32 o                         
  -7 -12   3        500.14        481.04         7.63 o                         
  -6 -12   3        241.21        220.89         3.75 o                         
  -5 -12   3        133.73        126.86         2.71 o                         
  -4 -12   3        399.45        383.03         4.78 o                         
  -3 -12   3        185.86        206.74         3.09 o                         
  -2 -12   3        147.22        152.69         2.16 o                         
  -1 -12   3        187.92        191.92         2.59 o                         
   0 -12   3        441.29        528.54         5.75 o                         
   1 -12   3        213.28        261.48         3.15 o                         
   2 -12   3        385.72        414.10         5.71 o                         
   3 -12   3         38.07         39.57         1.79 o                         
   4 -12   3        374.56        397.56         5.92 o                         
   5 -12   3          9.46         13.37         1.41 o                         
   6 -12   3         25.52         21.08         1.64 o                         
   7 -12   3          1.17          0.67         1.32 o                         
 -15 -11   3         24.90         15.66         1.08 o                         
 -14 -11   3          0.67          1.57         0.88 o                         
 -13 -11   3         53.89         52.94         1.99 o                         
 -12 -11   3          0.52          2.60         1.37 o                         
 -11 -11   3          5.24          4.40         1.14 o                         
 -10 -11   3         15.90         19.61         1.42 o                         
  -9 -11   3        556.10        502.97        16.72 o                         
  -8 -11   3         99.76         95.55         2.93 o                         
  -7 -11   3         12.59         17.15         1.28 o                         
  -6 -11   3         63.44         58.10         1.59 o                         
  -5 -11   3         83.29         93.50         1.96 o                         
  -4 -11   3         41.58         44.64         1.48 o                         
  -3 -11   3        185.34        180.04         2.37 o                         
  -2 -11   3         36.28         38.86         1.15 o                         
  -1 -11   3         63.89         65.60         1.30 o                         
   0 -11   3         35.42         34.47         1.06 o                         
   1 -11   3       1055.75       1091.91        11.57 o                         
   2 -11   3         14.14         13.79         0.99 o                         
   3 -11   3        514.27        559.69         6.85 o                         
   4 -11   3          0.29         -0.74         1.53 o                         
   5 -11   3         26.25         25.43         1.72 o                         
   6 -11   3        217.52        208.04         4.29 o                         
   7 -11   3         91.18         89.97         4.07 o                         
   8 -11   3         55.23         53.22         2.33 o                         
   9 -11   3         97.00         80.66         3.47 o                         
 -15 -10   3         14.30         18.28         2.19 o                         
 -14 -10   3         38.41         35.56         2.13 o                         
 -13 -10   3        352.16        341.92         9.08 o                         
 -12 -10   3        649.91        688.03        17.46 o                         
 -11 -10   3        860.48        775.59        19.66 o                         
 -10 -10   3        211.56        208.88         5.65 o                         
  -9 -10   3        658.59        667.36        13.34 o                         
  -8 -10   3        479.74        480.88         7.17 o                         
  -7 -10   3        943.70        951.94        14.36 o                         
  -6 -10   3       3676.72       3808.77        42.61 o                         
  -5 -10   3        188.67        202.78         4.11 o                         
  -4 -10   3        403.93        400.71         5.65 o                         
  -3 -10   3        384.88        430.89         5.64 o                         
  -2 -10   3         62.70         56.37         1.36 o                         
  -1 -10   3        666.40        679.61         6.38 o                         
   0 -10   3         76.74         87.93         1.36 o                         
   1 -10   3         61.88         60.28         1.29 o                         
   2 -10   3         50.24         57.77         1.35 o                         
   3 -10   3        430.90        451.73         4.88 o                         
   4 -10   3        394.41        372.31         6.19 o                         
   5 -10   3        750.98        726.79         9.05 o                         
   6 -10   3        912.84        908.29        16.58 o                         
   7 -10   3        144.24        159.87         4.27 o                         
   8 -10   3         17.05         22.77         2.34 o                         
   9 -10   3         22.83         27.81         2.05 o                         
  10 -10   3        315.48        319.90         9.81 o                         
 -16  -9   3          7.40          3.19         1.08 o                         
 -15  -9   3         14.61         16.50         2.29 o                         
 -14  -9   3          0.22         -0.39         1.10 o                         
 -13  -9   3        180.81        186.14         5.19 o                         
 -12  -9   3         27.47         22.64         2.56 o                         
 -11  -9   3        186.10        179.74         6.49 o                         
 -10  -9   3          1.22          3.29         1.39 o                         
  -9  -9   3        566.87        569.40         7.82 o                         
  -8  -9   3         51.54         43.74         2.19 o                         
  -7  -9   3          9.31         19.20         1.21 o                         
  -6  -9   3          1.82          5.67         1.03 o                         
  -5  -9   3         98.20         91.43         1.83 o                         
  -4  -9   3        525.28        574.69         7.00 o                         
  -3  -9   3         11.96         13.23         1.07 o                         
  -2  -9   3       1280.13       1310.96        14.94 o                         
  -1  -9   3         26.47         33.14         1.05 o                         
   0  -9   3        176.17        179.58         1.95 o                         
   1  -9   3       1127.62       1155.80         8.40 o                         
   2  -9   3        248.16        260.91         2.50 o                         
   3  -9   3       1111.01       1147.74        13.78 o                         
   4  -9   3         55.30         46.86         1.32 o                         
   5  -9   3        164.99        177.76         3.00 o                         
   6  -9   3         40.40         48.12         1.58 o                         
   7  -9   3          0.74          0.27         1.22 o                         
   8  -9   3         96.54         95.89         2.59 o                         
   9  -9   3         39.13         38.00         1.93 o                         
  10  -9   3        640.57        674.63        13.74 o                         
  11  -9   3          6.43          8.05         1.31 o                         
 -16  -8   3        181.66        180.79         6.43 o                         
 -15  -8   3        133.24        143.41         4.51 o                         
 -14  -8   3        184.42        181.51         3.97 o                         
 -13  -8   3        349.05        377.23        11.17 o                         
 -12  -8   3        677.16        669.39        18.31 o                         
 -11  -8   3         16.08         18.76         1.63 o                         
 -10  -8   3        718.95        660.96        19.51 o                         
  -9  -8   3        342.43        332.04         6.35 o                         
  -8  -8   3        288.01        276.35         4.15 o                         
  -7  -8   3          2.68          1.22         0.84 o                         
  -6  -8   3        269.96        241.70         3.50 o                         
  -5  -8   3        219.39        217.93         6.32 o                         
  -4  -8   3        149.37        154.19         5.48 o                         
  -3  -8   3        470.92        517.57        10.47 o                         
  -2  -8   3         63.82         62.59         4.16 o                         
  -1  -8   3         25.43         29.32         6.66 o                         
   0  -8   3       2063.01       2154.52        39.36 o                         
   1  -8   3       1226.06       1232.59        14.27 o                         
   2  -8   3         30.38         31.88         0.86 o                         
   3  -8   3       2038.19       1956.94        13.46 o                         
   4  -8   3        711.83        690.20         8.40 o                         
   5  -8   3          9.40         12.89         1.03 o                         
   6  -8   3        340.62        312.56         4.99 o                         
   7  -8   3         65.13         68.83         1.71 o                         
   8  -8   3        108.99        108.66         1.95 o                         
   9  -8   3        682.52        721.66         9.46 o                         
  10  -8   3         61.77         64.09         1.83 o                         
  11  -8   3         55.51         63.95         2.30 o                         
  12  -8   3         21.67         22.07         1.41 o                         
 -17  -7   3         56.31         59.79         3.14 o                         
 -16  -7   3         77.06         91.29         2.56 o                         
 -15  -7   3         32.76         31.25         1.41 o                         
 -14  -7   3        180.61        200.40         5.60 o                         
 -13  -7   3         16.32         16.78         1.59 o                         
 -12  -7   3        159.75        154.70         3.89 o                         
 -11  -7   3       1218.89       1217.18        17.25 o                         
 -10  -7   3         44.41         38.52         1.95 o                         
  -9  -7   3         77.91         63.63         2.40 o                         
  -8  -7   3         55.82         39.80         1.88 o                         
  -7  -7   3        371.76        334.91         7.12 o                         
  -6  -7   3        150.64        121.57         4.22 o                         
  -5  -7   3        644.86        720.26        11.93 o                         
  -4  -7   3          2.77          1.62         1.51 o                         
  -3  -7   3        977.06       1055.79        16.07 o                         
  -2  -7   3       1220.02       1331.16        19.34 o                         
  -1  -7   3        170.26        187.46        13.90 o                         
   0  -7   3         13.57         13.90         1.90 o                         
   1  -7   3         23.30         30.57         2.00 o                         
   2  -7   3        616.20        582.32        16.59 o                         
   3  -7   3       1070.63       1029.16        23.68 o                         
   4  -7   3        655.15        628.45         5.80 o                         
   5  -7   3        347.63        315.57         3.90 o                         
   6  -7   3        205.70        188.55         2.85 o                         
   7  -7   3        178.16        185.55         2.86 o                         
   8  -7   3        206.06        185.49         2.90 o                         
   9  -7   3          2.95          2.15         1.16 o                         
  10  -7   3        815.62        826.01         9.92 o                         
  11  -7   3        252.24        220.88         3.29 o                         
  12  -7   3         54.62         58.17         1.86 o                         
  13  -7   3        717.97        638.79        25.15 o                         
 -17  -6   3          8.02          7.44         1.07 o                         
 -16  -6   3         60.59         72.30         1.63 o                         
 -15  -6   3         18.75         18.64         1.41 o                         
 -14  -6   3        769.95        835.93        13.60 o                         
 -13  -6   3          2.83          1.17         1.22 o                         
 -12  -6   3          0.64          0.70         1.24 o                         
 -11  -6   3          1.13          2.40         1.26 o                         
 -10  -6   3        196.10        186.95         4.12 o                         
  -9  -6   3        109.14        116.09         4.42 o                         
  -8  -6   3        348.71        335.40        15.05 o                         
  -7  -6   3       1401.50       1431.27        22.22 o                         
  -6  -6   3        116.63        107.71         3.62 o                         
  -5  -6   3         28.02         18.06         1.67 o                         
  -4  -6   3        118.01        169.32         4.22 o                         
  -3  -6   3        515.05        515.48         8.77 o                         
  -2  -6   3        251.38        271.96         6.80 o                         
  -1  -6   3       1256.46       1372.29        30.45 o                         
   0  -6   3        258.34        256.08         5.07 o                         
   1  -6   3         36.45         38.84         2.12 o                         
   2  -6   3       1395.67       1449.67        32.70 o                         
   3  -6   3         29.38         21.91         1.73 o                         
   4  -6   3        822.99        779.70        18.18 o                         
   5  -6   3        723.66        644.50        23.49 o                         
   6  -6   3       2275.12       2155.78        25.56 o                         
   7  -6   3         62.83         66.69         2.36 o                         
   8  -6   3        210.61        195.46         4.03 o                         
   9  -6   3          2.14         -0.01         1.35 o                         
  10  -6   3        209.49        209.88         3.46 o                         
  11  -6   3        351.63        363.14         4.46 o                         
  12  -6   3          9.71         11.87         1.18 o                         
  13  -6   3        265.09        267.83         4.90 o                         
  14  -6   3        112.95         71.43         2.31 o                         
 -17  -5   3         21.46         22.60         1.12 o                         
 -16  -5   3         27.43         26.04         1.31 o                         
 -15  -5   3         13.04          8.54         1.12 o                         
 -14  -5   3         42.05         41.73         1.70 o                         
 -13  -5   3         78.59         78.86         2.60 o                         
 -12  -5   3         94.86         83.86         2.32 o                         
 -11  -5   3        256.06        249.21         4.14 o                         
 -10  -5   3        267.94        258.43         4.16 o                         
  -9  -5   3          7.01          5.64         3.34 o                         
  -8  -5   3        210.57        227.82        12.90 o                         
  -7  -5   3        265.17        258.05         8.49 o                         
  -6  -5   3       6156.30       6627.63        87.97 o                         
  -5  -5   3         54.09         37.84         3.46 o                         
  -4  -5   3       2529.20       2500.85        44.87 o                         
  -3  -5   3         44.51         33.94         4.88 o                         
  -2  -5   3        124.24        118.99         5.28 o                         
  -1  -5   3       1229.75       1357.35        32.44 o                         
   0  -5   3       2161.86       2429.96        38.56 o                         
   1  -5   3       2810.12       3232.25        55.86 o                         
   2  -5   3        178.07        171.22         7.09 o                         
   3  -5   3       1034.36       1106.34        16.54 o                         
   4  -5   3        445.27        453.35        12.35 o                         
   5  -5   3        302.59        255.53        16.81 o                         
   6  -5   3          1.05          5.43         3.81 o                         
   7  -5   3         45.79         48.13         1.98 o                         
   8  -5   3        843.86        773.38        12.88 o                         
   9  -5   3        923.15        872.82        13.04 o                         
  10  -5   3         40.75         37.39         1.79 o                         
  11  -5   3         87.34         81.03         2.21 o                         
  12  -5   3         29.90         30.10         1.63 o                         
  13  -5   3        344.80        345.91         5.58 o                         
  14  -5   3        206.67        230.25         3.62 o                         
  15  -5   3        684.44        502.20        23.90 o                         
 -17  -4   3        216.74        228.75         4.55 o                         
 -16  -4   3         63.87         71.78         2.05 o                         
 -15  -4   3        404.43        439.43         6.13 o                         
 -14  -4   3        161.03        175.82         3.14 o                         
 -13  -4   3         37.59         34.39         1.52 o                         
 -12  -4   3        653.43        692.42         8.79 o                         
 -11  -4   3       1664.80       1667.70        18.51 o                         
 -10  -4   3        811.57        788.62         8.90 o                         
  -9  -4   3         31.84         32.36         4.43 o                         
  -8  -4   3        222.95        265.16        11.78 o                         
  -7  -4   3        515.52        452.72        11.41 o                         
  -6  -4   3         46.25         49.42         3.52 o                         
  -5  -4   3        451.99        430.64        10.84 o                         
  -4  -4   3        508.96        599.20        13.53 o                         
  -3  -4   3       1172.86       1201.31        26.95 o                         
  -2  -4   3         36.72         35.88         2.72 o                         
  -1  -4   3         11.82         25.02         2.37 o                         
   0  -4   3       2882.20       3241.58        63.32 o                         
   1  -4   3       1845.45       1980.10        32.39 o                         
   2  -4   3       6461.52       6726.11       165.31 o                         
   3  -4   3          5.12          5.42         2.15 o                         
   4  -4   3         11.65         11.57         1.55 o                         
   5  -4   3        411.81        402.46        11.74 o                         
   6  -4   3        832.69        821.24        29.32 o                         
   7  -4   3          0.59          1.24         2.46 o                         
   8  -4   3       1317.07       1280.15        16.82 o                         
   9  -4   3        164.00        149.88         3.96 o                         
  10  -4   3        528.73        472.03         9.82 o                         
  11  -4   3        241.16        225.88         4.33 o                         
  12  -4   3         27.46         28.56         2.00 o                         
  13  -4   3         16.41         13.43         1.64 o                         
  14  -4   3        157.08        170.65         3.23 o                         
  15  -4   3         26.12         20.11         1.38 o                         
 -18  -3   3          2.33          1.43         1.33 o                         
 -17  -3   3         27.41         31.27         1.40 o                         
 -16  -3   3          9.80         11.12         1.12 o                         
 -15  -3   3         79.89         87.70         2.09 o                         
 -14  -3   3         44.63         51.67         1.72 o                         
 -13  -3   3         21.70         32.50         1.57 o                         
 -12  -3   3        626.81        637.62         8.14 o                         
 -11  -3   3       1038.96       1009.93        12.30 o                         
 -10  -3   3         77.56         67.09         2.98 o                         
  -9  -3   3         27.58         27.46         3.00 o                         
  -8  -3   3       1857.23       1824.63        37.31 o                         
  -7  -3   3        853.04        821.46        16.79 o                         
  -6  -3   3        255.59        235.89         8.21 o                         
  -5  -3   3       4597.90       5091.53        84.39 o                         
  -4  -3   3         31.52         30.18         2.58 o                         
  -3  -3   3        610.99        726.58        14.79 o                         
  -2  -3   3       1370.03       1459.30        26.56 o                         
  -1  -3   3       4628.88       5415.78        79.63 o                         
   0  -3   3       3800.84       4288.56        83.13 o                         
   1  -3   3        144.12        170.08         4.72 o                         
   2  -3   3       2541.53       2837.23        48.25 o                         
   3  -3   3        842.19        813.24        18.50 o                         
   4  -3   3       3315.15       3267.77        63.53 o                         
   5  -3   3       2957.61       2798.14        57.93 o                         
   6  -3   3          2.70          4.76         2.86 o                         
   7  -3   3         13.53         17.04         3.62 o                         
   8  -3   3        244.35        241.53        11.61 o                         
   9  -3   3        820.41        773.96        14.33 o                         
  10  -3   3         43.00         35.83         2.59 o                         
  11  -3   3         34.28         37.53         3.16 o                         
  12  -3   3         22.34         24.07         1.66 o                         
  13  -3   3        215.33        230.25         4.55 o                         
  14  -3   3         23.38         21.83         1.58 o                         
  15  -3   3         16.64         15.29         1.60 o                         
  16  -3   3        637.26        558.69        10.94 o                         
 -18  -2   3         16.45         10.57         1.52 o                         
 -17  -2   3          1.48          1.30         1.21 o                         
 -16  -2   3        186.20        207.20         3.62 o                         
 -15  -2   3         19.28         25.18         1.48 o                         
 -14  -2   3        378.54        413.01         5.73 o                         
 -13  -2   3        549.43        571.50         7.08 o                         
 -12  -2   3          2.07          4.28         1.09 o                         
 -11  -2   3       3332.13       3185.78        33.11 o                         
 -10  -2   3        333.92        336.53        11.57 o                         
  -9  -2   3       3073.74       2856.67        68.83 o                         
  -8  -2   3        299.12        282.53        11.96 o                         
  -7  -2   3        116.58        141.48         5.59 o                         
  -6  -2   3       3469.32       3368.05        56.62 o                         
  -5  -2   3       2269.80       2254.77        38.79 o                         
  -4  -2   3       5301.25       5640.07        92.13 o                         
  -3  -2   3        318.09        403.44         8.95 o                         
  -2  -2   3       5024.58       5331.04       100.50 o                         
  -1  -2   3      18406.25      20994.33       299.17 o                         
   0  -2   3      26717.74      30417.76       558.53 o                         
   1  -2   3        559.04        594.76        10.71 o                         
   2  -2   3       2506.36       2834.89        47.65 o                         
   3  -2   3       2163.62       2263.33        41.81 o                         
   4  -2   3       4843.16       4558.77        92.31 o                         
   5  -2   3       1893.88       1712.24        34.22 o                         
   6  -2   3        754.14        767.88        28.69 o                         
   7  -2   3         24.97         33.24         2.48 o                         
   8  -2   3       1812.28       1923.30       108.96 o                         
   9  -2   3        178.56        185.66         9.14 o                         
  10  -2   3         22.49         12.17         1.78 o                         
  11  -2   3        573.28        565.33         9.07 o                         
  12  -2   3          2.65          2.79         1.45 o                         
  13  -2   3        161.36        179.67         3.68 o                         
  14  -2   3         23.31         23.02         2.53 o                         
  15  -2   3         24.18         22.19         1.94 o                         
  16  -2   3         59.31         66.88         2.93 o                         
 -17  -1   3        101.23        128.08         8.71 o                         
 -16  -1   3          4.89          5.58         1.47 o                         
 -15  -1   3          1.74          3.84         1.08 o                         
 -14  -1   3        733.19        774.34         8.60 o                         
 -13  -1   3        306.72        305.52         4.41 o                         
 -12  -1   3        613.21        630.54         8.04 o                         
 -11  -1   3       1296.25       1291.54        14.92 o                         
 -10  -1   3        773.15        759.48        37.94 o                         
  -9  -1   3         71.57         60.14         2.81 o                         
  -8  -1   3        310.27        289.74         9.25 o                         
  -7  -1   3       2420.04       2352.87        57.03 o                         
  -6  -1   3       1006.03       1226.92        21.92 o                         
  -5  -1   3        159.24        189.76         5.08 o                         
  -4  -1   3       3240.23       3286.21        54.30 o                         
  -3  -1   3        345.59        385.41         9.95 o                         
  -2  -1   3        405.51        417.97         8.61 o                         
  -1  -1   3      20890.66      22008.43       403.77 o                         
   0  -1   3      68613.20      77059.33      1411.38 o                         
   1  -1   3      12919.85      14320.38       204.50 o                         
   2  -1   3       2683.53       2699.06        39.90 o                         
   3  -1   3        284.20        273.48         6.97 o                         
   4  -1   3       3494.10       3472.51        56.93 o                         
   5  -1   3        860.13        710.26        13.33 o                         
   6  -1   3        133.76        133.22         4.73 o                         
   7  -1   3       2147.66       1923.49        48.73 o                         
   8  -1   3         99.59         85.77         9.00 o                         
   9  -1   3       2971.87       2880.61        95.01 o                         
  10  -1   3         20.25         17.24         1.44 o                         
  11  -1   3        913.37        911.16        12.37 o                         
  12  -1   3        129.24        125.48         2.35 o                         
  13  -1   3         76.71         68.10         1.85 o                         
  14  -1   3         68.50         76.45         2.48 o                         
  15  -1   3         89.76         95.95         2.85 o                         
  16  -1   3        380.38        482.46        12.32 o                         
  17  -1   3        142.74         89.66         4.43 o                         
 -17   0   3         27.90         28.31         4.14 o                         
 -16   0   3        140.73        161.19         8.73 o                         
 -15   0   3        618.15        717.15        15.32 o                         
 -14   0   3        125.78        148.37         3.48 o                         
 -13   0   3        117.64        122.94         2.96 o                         
 -12   0   3        415.97        429.55         5.93 o                         
 -11   0   3        522.69        526.35         6.50 o                         
 -10   0   3       1871.80       1763.06        74.21 o                         
  -9   0   3       2192.41       2021.59        35.31 o                         
  -8   0   3       2420.72       2245.08        54.49 o                         
  -7   0   3          2.66          4.09         3.52 o                         
  -6   0   3       3097.85       3387.03        55.61 o                         
  -5   0   3       1507.18       1613.56        27.48 o                         
  -4   0   3       1068.82       1146.05        19.97 o                         
  -3   0   3        317.91        279.74         6.01 o                         
  -2   0   3       8609.61       8374.46       133.55 o                         
  -1   0   3       4547.94       4544.35        84.87 o                         
   0   0   3      11418.87      12281.23       390.91 o                         
   1   0   3      29278.16      31142.12       590.04 o                         
   2   0   3       1463.08       1498.32        25.44 o                         
   3   0   3       8926.82       8736.40       139.90 o                         
   4   0   3       9174.18       9211.76       147.61 o                         
   5   0   3       5006.20       4699.62        76.16 o                         
   6   0   3          0.64          3.13         1.19 o                         
   7   0   3       2274.36       2121.64        55.65 o                         
   8   0   3         28.51         23.59         6.09 o                         
   9   0   3         37.77         34.19         4.69 o                         
  10   0   3          0.78          3.24         4.19 o                         
  11   0   3         36.72         38.16         1.75 o                         
  12   0   3        461.87        432.04         7.17 o                         
  13   0   3         99.42         98.08         2.06 o                         
  14   0   3        221.33        221.31         4.08 o                         
  15   0   3        129.19        142.48         5.15 o                         
  16   0   3          1.68          6.42         1.22 o                         
  17   0   3         28.05         22.48         1.43 o                         
 -17   1   3         50.76         54.55         1.75 o                         
 -16   1   3        453.75        519.22         8.51 o                         
 -15   1   3         30.48         27.34         1.50 o                         
 -14   1   3        128.41        121.27         3.42 o                         
 -13   1   3         96.25         93.44         2.40 o                         
 -12   1   3        234.93        229.15         4.56 o                         
 -11   1   3        372.56        372.28         5.93 o                         
 -10   1   3        281.69        281.48         8.51 o                         
  -9   1   3         36.34         40.88         2.48 o                         
  -8   1   3        764.40        680.14        13.15 o                         
  -7   1   3        113.42        109.28         4.18 o                         
  -6   1   3        730.26        727.50        30.23 o                         
  -5   1   3       2559.27       2351.73        38.78 o                         
  -4   1   3        144.36        177.10         6.06 o                         
  -3   1   3       3932.78       3713.14        84.62 o                         
  -2   1   3        393.30        335.80        14.90 o                         
  -1   1   3         72.54         85.46        11.14 o                         
   0   1   3       4335.59       4407.61       135.24 o                         
   1   1   3       3382.70       3617.16        73.08 o                         
   2   1   3       3786.85       3549.54       136.86 o                         
   3   1   3       3301.18       2877.34        67.25 o                         
   4   1   3       3672.96       3560.39        82.83 o                         
   5   1   3         55.64         37.70         2.10 o                         
   6   1   3        638.48        528.55        10.31 o                         
   7   1   3       2970.49       3269.75        63.64 o                         
   8   1   3       2870.57       2568.78        51.34 o                         
   9   1   3        724.39        699.46        17.24 o                         
  10   1   3        183.95        164.44        10.30 o                         
  11   1   3        360.19        368.27         6.26 o                         
  12   1   3       1491.79       1422.79        19.86 o                         
  13   1   3         25.39         32.38         1.59 o                         
  14   1   3        132.02        148.32         3.33 o                         
  15   1   3        235.74        218.55         3.92 o                         
  16   1   3        419.72        527.60        10.78 o                         
  17   1   3        214.85        237.32         6.72 o                         
 -17   2   3        181.92        137.34        40.46 o                         
 -16   2   3         31.74         32.89         1.47 o                         
 -15   2   3          4.34          4.83         1.18 o                         
 -14   2   3        409.56        444.33         6.73 o                         
 -13   2   3        731.82        771.81        10.01 o                         
 -12   2   3        327.07        304.63         4.15 o                         
 -11   2   3        938.50        906.00        10.86 o                         
 -10   2   3         61.84         64.29         2.52 o                         
  -9   2   3         22.16         28.97         2.90 o                         
  -8   2   3        603.22        587.51        14.25 o                         
  -7   2   3        348.04        317.23         8.55 o                         
  -6   2   3         43.34         23.90         5.52 o                         
  -5   2   3        816.07        796.20        34.89 o                         
  -4   2   3       2290.47       2225.68        51.87 o                         
  -3   2   3       1763.30       1876.78        40.51 o                         
  -2   2   3        354.69        382.63        15.42 o                         
  -1   2   3         10.42         16.66         3.43 o                         
   0   2   3       7252.27       7297.32       165.71 o                         
   1   2   3         13.53         24.66         3.57 o                         
   2   2   3       1865.58       1933.28        55.91 o                         
   3   2   3       5430.73       5090.96       134.43 o                         
   4   2   3        489.87        375.20        17.52 o                         
   5   2   3       8125.64       8225.31       187.07 o                         
   6   2   3       3083.32       2827.67        69.32 o                         
   7   2   3      16801.48      17219.26       391.77 o                         
   8   2   3       1602.42       1590.32        33.44 o                         
   9   2   3        659.15        655.27        16.45 o                         
  10   2   3         26.20         25.26         3.01 o                         
  11   2   3        331.09        330.37         4.78 o                         
  12   2   3        609.56        620.78         7.17 o                         
  13   2   3          1.68          1.84         1.05 o                         
  14   2   3         55.63         51.28         1.80 o                         
  15   2   3         16.37         19.45         1.63 o                         
  16   2   3        207.29        256.81         5.11 o                         
  17   2   3        200.27        231.18         5.55 o                         
  18   2   3         10.41          7.05         1.24 o                         
 -16   3   3        110.22         87.06         7.05 o                         
 -15   3   3         24.84         30.68         1.22 o                         
 -14   3   3        106.58        107.05         2.14 o                         
 -13   3   3        252.46        233.66         4.01 o                         
 -12   3   3        469.76        444.15         6.01 o                         
 -11   3   3         75.28         79.59         1.98 o                         
 -10   3   3          9.34          6.86         1.02 o                         
  -9   3   3        153.20        147.85         6.64 o                         
  -8   3   3        610.79        515.63        13.96 o                         
  -7   3   3         47.13         29.42         6.09 o                         
  -6   3   3         76.61         65.12         7.90 o                         
  -5   3   3        544.36        524.31        48.94 o                         
  -4   3   3       1235.64       1256.72        33.08 o                         
  -3   3   3        951.38       1081.85        27.81 o                         
  -2   3   3       2104.02       2057.64        48.77 o                         
  -1   3   3       2494.42       2578.40        60.49 o                         
   0   3   3       9174.87       8772.86       138.52 o                         
   1   3   3       6161.46       5907.70       134.07 o                         
   2   3   3          0.66          7.40         1.46 o                         
   3   3   3       2432.18       2407.55        57.45 o                         
   4   3   3        822.75       1062.76        27.60 o                         
   5   3   3          6.76         23.18         3.57 o                         
   6   3   3       3800.70       3743.84        79.22 o                         
   7   3   3        748.59        732.46        23.11 o                         
   8   3   3         36.39         40.44         3.05 o                         
   9   3   3        390.25        421.29        14.36 o                         
  10   3   3       1803.37       1844.05        39.71 o                         
  11   3   3         74.00         91.24         3.32 o                         
  12   3   3        936.69        903.30        10.58 o                         
  13   3   3        222.53        229.83         3.59 o                         
  14   3   3         24.00         23.79         1.43 o                         
  15   3   3         12.57          9.78         1.21 o                         
  16   3   3         31.95         36.79         1.81 o                         
  17   3   3        846.42       1037.11        15.66 o                         
  18   3   3         28.09         25.18         3.57 o                         
 -16   4   3        198.33        226.96         9.76 o                         
 -15   4   3        260.45        258.29         5.31 o                         
 -14   4   3         43.23         45.48         1.46 o                         
 -13   4   3        500.16        554.14         6.78 o                         
 -12   4   3        157.32        144.47         3.27 o                         
 -11   4   3       1429.66       1349.79        18.31 o                         
 -10   4   3       1044.47       1010.48        11.67 o                         
  -9   4   3        769.05        709.20         8.50 o                         
  -8   4   3       1103.41        981.39        26.62 o                         
  -7   4   3       1755.31       1657.71        44.32 o                         
  -6   4   3        858.36        867.66        23.29 o                         
  -5   4   3         58.66         66.34         8.00 o                         
  -4   4   3        255.64        241.41         9.15 o                         
  -3   4   3       1594.79       1546.14        38.90 o                         
  -2   4   3       1029.75       1072.67        38.94 o                         
  -1   4   3         36.37         21.32         1.78 o                         
   0   4   3       5256.36       5132.19        82.39 o                         
   1   4   3         14.23         24.41         1.82 o                         
   2   4   3       1089.42        954.75        24.27 o                         
   3   4   3       8060.21       7675.40       163.79 o                         
   4   4   3       4877.18       4421.79        84.55 o                         
   5   4   3       3174.07       3263.05       109.63 o                         
   6   4   3       1975.74       1999.16        67.17 o                         
   7   4   3       1863.73       1943.39        50.21 o                         
   8   4   3      15117.78      15379.25       286.61 o                         
   9   4   3         13.61          8.84         3.33 o                         
  10   4   3        677.60        749.57        16.97 o                         
  11   4   3         97.29         90.60         2.33 o                         
  12   4   3         39.27         35.98         1.93 o                         
  13   4   3         22.49         22.81         1.62 o                         
  14   4   3         21.58         20.02         1.49 o                         
  15   4   3        377.04        395.29         5.17 o                         
  16   4   3         95.46         98.90         2.28 o                         
  17   4   3         97.90        106.56         2.47 o                         
  18   4   3         29.73         40.21         1.51 o                         
 -16   5   3         54.25         45.65         1.59 o                         
 -15   5   3        371.50        349.97        12.00 o                         
 -14   5   3         61.22         60.29         1.73 o                         
 -13   5   3         73.62         62.15         1.85 o                         
 -12   5   3        268.55        248.35         4.03 o                         
 -11   5   3        101.84        100.37         2.81 o                         
 -10   5   3        196.15        192.21         3.21 o                         
  -9   5   3         48.41         43.01         1.62 o                         
  -8   5   3        241.60        194.31        16.47 o                         
  -7   5   3         28.63         23.81         3.67 o                         
  -6   5   3       1135.74       1087.79        28.95 o                         
  -5   5   3        957.88        942.43        20.41 o                         
  -4   5   3       4295.53       4546.06       108.77 o                         
  -3   5   3       1863.97       2035.53        50.78 o                         
  -2   5   3        103.43         69.12         6.57 o                         
  -1   5   3        512.06        545.56        15.18 o                         
   0   5   3        531.80        478.50        11.55 o                         
   1   5   3        116.48        138.08         4.61 o                         
   2   5   3       1639.59       1606.49        21.34 o                         
   3   5   3       3357.29       3461.69        65.25 o                         
   4   5   3         99.48         91.35         4.47 o                         
   5   5   3        414.90        400.32        11.15 o                         
   6   5   3       7016.45       7192.73       166.28 o                         
   7   5   3        297.43        217.07         9.61 o                         
   8   5   3       1439.72       1290.05        25.10 o                         
   9   5   3        222.59        252.98         8.69 o                         
  10   5   3         10.12         14.51         2.51 o                         
  11   5   3         15.52         15.25         1.21 o                         
  12   5   3        146.05        151.80         2.95 o                         
  13   5   3         43.91         43.98         1.75 o                         
  14   5   3        314.75        305.37         4.96 o                         
  15   5   3        142.07        182.90         3.94 o                         
  16   5   3          8.11         10.78         1.31 o                         
  17   5   3         18.90         22.61         1.65 o                         
  18   5   3        108.82        111.91         3.29 o                         
 -15   6   3         49.38         47.16         2.04 o                         
 -14   6   3        201.36        203.40         3.40 o                         
 -13   6   3        144.02        162.28         3.28 o                         
 -12   6   3        405.39        420.44         6.58 o                         
 -11   6   3        267.40        258.17         4.15 o                         
 -10   6   3        427.62        406.91         6.81 o                         
  -9   6   3       1527.55       1365.42        16.55 o                         
  -8   6   3        272.65        265.35         3.66 o                         
  -7   6   3       2099.25       1837.83        73.12 o                         
  -6   6   3        111.09         93.46         7.14 o                         
  -5   6   3       1165.53       1102.68        23.81 o                         
  -4   6   3        235.26        228.26        22.94 o                         
  -3   6   3       4821.13       5498.80       129.58 o                         
  -2   6   3        618.36        486.97        22.37 o                         
  -1   6   3       5136.84       5158.18        76.65 o                         
   0   6   3      12209.28      12293.49       188.48 o                         
   1   6   3         28.49         41.76         2.41 o                         
   2   6   3          0.63          0.28         1.22 o                         
   3   6   3        569.71        624.15        10.07 o                         
   4   6   3        290.19        239.15         6.88 o                         
   5   6   3        870.43        863.66        17.83 o                         
   6   6   3       4092.08       3831.27        75.60 o                         
   7   6   3        345.33        311.20         9.10 o                         
   8   6   3        696.37        611.41        21.90 o                         
   9   6   3          9.83          6.04         2.29 o                         
  10   6   3        468.01        483.46        12.52 o                         
  11   6   3       1261.19       1288.35        14.40 o                         
  12   6   3        340.47        333.58         4.70 o                         
  13   6   3          0.20          3.88         1.25 o                         
  14   6   3        601.98        646.13         8.21 o                         
  15   6   3        357.99        382.25         5.31 o                         
  16   6   3        114.13        110.36         2.23 o                         
  17   6   3        216.87        246.28         3.86 o                         
  18   6   3         15.10         17.04         2.48 o                         
 -14   7   3        305.94        329.57         4.90 o                         
 -13   7   3        116.23        119.34         2.61 o                         
 -12   7   3         32.64         32.48         1.75 o                         
 -11   7   3        194.62        197.20         3.94 o                         
 -10   7   3        232.97        236.93         4.59 o                         
  -9   7   3        202.73        177.56         3.09 o                         
  -8   7   3         39.00         41.15         1.43 o                         
  -7   7   3          0.15         -1.01         1.01 o                         
  -6   7   3          6.22          9.31         2.95 o                         
  -5   7   3       1392.54       1287.20        27.97 o                         
  -4   7   3       1738.46       1822.13        37.34 o                         
  -3   7   3        439.27        398.70        15.26 o                         
  -2   7   3       3580.50       3956.05       134.62 o                         
  -1   7   3        401.14        437.72         9.76 o                         
   0   7   3       1391.73       1371.96        23.32 o                         
   1   7   3        273.42        249.89         8.71 o                         
   2   7   3       5350.65       5692.29        70.97 o                         
   3   7   3       2836.36       2801.81        36.77 o                         
   4   7   3        800.37        747.88        13.29 o                         
   5   7   3        332.17        289.11         8.56 o                         
   6   7   3         29.65         22.28         3.39 o                         
   7   7   3         31.50         40.44         2.43 o                         
   8   7   3         15.86         21.02         2.85 o                         
   9   7   3         72.76         66.97        10.28 o                         
  10   7   3        105.41         82.57         2.42 o                         
  11   7   3        795.84        736.47         8.74 o                         
  12   7   3         36.58         35.25         1.66 o                         
  13   7   3        305.55        273.50         4.60 o                         
  14   7   3         17.67         22.44         1.62 o                         
  15   7   3          6.03          4.90         1.29 o                         
  16   7   3         38.82         62.68         1.89 o                         
  17   7   3        684.90        788.91        10.28 o                         
  18   7   3          7.16         14.61         0.94 o                         
 -14   8   3        316.82        305.17         5.17 o                         
 -13   8   3        253.37        252.32         3.44 o                         
 -12   8   3         87.71         93.67         2.37 o                         
 -11   8   3        818.15        874.60        11.24 o                         
 -10   8   3       1008.38        998.39        12.84 o                         
  -9   8   3        142.72        134.65         2.65 o                         
  -8   8   3        175.59        172.74         3.34 o                         
  -7   8   3        652.60        616.13         7.08 o                         
  -6   8   3         13.97         17.89         1.08 o                         
  -5   8   3       1504.27       1393.04        59.98 o                         
  -4   8   3        255.15        217.35        11.13 o                         
  -3   8   3       2419.79       2245.03        59.11 o                         
  -2   8   3        151.26        181.65        13.61 o                         
  -1   8   3       1356.72       1292.24        23.74 o                         
   0   8   3        228.84        184.87         5.07 o                         
   1   8   3       2385.49       2591.52        52.72 o                         
   2   8   3       2436.63       2142.73        38.31 o                         
   3   8   3       3157.81       3482.43        45.19 o                         
   4   8   3        261.09        283.22         6.10 o                         
   5   8   3        930.38        963.42        15.06 o                         
   6   8   3        356.76        362.54        10.65 o                         
   7   8   3       1899.00       1852.17        30.71 o                         
   8   8   3        370.68        306.33         7.91 o                         
   9   8   3        525.96        481.87        11.21 o                         
  10   8   3        285.59        248.99         4.22 o                         
  11   8   3         29.12         32.82         1.63 o                         
  12   8   3         92.29         93.25         2.54 o                         
  13   8   3        514.92        515.98         8.76 o                         
  14   8   3         24.33         29.68         1.72 o                         
  15   8   3        238.93        257.86         4.42 o                         
  16   8   3        305.51        360.99         6.38 o                         
  17   8   3          0.20          1.48         1.10 o                         
  18   8   3         23.08         12.85         1.43 o                         
 -13   9   3        176.44        189.83         3.17 o                         
 -12   9   3        130.99        154.35         2.53 o                         
 -11   9   3         17.54         15.74         1.47 o                         
 -10   9   3          0.55          0.15         1.41 o                         
  -9   9   3        170.36        171.06         3.66 o                         
  -8   9   3          0.41          0.07         1.42 o                         
  -7   9   3        496.52        435.59         5.53 o                         
  -6   9   3        714.71        694.04         8.30 o                         
  -5   9   3       1148.50       1112.38        13.15 o                         
  -4   9   3         54.33         46.73         1.33 o                         
  -3   9   3         59.62         49.98         8.09 o                         
  -2   9   3        229.22        196.98        15.23 o                         
  -1   9   3        869.11        876.27        22.22 o                         
   0   9   3          0.75          1.60         1.65 o                         
   1   9   3          1.05          3.26         2.04 o                         
   2   9   3       1401.23       1582.41        31.10 o                         
   3   9   3        272.57        225.97         6.04 o                         
   4   9   3         87.82        115.66         3.83 o                         
   5   9   3        354.68        348.25         7.45 o                         
   6   9   3       1370.85       1308.47        27.07 o                         
   7   9   3        635.14        650.99        16.60 o                         
   8   9   3       1569.65       1532.45        26.65 o                         
   9   9   3        356.20        349.97         6.51 o                         
  10   9   3          1.54          3.51         1.25 o                         
  11   9   3       2679.56       2548.90        33.82 o                         
  12   9   3       1067.42       1092.09        14.63 o                         
  13   9   3        181.53        175.04         3.25 o                         
  14   9   3        225.88        236.03         3.90 o                         
  15   9   3          8.85         10.60         1.21 o                         
  16   9   3          5.30          8.11         1.17 o                         
  17   9   3         22.65         19.69         1.73 o                         
 -12  10   3        303.66        327.39         5.49 o                         
 -11  10   3        156.59        164.08         3.55 o                         
 -10  10   3         46.79         41.92         1.86 o                         
  -9  10   3        409.16        462.88         6.23 o                         
  -8  10   3        228.08        263.51         4.10 o                         
  -7  10   3        483.52        442.92         6.06 o                         
  -6  10   3        147.69        135.86         2.29 o                         
  -5  10   3         22.18         21.51         1.02 o                         
  -4  10   3         88.55         82.27         1.77 o                         
  -3  10   3        322.49        281.86         2.67 o                         
  -2  10   3       2925.70       2758.39        27.39 o                         
  -1  10   3        204.72        200.18         9.13 o                         
   0  10   3        298.37        341.91        10.54 o                         
   1  10   3         87.30         81.79         3.78 o                         
   2  10   3        455.27        429.32        20.85 o                         
   3  10   3        786.64        730.98        15.95 o                         
   4  10   3        100.73         83.02         3.83 o                         
   5  10   3       1612.90       1462.49        23.42 o                         
   6  10   3        193.69        141.99         6.95 o                         
   7  10   3         35.83         45.32         2.74 o                         
   8  10   3         47.73         40.77         2.49 o                         
   9  10   3        443.14        398.66        10.06 o                         
  10  10   3       1043.17       1003.67        14.27 o                         
  11  10   3        262.22        239.56         4.41 o                         
  12  10   3          4.47          7.91         1.37 o                         
  13  10   3          0.67          0.42         1.09 o                         
  14  10   3         28.46         23.76         1.23 o                         
  15  10   3          0.07          0.45         1.02 o                         
  16  10   3         43.34         37.33         1.36 o                         
  17  10   3          4.68          3.74         1.21 o                         
 -11  11   3          3.00          2.35         0.95 o                         
 -10  11   3          2.67          3.82         1.27 o                         
  -9  11   3          1.02          1.36         1.51 o                         
  -8  11   3        109.49        113.88         2.47 o                         
  -7  11   3         53.00         62.02         1.94 o                         
  -6  11   3         41.44         33.41         1.57 o                         
  -5  11   3         19.77         15.89         1.01 o                         
  -4  11   3        199.72        220.21         2.83 o                         
  -3  11   3        104.43         98.78         2.00 o                         
  -2  11   3        729.82        692.59         5.38 o                         
  -1  11   3       1081.53       1077.10         8.04 o                         
   0  11   3         15.92         14.56         0.79 o                         
   1  11   3          2.05          3.17         0.73 o                         
   2  11   3         17.65         15.94         1.17 o                         
   3  11   3          2.32          2.66         0.97 o                         
   4  11   3        186.74        156.07         2.63 o                         
   5  11   3         31.81         31.64         1.37 o                         
   6  11   3        145.01        144.15         4.09 o                         
   7  11   3        642.06        602.76         9.81 o                         
   8  11   3         39.27         34.61         1.72 o                         
   9  11   3        870.77        784.70        28.85 o                         
  10  11   3        154.37        132.19         4.45 o                         
  11  11   3          8.72         10.68         1.16 o                         
  12  11   3         58.44         60.89         2.73 o                         
  13  11   3        129.04        130.56         4.99 o                         
  14  11   3        979.33       1036.48        27.09 o                         
  15  11   3        409.08        517.05         9.16 o                         
  16  11   3        321.78        329.90        11.32 o                         
  17  11   3         22.15         21.71         1.62 o                         
 -10  12   3        199.65        211.47         7.43 o                         
  -9  12   3        152.64        146.83         3.23 o                         
  -8  12   3        549.49        559.55         8.52 o                         
  -7  12   3          8.96          9.84         1.72 o                         
  -6  12   3         55.50         63.91         2.29 o                         
  -5  12   3        227.12        216.59         3.34 o                         
  -4  12   3        623.19        571.03         6.21 o                         
  -3  12   3         62.66         57.90         1.26 o                         
  -2  12   3        166.50        181.86         2.23 o                         
  -1  12   3         81.61         78.81         1.46 o                         
   0  12   3        364.02        324.56         3.75 o                         
   1  12   3       2803.38       2793.33        20.63 o                         
   2  12   3        144.04        147.95         2.50 o                         
   3  12   3        536.64        511.12         5.44 o                         
   4  12   3         47.79         46.06         1.49 o                         
   5  12   3        272.02        239.69         4.47 o                         
   6  12   3        430.74        400.61         6.94 o                         
   7  12   3        407.38        343.34         6.74 o                         
   8  12   3         62.69         66.04         5.20 o                         
   9  12   3          2.72         -0.38         2.59 o                         
  10  12   3        112.56        103.04         5.86 o                         
  11  12   3         23.13         18.70         1.60 o                         
  12  12   3         80.72         77.00         2.30 o                         
  13  12   3         82.66         87.80         2.70 o                         
  14  12   3        381.84        437.97        17.09 o                         
  15  12   3         51.39         53.46         2.46 o                         
  16  12   3          6.98         13.51         1.21 o                         
  -9  13   3          4.99          3.35         1.09 o                         
  -8  13   3        225.96        260.39        10.76 o                         
  -7  13   3         52.13         44.19         2.16 o                         
  -6  13   3         55.13         47.12         1.91 o                         
  -5  13   3          0.26          1.52         1.34 o                         
  -4  13   3        241.74        253.50         3.98 o                         
  -3  13   3         83.52         93.33         1.76 o                         
  -2  13   3          0.55          1.81         0.89 o                         
  -1  13   3         35.12         36.03         1.03 o                         
   0  13   3        411.28        408.93         4.47 o                         
   1  13   3        168.39        172.49         2.09 o                         
   2  13   3        130.56        136.50         2.71 o                         
   3  13   3        833.42        829.19         7.39 o                         
   4  13   3        585.36        566.07         5.73 o                         
   5  13   3        129.80        101.86         1.99 o                         
   6  13   3        104.65         90.74         2.18 o                         
   7  13   3         15.21         11.36         1.62 o                         
   8  13   3        388.03        378.14         8.56 o                         
   9  13   3         61.74         53.79         2.43 o                         
  10  13   3         78.72         66.81         3.17 o                         
  11  13   3        844.98        787.77        13.92 o                         
  12  13   3        106.56        101.00         3.57 o                         
  13  13   3          0.04         -0.04         1.11 o                         
  14  13   3         47.74         44.63         1.82 o                         
  15  13   3          0.71         -0.38         1.01 o                         
  -7  14   3          1.63          2.28         1.62 o                         
  -6  14   3        619.35        661.96        16.58 o                         
  -5  14   3        531.27        594.30        11.00 o                         
  -4  14   3         94.40        111.79         3.30 o                         
  -3  14   3        269.28        292.87         6.18 o                         
  -2  14   3          0.84          0.09         0.99 o                         
  -1  14   3         75.74         81.98         1.81 o                         
   0  14   3         16.70         13.76         0.94 o                         
   1  14   3          2.76          2.87         0.87 o                         
   2  14   3         63.63         57.86         1.34 o                         
   3  14   3        250.76        249.37         3.14 o                         
   4  14   3        768.38        807.91         9.17 o                         
   5  14   3         44.14         41.98         1.47 o                         
   6  14   3       1061.82       1046.80        17.99 o                         
   7  14   3        312.79        313.71         5.10 o                         
   8  14   3        216.19        207.30         4.97 o                         
   9  14   3         57.71         54.94         2.24 o                         
  10  14   3        219.69        226.69         8.11 o                         
  11  14   3         64.15         58.56         2.10 o                         
  12  14   3         43.86         39.55         1.51 o                         
  13  14   3         49.84         50.16         1.97 o                         
  14  14   3        237.72        212.32         7.19 o                         
  -3  15   3        554.11        616.74        22.66 o                         
  -1  15   3         73.94         77.43         2.59 o                         
   0  15   3        800.13        859.20        10.09 o                         
   1  15   3         87.71         89.72         1.76 o                         
   2  15   3         37.46         43.52         1.29 o                         
   3  15   3         43.67         41.26         1.41 o                         
   4  15   3         62.18         57.58         2.02 o                         
   5  15   3         11.34         12.03         1.20 o                         
   6  15   3        145.51        147.18         3.58 o                         
   7  15   3          2.68          2.96         1.27 o                         
   8  15   3         30.70         26.03         1.72 o                         
   9  15   3          3.56          2.20         1.11 o                         
  10  15   3          3.92          1.65         1.25 o                         
  11  15   3          0.90          1.42         0.97 o                         
  12  15   3        236.07        227.80         5.41 o                         
  13  15   3         98.10         85.44         2.62 o                         
   0  16   3        161.60        176.16         7.33 o                         
   1  16   3        277.70        303.88         5.42 o                         
   2  16   3         21.34         24.71         1.25 o                         
   3  16   3        147.13        148.79         3.77 o                         
   4  16   3         60.09         59.16         2.08 o                         
   5  16   3        316.42        332.08         5.30 o                         
   6  16   3        461.47        491.75         8.84 o                         
   7  16   3         21.95         15.90         1.23 o                         
   8  16   3        147.59        173.51         3.79 o                         
   9  16   3          1.79          4.47         2.57 o                         
  10  16   3          9.77          6.40         1.44 o                         
  11  16   3          4.63          1.21         0.98 o                         
  12  16   3        265.77        212.02         7.62 o                         
   1  17   3        153.46        176.41         7.14 o                         
   2  17   3         10.48         14.10         1.48 o                         
   3  17   3          5.69         10.20         2.24 o                         
   4  17   3         60.42         68.00         2.27 o                         
   5  17   3         57.02         52.95         1.51 o                         
   6  17   3        170.38        159.36         3.44 o                         
   7  17   3        130.50        143.69         3.50 o                         
   8  17   3         97.21         88.56         2.80 o                         
   9  17   3        187.49        161.44         4.44 o                         
  10  17   3          8.19          4.26         0.87 o                         
   5  18   3         70.91         62.74         2.95 o                         
   6  18   3         33.20         21.49         1.18 o                         
  -6 -15   4         87.39         57.98         2.76 o                         
  -5 -15   4          1.35          1.31         0.72 o                         
  -3 -15   4         32.84         28.67         1.48 o                         
  -2 -15   4        121.17        109.58         2.64 o                         
 -10 -14   4        144.72         93.40         3.71 o                         
  -9 -14   4          0.78          0.55         0.68 o                         
  -8 -14   4        131.86        104.78         2.03 o                         
  -7 -14   4         73.19         70.53         1.66 o                         
  -6 -14   4        381.01        362.60         5.37 o                         
  -5 -14   4        124.70        134.53         2.54 o                         
  -4 -14   4         48.64         54.80         1.57 o                         
  -3 -14   4        114.07        123.20         2.26 o                         
  -2 -14   4        425.11        479.14         8.28 o                         
  -1 -14   4        499.77        545.94        16.95 o                         
   0 -14   4          2.02          1.64         1.18 o                         
   1 -14   4         74.67         79.69         2.45 o                         
   2 -14   4         96.50         85.62         2.32 o                         
 -11 -13   4        305.04        235.71         4.37 o                         
 -10 -13   4          4.77          1.95         0.84 o                         
  -9 -13   4        188.23        194.04         3.45 o                         
  -8 -13   4         26.38         20.96         0.95 o                         
  -7 -13   4          0.63          1.88         0.80 o                         
  -6 -13   4        204.53        222.60         4.20 o                         
  -5 -13   4        445.93        446.05         5.87 o                         
  -4 -13   4         19.77         16.74         1.17 o                         
  -3 -13   4          5.63          5.25         0.88 o                         
  -2 -13   4          4.06          7.01         0.95 o                         
  -1 -13   4        551.37        601.35         7.26 o                         
   0 -13   4        354.54        412.37         6.97 o                         
   1 -13   4         14.85         17.36         1.80 o                         
   2 -13   4         33.76         27.05         1.51 o                         
   3 -13   4         10.11          8.05         1.23 o                         
   4 -13   4          1.48          2.68         1.20 o                         
   5 -13   4         15.00         15.80         1.81 o                         
 -13 -12   4        252.03        185.98        26.56 o                         
 -12 -12   4         26.57         12.16         1.31 o                         
 -11 -12   4         35.81         25.94         1.24 o                         
 -10 -12   4         38.34         37.36         1.83 o                         
  -9 -12   4         67.47         74.89         2.03 o                         
  -8 -12   4        194.12        201.45         3.54 o                         
  -7 -12   4        192.31        171.28         4.06 o                         
  -6 -12   4        532.21        535.92         6.74 o                         
  -5 -12   4        274.18        278.63         5.77 o                         
  -4 -12   4         92.03        102.22         1.81 o                         
  -3 -12   4         25.71         23.28         1.16 o                         
  -2 -12   4         92.64         86.65         1.67 o                         
  -1 -12   4         40.83         46.31         1.28 o                         
   0 -12   4         75.54         78.07         1.51 o                         
   1 -12   4          6.82          9.90         1.06 o                         
   2 -12   4         81.36         84.31         2.65 o                         
   3 -12   4        165.71        171.65         3.72 o                         
   4 -12   4          0.18         -1.19         1.19 o                         
   5 -12   4         55.72         46.78         2.21 o                         
   6 -12   4          1.23          0.95         1.22 o                         
   7 -12   4         15.01         15.00         1.14 o                         
 -14 -11   4         11.98         12.90         1.21 o                         
 -13 -11   4         18.74         21.40         1.09 o                         
 -12 -11   4        272.87        267.58         5.36 o                         
 -11 -11   4          9.19         10.79         1.20 o                         
 -10 -11   4          0.52          1.03         1.18 o                         
  -9 -11   4         20.26         17.80         1.59 o                         
  -8 -11   4          8.66          9.30         1.31 o                         
  -7 -11   4         56.52         55.20         1.77 o                         
  -6 -11   4        519.90        577.95         7.37 o                         
  -5 -11   4          1.70          2.09         1.02 o                         
  -4 -11   4        433.56        435.75         5.31 o                         
  -3 -11   4         14.54         11.18         1.00 o                         
  -2 -11   4        149.28        139.71         2.07 o                         
  -1 -11   4        110.45        115.08         1.69 o                         
   0 -11   4        353.37        385.16         3.66 o                         
   1 -11   4        229.36        250.49         3.35 o                         
   2 -11   4         87.77         96.55         1.81 o                         
   3 -11   4        718.19        726.35         9.44 o                         
   4 -11   4        200.32        215.30         4.17 o                         
   5 -11   4        144.92        139.51         3.31 o                         
   6 -11   4          2.75          2.89         1.52 o                         
   7 -11   4          9.98          6.80         1.91 o                         
   8 -11   4        294.96        301.99        11.04 o                         
 -15 -10   4          7.97          6.11         0.94 o                         
 -14 -10   4        106.89        113.27         5.19 o                         
 -13 -10   4        125.57        120.03         4.38 o                         
 -12 -10   4        146.50        142.10         9.76 o                         
 -11 -10   4         26.60         29.94         2.14 o                         
 -10 -10   4        976.43        970.89        32.91 o                         
  -9 -10   4        105.81         95.79         2.81 o                         
  -8 -10   4         15.59         15.13         1.41 o                         
  -7 -10   4         35.21         32.27         1.74 o                         
  -6 -10   4       1337.00       1365.20        17.39 o                         
  -5 -10   4       1256.37       1316.51        16.68 o                         
  -4 -10   4         58.72         56.91         1.58 o                         
  -3 -10   4        934.64        965.12        11.42 o                         
  -2 -10   4       2421.13       2454.72        22.76 o                         
  -1 -10   4        780.45        787.69         5.87 o                         
   0 -10   4       1182.39       1230.36         9.38 o                         
   1 -10   4        578.24        618.98         5.29 o                         
   2 -10   4         11.04         14.44         1.01 o                         
   3 -10   4         26.68         29.53         1.44 o                         
   4 -10   4        104.34         96.95         2.52 o                         
   5 -10   4        116.38        106.11         2.59 o                         
   6 -10   4        119.09        124.72         5.15 o                         
   7 -10   4         61.70         63.50         3.06 o                         
   8 -10   4         10.53          6.29         1.92 o                         
   9 -10   4          8.26          9.92         1.80 o                         
  10 -10   4         45.81         26.09         1.90 o                         
 -15  -9   4         38.88         41.79         2.95 o                         
 -14  -9   4        187.45        192.18         5.28 o                         
 -13  -9   4         62.88         62.04         3.24 o                         
 -12  -9   4         32.06         34.22         3.02 o                         
 -11  -9   4        903.30        963.35        23.25 o                         
 -10  -9   4         31.20         36.46         3.30 o                         
  -9  -9   4        648.06        667.74        14.67 o                         
  -8  -9   4        163.14        149.46         3.07 o                         
  -7  -9   4        231.99        213.51         3.35 o                         
  -6  -9   4         32.44         27.30         1.35 o                         
  -5  -9   4        150.60        164.43         2.65 o                         
  -4  -9   4          5.97          5.60         0.97 o                         
  -3  -9   4        115.99        111.29         2.14 o                         
  -2  -9   4        781.35        841.52         8.89 o                         
  -1  -9   4         41.52         46.65         1.19 o                         
   0  -9   4        343.15        348.33         3.03 o                         
   1  -9   4        220.68        218.69         2.32 o                         
   2  -9   4          0.83          0.38         0.77 o                         
   3  -9   4         81.25         76.56         2.08 o                         
   4  -9   4         13.04         15.61         1.05 o                         
   5  -9   4        328.47        354.73         4.64 o                         
   6  -9   4          2.53          3.04         1.11 o                         
   7  -9   4         72.05         73.11         2.15 o                         
   8  -9   4        166.63        177.28         4.06 o                         
   9  -9   4         11.22         11.36         1.42 o                         
  10  -9   4        194.28        179.71         4.51 o                         
  11  -9   4        226.34        159.09         6.19 o                         
 -16  -8   4         25.54         25.84         1.58 o                         
 -15  -8   4         22.75         21.99         2.86 o                         
 -14  -8   4        286.37        281.27        10.85 o                         
 -13  -8   4         73.00         71.44         2.54 o                         
 -12  -8   4          1.57          2.12         1.64 o                         
 -11  -8   4        274.38        268.85         9.56 o                         
 -10  -8   4       1189.78       1104.25        23.71 o                         
  -9  -8   4        646.77        597.07        10.74 o                         
  -8  -8   4        446.74        463.92         6.33 o                         
  -7  -8   4       1130.95       1120.44        15.54 o                         
  -6  -8   4        279.44        279.10         4.16 o                         
  -5  -8   4        263.87        245.90         3.36 o                         
  -4  -8   4         29.33         39.06         1.34 o                         
  -3  -8   4       2596.43       2754.02        29.89 o                         
  -2  -8   4        691.01        775.62         7.86 o                         
  -1  -8   4       3489.93       3549.70        37.64 o                         
   0  -8   4       1292.95       1353.17        10.19 o                         
   1  -8   4        302.28        307.11         2.68 o                         
   2  -8   4        164.13        176.70         2.16 o                         
   3  -8   4        250.23        251.06         2.94 o                         
   4  -8   4          3.12          3.79         0.93 o                         
   5  -8   4        136.89        145.18         2.43 o                         
   6  -8   4         54.24         44.96         1.37 o                         
   7  -8   4        879.38        875.48        10.75 o                         
   8  -8   4        271.60        267.94         3.78 o                         
   9  -8   4        158.60        167.11         3.17 o                         
  10  -8   4         61.51         62.95         1.96 o                         
  11  -8   4          0.42          0.05         1.48 o                         
  12  -8   4         25.15         14.24         1.26 o                         
 -16  -7   4          0.31         -0.11         0.80 o                         
 -15  -7   4        161.91        178.34         6.57 o                         
 -14  -7   4          9.10          5.52         1.52 o                         
 -13  -7   4        284.05        273.83         5.89 o                         
 -12  -7   4         25.08         24.51         1.72 o                         
 -11  -7   4          1.26          2.23         1.97 o                         
 -10  -7   4         38.75         40.79         3.04 o                         
  -9  -7   4        171.69        161.52         5.23 o                         
  -8  -7   4         98.95         98.14         2.90 o                         
  -7  -7   4       1122.18       1119.53        11.88 o                         
  -6  -7   4        509.03        533.58         9.07 o                         
  -5  -7   4          5.09          5.82         1.69 o                         
  -4  -7   4       1293.64       1348.16        21.56 o                         
  -3  -7   4         29.38         36.73         2.42 o                         
  -2  -7   4         32.65         46.48         2.71 o                         
  -1  -7   4        759.16        835.41        27.35 o                         
   0  -7   4        976.09        952.26        22.01 o                         
   1  -7   4          1.53         10.83         1.86 o                         
   2  -7   4       1639.45       1750.26        18.55 o                         
   3  -7   4         25.28         24.69         0.90 o                         
   4  -7   4        150.20        138.11         2.05 o                         
   5  -7   4        194.77        161.19         2.68 o                         
   6  -7   4        468.24        462.74         6.39 o                         
   7  -7   4        135.64        131.67         2.65 o                         
   8  -7   4        141.84        153.09         2.66 o                         
   9  -7   4        102.36        108.14         2.26 o                         
  10  -7   4         74.54         69.10         1.96 o                         
  11  -7   4        378.69        404.21         5.97 o                         
  12  -7   4         19.72         20.86         2.16 o                         
  13  -7   4          3.73          2.00         1.43 o                         
 -17  -6   4         20.66         17.81         1.71 o                         
 -16  -6   4         87.49        100.42         2.63 o                         
 -15  -6   4         99.94         95.88         2.02 o                         
 -14  -6   4          2.24          0.65         1.01 o                         
 -13  -6   4        398.30        413.97         6.37 o                         
 -12  -6   4          2.24          1.72         1.38 o                         
 -11  -6   4        451.06        407.59         8.63 o                         
 -10  -6   4         36.47         37.52         2.39 o                         
  -9  -6   4        808.91        837.88        14.05 o                         
  -8  -6   4        474.67        466.40        11.91 o                         
  -7  -6   4       1303.53       1320.00        20.97 o                         
  -6  -6   4          5.86          4.32         1.52 o                         
  -5  -6   4        556.54        564.48        10.04 o                         
  -4  -6   4         69.78         76.79         3.85 o                         
  -3  -6   4        282.25        314.79         6.57 o                         
  -2  -6   4        624.94        657.01        11.02 o                         
  -1  -6   4        858.02        998.28        24.26 o                         
   0  -6   4       1920.84       2118.98        39.17 o                         
   1  -6   4        118.69        121.62         3.58 o                         
   2  -6   4       4089.65       4328.30        59.35 o                         
   3  -6   4         57.09         60.57         3.07 o                         
   4  -6   4        522.02        489.47        12.92 o                         
   5  -6   4         50.12         56.42         1.85 o                         
   6  -6   4        598.19        601.46         8.84 o                         
   7  -6   4        810.88        794.42        11.27 o                         
   8  -6   4        265.95        270.18         5.39 o                         
   9  -6   4        397.09        420.21         7.04 o                         
  10  -6   4         22.67         20.72         1.34 o                         
  11  -6   4          5.50          3.01         1.04 o                         
  12  -6   4        415.48        449.70         9.62 o                         
  13  -6   4         96.39         99.73         2.65 o                         
 -17  -5   4         17.62         11.89         1.05 o                         
 -16  -5   4        232.30        261.77         3.72 o                         
 -15  -5   4        212.10        227.19         3.96 o                         
 -14  -5   4          2.39          4.57         1.18 o                         
 -13  -5   4          0.24          0.65         1.13 o                         
 -12  -5   4         35.16         37.29         1.61 o                         
 -11  -5   4        466.56        463.14         6.28 o                         
 -10  -5   4       1182.46       1122.04        15.49 o                         
  -9  -5   4          0.29          2.45         1.43 o                         
  -8  -5   4        204.63        253.01        12.55 o                         
  -7  -5   4       1149.21       1298.38        26.72 o                         
  -6  -5   4        171.40        187.15         4.83 o                         
  -5  -5   4        767.92        931.68        15.25 o                         
  -4  -5   4         64.20         46.47         2.36 o                         
  -3  -5   4        350.27        419.91         8.23 o                         
  -2  -5   4        157.52        210.02         4.80 o                         
  -1  -5   4         54.25         35.19         3.70 o                         
   0  -5   4        384.79        478.30         7.61 o                         
   1  -5   4       1266.06       1330.74        17.41 o                         
   2  -5   4          0.76          2.50         1.32 o                         
   3  -5   4        563.04        547.59        11.37 o                         
   4  -5   4         44.60         47.22         2.40 o                         
   5  -5   4        204.82        186.97        10.61 o                         
   6  -5   4        422.81        374.76         7.10 o                         
   7  -5   4         42.11         41.80         2.03 o                         
   8  -5   4        245.90        241.01         4.87 o                         
   9  -5   4       5064.57       5163.53        78.87 o                         
  10  -5   4        173.38        175.34         5.34 o                         
  11  -5   4        987.77       1070.65        14.06 o                         
  12  -5   4        273.16        258.24         3.90 o                         
  13  -5   4         36.43         28.32         1.46 o                         
  14  -5   4        172.92        120.29         7.19 o                         
 -17  -4   4          1.34          0.53         0.82 o                         
 -16  -4   4        183.56        204.66         3.38 o                         
 -15  -4   4        132.40        147.62         3.28 o                         
 -14  -4   4        477.54        487.78         7.57 o                         
 -13  -4   4        168.73        178.16         3.62 o                         
 -12  -4   4        439.53        460.51         5.93 o                         
 -11  -4   4        754.12        719.73         9.52 o                         
 -10  -4   4        990.27        931.37        10.82 o                         
  -9  -4   4          6.16          6.30         1.59 o                         
  -8  -4   4        270.67        289.18        12.93 o                         
  -7  -4   4         45.28         56.79         4.01 o                         
  -6  -4   4       1737.12       1793.92        33.73 o                         
  -5  -4   4        609.28        699.02        15.86 o                         
  -4  -4   4         49.42         36.00         3.20 o                         
  -3  -4   4       5643.78       6947.55       115.08 o                         
  -2  -4   4        101.14        174.99         6.16 o                         
  -1  -4   4        998.29       1397.14        23.93 o                         
   0  -4   4       3650.88       4510.62        87.36 o                         
   1  -4   4        782.12        970.14        17.73 o                         
   2  -4   4        683.30        741.03        15.38 o                         
   3  -4   4        472.81        484.16        11.01 o                         
   4  -4   4       1354.59       1307.86        26.90 o                         
   5  -4   4        724.34        647.45        21.31 o                         
   6  -4   4          5.23          7.05         3.52 o                         
   7  -4   4        288.39        286.87         6.54 o                         
   8  -4   4        498.38        499.67         8.92 o                         
   9  -4   4        286.16        266.55         5.15 o                         
  10  -4   4        392.34        380.79         7.28 o                         
  11  -4   4         19.03         24.41         1.82 o                         
  12  -4   4        166.47        181.39         4.30 o                         
  13  -4   4         37.28         31.51         1.74 o                         
  14  -4   4         15.83         16.64         1.12 o                         
  15  -4   4         15.69         20.61         1.13 o                         
 -17  -3   4        189.66        199.90         4.07 o                         
 -16  -3   4        133.62        151.56         2.64 o                         
 -15  -3   4         40.29         47.62         1.59 o                         
 -14  -3   4        202.42        236.57         3.79 o                         
 -13  -3   4         32.49         35.00         1.54 o                         
 -12  -3   4        206.22        215.97         3.52 o                         
 -11  -3   4         13.51         10.88         1.24 o                         
 -10  -3   4        849.91        823.21        12.17 o                         
  -9  -3   4         25.26         29.34         3.28 o                         
  -8  -3   4       1157.75       1102.55        31.44 o                         
  -7  -3   4       1591.98       1644.41        30.62 o                         
  -6  -3   4        354.91        461.98        11.32 o                         
  -5  -3   4       1686.39       2007.19        36.14 o                         
  -4  -3   4         15.69         10.50         2.19 o                         
  -3  -3   4       3524.24       4065.76        61.34 o                         
  -2  -3   4      12936.40      16353.65       262.71 o                         
  -1  -3   4       1517.69       1724.59        27.92 o                         
   0  -3   4        325.44        440.75        13.81 o                         
   1  -3   4       8856.28      10498.47       152.28 o                         
   2  -3   4        414.26        474.52        11.16 o                         
   3  -3   4          7.98          7.05         2.18 o                         
   4  -3   4        352.74        327.09         7.98 o                         
   5  -3   4       2190.07       2060.33        53.36 o                         
   6  -3   4        435.83        375.39        15.52 o                         
   7  -3   4          4.86          7.64         2.49 o                         
   8  -3   4          0.27          1.55         1.82 o                         
   9  -3   4         38.52         37.39         2.65 o                         
  10  -3   4          2.55          3.88         1.84 o                         
  11  -3   4        114.38        116.40         3.62 o                         
  12  -3   4        787.52        765.84         9.50 o                         
  13  -3   4         61.86         70.63         2.21 o                         
  14  -3   4        156.95        149.02         2.92 o                         
  15  -3   4         20.75         26.36         1.55 o                         
 -17  -2   4         45.97         54.62         1.67 o                         
 -16  -2   4        214.59        241.22         3.91 o                         
 -15  -2   4        562.74        652.23         8.04 o                         
 -14  -2   4          1.54          1.82         1.17 o                         
 -13  -2   4        750.78        772.21         9.13 o                         
 -12  -2   4        727.96        777.36         9.17 o                         
 -11  -2   4       1308.42       1297.18        14.32 o                         
 -10  -2   4        458.38        413.05         5.63 o                         
  -9  -2   4         48.63         48.42         3.06 o                         
  -8  -2   4       1478.31       1321.79        23.29 o                         
  -7  -2   4          8.93          4.88         2.41 o                         
  -6  -2   4        546.72        502.33        11.39 o                         
  -5  -2   4         21.67         34.23         2.66 o                         
  -4  -2   4       3139.89       3602.20        60.42 o                         
  -3  -2   4       1200.33       1214.11        22.47 o                         
  -2  -2   4       1750.87       1868.37        33.09 o                         
  -1  -2   4       3449.37       3941.53        58.81 o                         
   0  -2   4      14466.27      17270.58       319.10 o                         
   1  -2   4       1408.43       1533.55        24.73 o                         
   2  -2   4       1993.79       2343.29        40.59 o                         
   3  -2   4        324.32        272.97        10.70 o                         
   4  -2   4        112.36        116.79         5.09 o                         
   5  -2   4        328.99        305.96         7.34 o                         
   6  -2   4        313.21        298.66         8.28 o                         
   7  -2   4        554.52        506.72        17.94 o                         
   8  -2   4        103.31        104.61         5.04 o                         
   9  -2   4         74.64        101.92         4.67 o                         
  10  -2   4         11.44         12.29         2.13 o                         
  11  -2   4         16.47          9.75         1.64 o                         
  12  -2   4         21.94         24.98         1.81 o                         
  13  -2   4         97.68         97.60         2.67 o                         
  14  -2   4          0.72         -0.13         1.13 o                         
  15  -2   4         13.61         12.27         1.23 o                         
  16  -2   4         18.63         16.80         1.22 o                         
 -17  -1   4         33.67         32.73         1.36 o                         
 -16  -1   4         12.39         18.35         1.58 o                         
 -15  -1   4        134.11        146.33         3.06 o                         
 -14  -1   4        306.40        386.29         5.40 o                         
 -13  -1   4         14.91         14.11         1.33 o                         
 -12  -1   4        121.77        123.06         2.65 o                         
 -11  -1   4        115.60        123.53         2.57 o                         
 -10  -1   4         33.19         31.56         1.41 o                         
  -9  -1   4        426.74        387.00        10.60 o                         
  -8  -1   4        182.79        143.83         4.99 o                         
  -7  -1   4        229.14        285.51         7.71 o                         
  -6  -1   4        413.93        386.96         8.98 o                         
  -5  -1   4       1118.27       1099.66        20.34 o                         
  -4  -1   4        266.00        318.88        13.34 o                         
  -3  -1   4       4155.31       4053.14        66.81 o                         
  -2  -1   4       1675.94       1939.59        33.36 o                         
  -1  -1   4       1615.68       1869.80        37.24 o                         
   0  -1   4       3528.39       3872.58        74.02 o                         
   1  -1   4       4809.62       5396.72        91.35 o                         
   2  -1   4       9594.06       9887.04       159.51 o                         
   3  -1   4        145.49        162.16         5.15 o                         
   4  -1   4         43.82         49.36         2.54 o                         
   5  -1   4        335.94        323.97         7.58 o                         
   6  -1   4       3101.12       3006.33        74.69 o                         
   7  -1   4        560.77        476.61        35.18 o                         
   8  -1   4      10034.50      10412.71       430.09 o                         
   9  -1   4        240.99        271.43        12.95 o                         
  10  -1   4         20.09         19.31         2.04 o                         
  11  -1   4         78.91         75.56         3.97 o                         
  12  -1   4          7.80          4.76         1.23 o                         
  13  -1   4        242.19        261.80         4.73 o                         
  14  -1   4        185.09        172.44         3.39 o                         
  15  -1   4         87.64         67.70         2.85 o                         
  16  -1   4        202.00        204.84         4.35 o                         
 -17   0   4        165.08        197.57         5.79 o                         
 -16   0   4        174.41        194.46         4.02 o                         
 -15   0   4          2.23          1.64         1.36 o                         
 -14   0   4          1.79          2.66         1.17 o                         
 -13   0   4        276.37        277.63         4.52 o                         
 -12   0   4       3091.89       3069.03        31.98 o                         
 -11   0   4       2069.26       2084.45        23.15 o                         
 -10   0   4        682.39        655.51         7.90 o                         
  -9   0   4       1976.95       1916.17        38.16 o                         
  -8   0   4        384.09        382.77        10.33 o                         
  -7   0   4       3639.28       3214.46        52.87 o                         
  -6   0   4        994.97        911.07        16.93 o                         
  -5   0   4       2183.49       2100.49        44.77 o                         
  -4   0   4        105.39         84.06         3.12 o                         
  -3   0   4        597.21        730.53        13.71 o                         
  -2   0   4       5969.22       6180.18        99.23 o                         
  -1   0   4       3276.08       3518.26        57.96 o                         
   0   0   4       2945.17       3038.12        45.27 o                         
   1   0   4       1087.04       1041.54        37.61 o                         
   2   0   4        120.75        101.98         3.72 o                         
   3   0   4       8496.56       9003.80       144.53 o                         
   4   0   4       1762.10       1681.74        29.07 o                         
   5   0   4        775.82        798.64        15.16 o                         
   6   0   4       3001.55       2831.18        42.24 o                         
   7   0   4       1119.54       1081.32        23.47 o                         
   8   0   4       1179.36       1122.10        28.74 o                         
   9   0   4        572.87        524.48        27.42 o                         
  10   0   4         32.28         22.02         1.66 o                         
  11   0   4        250.98        205.53         5.34 o                         
  12   0   4        393.66        398.20        10.67 o                         
  13   0   4          2.35          1.95         1.23 o                         
  14   0   4         13.14         24.63         1.99 o                         
  15   0   4        729.58        812.08        14.63 o                         
  16   0   4         39.17         45.69         2.17 o                         
  17   0   4          5.32          6.58         0.86 o                         
 -17   1   4        101.51        106.43         9.09 o                         
 -16   1   4          9.82          7.24         2.95 o                         
 -15   1   4        463.64        512.66        20.37 o                         
 -14   1   4         44.45         50.75         2.90 o                         
 -13   1   4         46.07         36.56         1.74 o                         
 -12   1   4       1136.45       1124.69        14.04 o                         
 -11   1   4        427.02        381.87         6.25 o                         
 -10   1   4       1056.90       1038.67        11.21 o                         
  -9   1   4       1397.51       1406.59        29.01 o                         
  -8   1   4        771.64        733.44        15.94 o                         
  -7   1   4       2354.76       2240.46        73.21 o                         
  -6   1   4        576.44        607.24        13.49 o                         
  -5   1   4       3861.26       3824.71        62.39 o                         
  -4   1   4        383.40        393.85         8.10 o                         
  -3   1   4         28.59         27.21         2.22 o                         
  -2   1   4       3080.93       3117.99       148.61 o                         
  -1   1   4       1907.67       1883.48        42.50 o                         
   0   1   4       4769.30       5112.59       167.47 o                         
   1   1   4        354.05        355.73         9.17 o                         
   2   1   4       1670.66       1688.08        33.78 o                         
   3   1   4       1637.77       1618.07        39.72 o                         
   4   1   4       1578.26       1497.65        37.29 o                         
   5   1   4        180.73        229.73         5.84 o                         
   6   1   4       2123.45       1890.07        37.47 o                         
   7   1   4        148.60        139.45         5.27 o                         
   8   1   4        102.21         76.92         4.09 o                         
   9   1   4        305.98        272.09         8.82 o                         
  10   1   4        746.71        751.14        17.27 o                         
  11   1   4       4063.00       4064.23        46.90 o                         
  12   1   4        105.48         97.11         2.58 o                         
  13   1   4        158.48        145.94         3.37 o                         
  14   1   4          0.83         -0.10         1.26 o                         
  15   1   4         29.17         28.40         2.86 o                         
  16   1   4        523.88        585.32        13.98 o                         
  17   1   4         94.33         83.33         3.67 o                         
 -17   2   4          8.51          4.95         3.14 o                         
 -16   2   4        252.84        295.33         6.78 o                         
 -15   2   4         10.54         10.39         1.67 o                         
 -14   2   4        108.23        119.34         3.29 o                         
 -13   2   4        398.20        452.55         7.82 o                         
 -12   2   4        205.11        166.09         3.23 o                         
 -11   2   4       3003.66       2832.99        33.13 o                         
 -10   2   4        732.51        707.94         8.96 o                         
  -9   2   4         12.38         15.03         2.60 o                         
  -8   2   4       2148.32       2076.18        40.80 o                         
  -7   2   4       1209.51       1059.25        27.64 o                         
  -6   2   4          1.29          7.82         2.03 o                         
  -5   2   4        964.46        885.45        19.35 o                         
  -4   2   4         21.76         29.69         2.71 o                         
  -3   2   4       8044.99       7688.27       247.91 o                         
  -2   2   4       1746.21       1940.75        66.26 o                         
  -1   2   4       3085.33       3119.44        85.16 o                         
   0   2   4       2119.78       2330.14        55.87 o                         
   1   2   4        312.47        315.78        10.43 o                         
   2   2   4         94.47         82.20         3.82 o                         
   3   2   4       3079.24       3057.40        72.33 o                         
   4   2   4       1770.64       1649.51        41.05 o                         
   5   2   4       1917.23       2037.33        50.34 o                         
   6   2   4       8873.76       8695.74       198.00 o                         
   7   2   4       2257.80       2363.76        47.58 o                         
   8   2   4         53.13         42.53         4.01 o                         
   9   2   4         46.82         42.39         3.35 o                         
  10   2   4        891.52        833.89        24.39 o                         
  11   2   4        467.58        411.34         7.01 o                         
  12   2   4        803.56        823.20        10.32 o                         
  13   2   4          0.63          2.29         1.01 o                         
  14   2   4         34.06         34.35         1.47 o                         
  15   2   4         43.43         56.75         2.88 o                         
  16   2   4          8.35         10.00         2.39 o                         
  17   2   4         10.90         11.70         1.81 o                         
 -16   3   4        108.71        127.48         6.57 o                         
 -15   3   4        538.76        629.31        14.72 o                         
 -14   3   4          5.03          2.53         1.06 o                         
 -13   3   4        314.15        320.58         4.66 o                         
 -12   3   4        221.53        207.14         3.50 o                         
 -11   3   4          2.54          2.87         1.13 o                         
 -10   3   4        964.85        921.79        11.31 o                         
  -9   3   4         27.81         24.32         2.28 o                         
  -8   3   4         31.92         36.73         2.31 o                         
  -7   3   4         30.69         27.27         2.69 o                         
  -6   3   4       3439.22       3529.99       200.36 o                         
  -5   3   4       1466.06       1654.36       122.24 o                         
  -4   3   4       7901.40       7974.09       214.31 o                         
  -3   3   4       2229.31       2267.79        54.02 o                         
  -2   3   4        261.45        156.52         6.36 o                         
  -1   3   4        965.65        901.18        23.63 o                         
   0   3   4       4008.03       3599.80        75.93 o                         
   1   3   4       1348.01       1226.43        37.03 o                         
   2   3   4       1703.44       1635.62        35.32 o                         
   3   3   4      24168.05      23611.11       473.06 o                         
   4   3   4         38.37         60.86         4.23 o                         
   5   3   4       2527.14       2205.00        54.16 o                         
   6   3   4          7.89         84.61        48.22 o                         
   7   3   4        265.91        270.17        12.08 o                         
   8   3   4      13503.25      13580.17       252.39 o                         
   9   3   4       1132.15       1222.64        27.56 o                         
  10   3   4        207.64        216.50         8.01 o                         
  11   3   4       1745.37       1797.11        19.81 o                         
  12   3   4        763.91        713.96         9.22 o                         
  13   3   4       1272.38       1321.75        15.34 o                         
  14   3   4        234.36        223.39         3.49 o                         
  15   3   4        366.32        401.68         5.79 o                         
  16   3   4          4.58          7.08         1.23 o                         
  17   3   4         14.65         22.42         2.45 o                         
  18   3   4          0.47          0.27         0.82 o                         
 -16   4   4         23.10         18.21         1.38 o                         
 -15   4   4         14.44         17.68         1.66 o                         
 -14   4   4        103.16        101.75         2.40 o                         
 -13   4   4        749.48        755.11         8.75 o                         
 -12   4   4        510.39        503.99         6.38 o                         
 -11   4   4        101.10         93.44         2.30 o                         
 -10   4   4        236.27        244.92         3.88 o                         
  -9   4   4        213.21        183.27         3.87 o                         
  -8   4   4        617.14        513.92        28.18 o                         
  -7   4   4         16.64         11.61         5.24 o                         
  -6   4   4       4892.17       5074.51       171.94 o                         
  -5   4   4        546.91        515.12        24.13 o                         
  -4   4   4        220.87        196.12         8.43 o                         
  -3   4   4        399.54        423.61        13.79 o                         
  -2   4   4        380.53        458.22        19.80 o                         
  -1   4   4       3011.86       2966.31        57.08 o                         
   0   4   4        772.67        632.86        10.76 o                         
   1   4   4        197.73        203.82         5.01 o                         
   2   4   4       2028.81       2078.48        99.11 o                         
   3   4   4         37.38         31.31         3.24 o                         
   4   4   4       1663.83       1546.75        39.53 o                         
   5   4   4       3417.05       3147.72        75.53 o                         
   6   4   4        755.35        759.16        22.71 o                         
   7   4   4        308.84        296.40        15.99 o                         
   8   4   4         46.39         46.90         4.57 o                         
   9   4   4        727.46        695.08        17.57 o                         
  10   4   4        289.69        280.26        14.67 o                         
  11   4   4        880.03        885.62        10.90 o                         
  12   4   4         32.15         26.71         1.41 o                         
  13   4   4        333.57        333.02         4.94 o                         
  14   4   4          7.86          6.99         1.29 o                         
  15   4   4         36.25         44.38         1.52 o                         
  16   4   4          2.12          1.55         1.11 o                         
  17   4   4         24.63         51.67         1.69 o                         
  18   4   4         36.57         33.86         4.24 o                         
 -16   5   4         78.63         42.16         6.43 o                         
 -15   5   4         82.06         82.30         2.91 o                         
 -14   5   4         22.86         20.19         1.49 o                         
 -13   5   4        560.26        599.26         7.12 o                         
 -12   5   4       1212.04       1269.45        16.06 o                         
 -11   5   4        620.24        592.94         7.70 o                         
 -10   5   4        154.74        151.55         2.93 o                         
  -9   5   4          5.76          4.15         0.98 o                         
  -8   5   4        168.08        136.86         5.19 o                         
  -7   5   4          2.08          2.28         2.04 o                         
  -6   5   4       2315.89       2143.99        53.34 o                         
  -5   5   4        238.16        230.55         6.84 o                         
  -4   5   4         33.16         61.07         5.03 o                         
  -3   5   4       5392.12       5537.21       182.03 o                         
  -2   5   4       1027.47        941.03        92.21 o                         
  -1   5   4        593.91        517.90        20.01 o                         
   0   5   4        379.42        427.50         8.79 o                         
   1   5   4        138.38        143.15         6.88 o                         
   2   5   4       2205.11       2379.72        45.62 o                         
   3   5   4       1398.46       1273.21        37.85 o                         
   4   5   4        240.15        247.42         9.72 o                         
   5   5   4       1301.36       1355.42        25.62 o                         
   6   5   4       1028.40       1170.85        38.42 o                         
   7   5   4       8424.56       7875.06       181.84 o                         
   8   5   4       3278.45       3215.57        63.49 o                         
   9   5   4        883.62        910.03        21.92 o                         
  10   5   4         40.04         55.82         3.74 o                         
  11   5   4         17.16         18.70         2.35 o                         
  12   5   4        858.82        894.08        11.99 o                         
  13   5   4          0.25         -0.33         1.48 o                         
  14   5   4         76.30         75.11         2.39 o                         
  15   5   4          7.85         12.66         1.18 o                         
  16   5   4       1015.11       1126.18        13.66 o                         
  17   5   4        115.70        138.41         2.81 o                         
  18   5   4        288.80        292.39         9.61 o                         
 -15   6   4        120.42         97.19         3.43 o                         
 -14   6   4         10.65         10.92         1.12 o                         
 -13   6   4          8.68         10.53         1.35 o                         
 -12   6   4         97.65        117.89         2.75 o                         
 -11   6   4        193.36        164.30         3.47 o                         
 -10   6   4        742.76        742.32        11.34 o                         
  -9   6   4       2649.75       2535.24        22.77 o                         
  -8   6   4        848.63        801.46         8.00 o                         
  -7   6   4        279.86        260.97         9.88 o                         
  -6   6   4       1714.63       1618.98        41.95 o                         
  -5   6   4        482.57        457.95        11.71 o                         
  -4   6   4       1099.43        977.37        21.32 o                         
  -3   6   4       2081.79       2194.57        77.50 o                         
  -2   6   4        921.22        832.57        33.80 o                         
  -1   6   4       1080.99       1056.26        21.31 o                         
   0   6   4        767.66        705.99        14.30 o                         
   1   6   4        486.75        407.97        10.79 o                         
   2   6   4        291.44        212.25         5.59 o                         
   3   6   4          5.20          2.80         1.48 o                         
   4   6   4       3953.14       3993.71        67.38 o                         
   5   6   4        183.55        175.50         6.98 o                         
   6   6   4        883.61        904.78        22.54 o                         
   7   6   4       1397.96       1378.46        31.45 o                         
   8   6   4        146.44        128.01         5.35 o                         
   9   6   4        544.63        489.70        15.58 o                         
  10   6   4         32.39         44.43         1.58 o                         
  11   6   4       1232.27       1268.63        13.56 o                         
  12   6   4        363.62        385.73         5.19 o                         
  13   6   4         55.90         63.58         2.05 o                         
  14   6   4        204.23        226.89         3.73 o                         
  15   6   4         48.74         62.96         2.11 o                         
  16   6   4         45.46         64.08         1.96 o                         
  17   6   4        175.55        197.88        17.85 o                         
  18   6   4         65.26         75.40         4.00 o                         
 -15   7   4         11.87         10.18         3.38 o                         
 -14   7   4         77.37         93.10         2.01 o                         
 -13   7   4        764.29        828.15        11.46 o                         
 -12   7   4         10.93         14.15         1.49 o                         
 -11   7   4        191.57        183.66         3.82 o                         
 -10   7   4       2796.92       2828.96        31.27 o                         
  -9   7   4         61.97         66.43         1.88 o                         
  -8   7   4        312.39        300.16         5.01 o                         
  -7   7   4       1040.85        977.10        13.37 o                         
  -6   7   4        530.94        510.62        16.06 o                         
  -5   7   4        101.87        103.47         8.13 o                         
  -4   7   4         79.57         71.18         3.64 o                         
  -3   7   4        979.77       1039.54        41.89 o                         
  -2   7   4        184.87        157.60         8.75 o                         
  -1   7   4         23.09         41.00         3.42 o                         
   0   7   4       1192.53       1338.24        28.86 o                         
   1   7   4       4888.25       4832.50        79.27 o                         
   2   7   4         92.38         97.10         3.78 o                         
   3   7   4        975.37        767.54        14.21 o                         
   4   7   4        805.39        810.84        17.16 o                         
   5   7   4        630.88        653.64        15.01 o                         
   6   7   4        296.18        226.07         9.29 o                         
   7   7   4         83.70         62.16         4.14 o                         
   8   7   4        148.23        131.25         5.91 o                         
   9   7   4       1815.77       1800.27        34.83 o                         
  10   7   4       3523.11       3424.54        35.88 o                         
  11   7   4        140.91        143.08         2.81 o                         
  12   7   4        556.11        534.97         6.35 o                         
  13   7   4         34.67         25.42         1.49 o                         
  14   7   4         27.06         26.75         1.57 o                         
  15   7   4         55.32         64.97         2.05 o                         
  16   7   4         62.26         75.29         2.00 o                         
  17   7   4          1.61          1.34         0.98 o                         
  18   7   4         84.10         92.51         3.07 o                         
 -14   8   4        212.73        209.15         3.44 o                         
 -13   8   4        330.31        364.16         5.69 o                         
 -12   8   4        162.11        166.07         2.84 o                         
 -11   8   4        492.68        503.95         8.20 o                         
 -10   8   4        280.14        265.85         4.61 o                         
  -9   8   4       1042.74        995.46        11.48 o                         
  -8   8   4       1848.98       1724.61        20.20 o                         
  -7   8   4         28.26         21.31         1.47 o                         
  -6   8   4       2252.11       2050.02        23.22 o                         
  -5   8   4       1532.35       1347.67        35.83 o                         
  -4   8   4         71.49         41.32         3.03 o                         
  -3   8   4       1601.48       1467.56        93.25 o                         
  -2   8   4        280.80        247.45        13.23 o                         
  -1   8   4        220.51        184.16         7.22 o                         
   0   8   4       5392.92       5859.13       112.49 o                         
   1   8   4       5737.01       6347.60       124.41 o                         
   2   8   4        883.75        813.77        16.08 o                         
   3   8   4        274.98        246.36         6.74 o                         
   4   8   4        360.33        423.23        11.02 o                         
   5   8   4       7314.95       6800.84       113.24 o                         
   6   8   4        114.70        116.50         5.82 o                         
   7   8   4        108.10         89.31         5.42 o                         
   8   8   4         88.27         79.19         3.55 o                         
   9   8   4         94.71         83.85         3.11 o                         
  10   8   4        855.85        804.13         9.76 o                         
  11   8   4         51.68         47.52         3.11 o                         
  12   8   4        472.55        462.73         6.99 o                         
  13   8   4          0.08          0.42         1.18 o                         
  14   8   4         33.07         31.54         1.70 o                         
  15   8   4         22.67         32.57         1.65 o                         
  16   8   4        399.58        466.09         6.64 o                         
  17   8   4         12.78         14.39         1.15 o                         
  18   8   4         63.46         55.63         1.92 o                         
 -13   9   4          1.60         -0.08         0.60 o                         
 -12   9   4          1.07          3.44         1.01 o                         
 -11   9   4          4.05          6.06         1.34 o                         
 -10   9   4        225.61        228.96         4.09 o                         
  -9   9   4        168.43        151.43         2.98 o                         
  -8   9   4       1130.41       1020.06        11.20 o                         
  -7   9   4       3932.87       3730.95        39.44 o                         
  -6   9   4        279.67        268.24         4.01 o                         
  -5   9   4        582.41        613.73         6.80 o                         
  -4   9   4       3223.59       3091.41        32.89 o                         
  -3   9   4         22.84         17.71         5.71 o                         
  -2   9   4         32.83         39.99         5.86 o                         
  -1   9   4       1962.61       1918.67        41.22 o                         
   0   9   4        131.43        133.92         6.68 o                         
   1   9   4       1517.52       1626.47        35.71 o                         
   2   9   4         77.63         68.40         4.30 o                         
   3   9   4       1977.90       2066.33        54.22 o                         
   4   9   4          8.42          3.47         3.22 o                         
   5   9   4        872.27        891.06        22.62 o                         
   6   9   4       1422.81       1263.11        26.29 o                         
   7   9   4        754.39        726.34        17.94 o                         
   8   9   4        519.65        455.68        13.58 o                         
   9   9   4       1077.58       1010.66        12.31 o                         
  10   9   4        334.65        332.70         6.99 o                         
  11   9   4        292.23        279.26         5.67 o                         
  12   9   4          5.39          1.82         1.19 o                         
  13   9   4         19.20         14.96         1.40 o                         
  14   9   4        188.16        203.87         3.98 o                         
  15   9   4        341.12        404.99         6.08 o                         
  16   9   4         22.80         18.43         1.15 o                         
  17   9   4          5.18          4.41         0.92 o                         
 -12  10   4         30.13         26.67         1.22 o                         
 -11  10   4        329.59        368.99         5.13 o                         
 -10  10   4        207.64        201.76         4.13 o                         
  -9  10   4       1109.50       1117.32        16.13 o                         
  -8  10   4        307.38        304.33         5.40 o                         
  -7  10   4         23.09         25.32         1.48 o                         
  -6  10   4        656.36        624.42         6.06 o                         
  -5  10   4        486.52        474.42         4.65 o                         
  -4  10   4       1647.64       1580.75        17.25 o                         
  -3  10   4       1115.49       1029.68         7.51 o                         
  -2  10   4        884.62        853.78        11.66 o                         
  -1  10   4       1135.31       1130.43        35.42 o                         
   0  10   4        129.34        122.30         6.93 o                         
   1  10   4       2159.60       2055.38        44.93 o                         
   2  10   4          3.67          7.08         2.80 o                         
   3  10   4         27.04         16.19         3.39 o                         
   4  10   4         31.29         22.74         3.90 o                         
   5  10   4          8.07          2.35         2.23 o                         
   6  10   4        397.32        353.70        11.32 o                         
   7  10   4        638.90        533.19        10.52 o                         
   8  10   4       1823.48       1741.04        22.91 o                         
   9  10   4         28.67         20.40         1.65 o                         
  10  10   4       1353.66       1312.11        20.91 o                         
  11  10   4         77.53         72.94         2.16 o                         
  12  10   4        210.56        194.18         4.42 o                         
  13  10   4          9.07         11.16         1.28 o                         
  14  10   4         21.30         29.38         1.44 o                         
  15  10   4        125.81        139.23         3.73 o                         
  16  10   4         15.06          8.73         1.16 o                         
  17  10   4          7.65          8.17         0.98 o                         
 -11  11   4        346.04        363.08         7.79 o                         
 -10  11   4         13.60         16.19         2.02 o                         
  -9  11   4         91.56         84.82         2.43 o                         
  -8  11   4         17.85         25.43         1.70 o                         
  -7  11   4        309.54        306.56         4.88 o                         
  -6  11   4         33.76         31.11         1.39 o                         
  -5  11   4        376.56        360.23         4.34 o                         
  -4  11   4        252.27        242.37         2.64 o                         
  -3  11   4         51.35         32.53         1.04 o                         
  -2  11   4       1921.50       1902.45        17.60 o                         
  -1  11   4       2492.67       2419.34        16.24 o                         
   0  11   4         17.01         19.45         0.93 o                         
   1  11   4         33.33         30.14         1.13 o                         
   2  11   4       1390.31       1520.90        19.94 o                         
   3  11   4         62.31         63.46         2.15 o                         
   4  11   4         30.21         33.52         1.86 o                         
   5  11   4        203.72        167.93         3.09 o                         
   6  11   4        117.42        103.94         3.47 o                         
   7  11   4       1611.59       1516.19        24.50 o                         
   8  11   4         24.18         15.53         1.39 o                         
   9  11   4        528.36        536.53        11.26 o                         
  10  11   4        517.46        479.06        12.19 o                         
  11  11   4         37.78         38.57         2.13 o                         
  12  11   4        973.76        945.43        19.63 o                         
  13  11   4         35.44         34.51         1.53 o                         
  14  11   4         48.65         49.39         2.09 o                         
  15  11   4        628.94        666.63        11.15 o                         
  16  11   4        247.43        239.81         4.56 o                         
  17  11   4        374.56        316.46        10.95 o                         
 -10  12   4          4.82          4.29         1.24 o                         
  -9  12   4          0.13          3.39         1.38 o                         
  -8  12   4        295.04        312.32         5.01 o                         
  -7  12   4        149.39        148.22         3.28 o                         
  -6  12   4          1.68          7.08         1.58 o                         
  -5  12   4        332.34        350.27         4.63 o                         
  -4  12   4        194.08        187.60         2.69 o                         
  -3  12   4          2.03          3.14         0.82 o                         
  -2  12   4        705.61        670.94         6.24 o                         
  -1  12   4        144.01        134.76         1.81 o                         
   0  12   4         52.04         46.50         1.18 o                         
   1  12   4       3492.11       3405.59        31.40 o                         
   2  12   4       1239.86       1246.05        13.45 o                         
   3  12   4         14.64         19.83         0.95 o                         
   4  12   4        662.07        678.35         7.05 o                         
   5  12   4         24.33         26.70         1.32 o                         
   6  12   4        661.17        629.67         8.58 o                         
   7  12   4        189.95        174.79         3.98 o                         
   8  12   4        324.99        325.16        13.30 o                         
   9  12   4        354.28        367.58        11.34 o                         
  10  12   4         61.75         42.26         3.81 o                         
  11  12   4         38.51         32.89         2.15 o                         
  12  12   4          2.71          1.77         1.16 o                         
  13  12   4         12.91         10.98         1.17 o                         
  14  12   4          3.76          1.58         1.02 o                         
  15  12   4          3.56          4.40         0.94 o                         
  16  12   4          1.74         -0.30         0.79 o                         
  -9  13   4         27.12         21.98         1.31 o                         
  -8  13   4        449.08        438.43        11.95 o                         
  -7  13   4         50.93         58.60         2.79 o                         
  -6  13   4         61.89         63.51         2.30 o                         
  -5  13   4        129.91        137.90         4.19 o                         
  -4  13   4        192.83        192.74         4.06 o                         
  -3  13   4         35.88         32.94         1.15 o                         
  -2  13   4        680.11        710.05         8.16 o                         
  -1  13   4          4.17          2.83         0.81 o                         
   0  13   4          0.33         -0.47         0.77 o                         
   1  13   4        672.91        753.49         6.73 o                         
   2  13   4        719.19        680.32         8.05 o                         
   3  13   4        190.35        187.69         2.49 o                         
   4  13   4         29.11         26.24         1.03 o                         
   5  13   4         31.76         30.24         1.44 o                         
   6  13   4        455.43        468.06         7.23 o                         
   7  13   4         95.62         84.98         3.97 o                         
   8  13   4        524.05        558.99        12.27 o                         
   9  13   4        383.67        378.17        12.19 o                         
  10  13   4         73.26         73.14         2.87 o                         
  11  13   4        428.69        423.68         8.29 o                         
  12  13   4          2.20          1.02         1.20 o                         
  13  13   4         37.17         37.82         1.77 o                         
  14  13   4         23.11         24.49         1.55 o                         
  15  13   4          4.15          4.68         1.18 o                         
  -8  14   4        203.75        188.02        16.47 o                         
  -7  14   4         35.37         33.58         9.04 o                         
  -6  14   4         32.26         45.46         2.60 o                         
  -5  14   4          3.90          3.26         1.69 o                         
  -4  14   4        355.07        410.95         9.37 o                         
  -3  14   4        450.39        470.88         8.17 o                         
  -2  14   4        642.38        669.12         7.42 o                         
  -1  14   4          1.72          1.78         0.94 o                         
   0  14   4         10.33         11.94         0.86 o                         
   1  14   4         13.06         15.43         0.97 o                         
   2  14   4       1162.01       1225.00        13.35 o                         
   3  14   4         23.20         19.49         0.94 o                         
   4  14   4        429.04        423.47         4.52 o                         
   5  14   4         25.91         18.00         1.22 o                         
   6  14   4        441.15        387.92         7.46 o                         
   7  14   4          0.15         -1.34         1.34 o                         
   8  14   4         66.29         55.27         2.37 o                         
   9  14   4         12.66          7.08         1.72 o                         
  10  14   4        655.51        635.76        10.46 o                         
  11  14   4        514.56        526.63        11.47 o                         
  12  14   4          0.69          0.27         1.00 o                         
  13  14   4         49.85         58.51         2.89 o                         
  14  14   4          8.17          4.74         1.10 o                         
  15  14   4         12.16          7.90         1.14 o                         
  -5  15   4         23.40         22.83         2.29 o                         
  -4  15   4         11.03         10.35         3.19 o                         
  -3  15   4         18.15         13.61         3.52 o                         
  -2  15   4        128.80        132.56         4.57 o                         
  -1  15   4        152.73        174.87         4.51 o                         
   0  15   4        248.81        263.10         3.69 o                         
   1  15   4         83.23         80.32         1.77 o                         
   2  15   4         79.80         73.20         1.55 o                         
   3  15   4          0.48          0.01         1.04 o                         
   4  15   4          0.55         -0.95         1.25 o                         
   5  15   4        137.86        140.47         2.68 o                         
   6  15   4          1.58          1.60         1.27 o                         
   7  15   4        611.45        628.19         8.19 o                         
   8  15   4        110.20        115.52         3.16 o                         
   9  15   4         67.91         76.38         3.57 o                         
  10  15   4          0.26         -0.33         1.42 o                         
  11  15   4        219.80        214.24         4.40 o                         
  12  15   4         32.36         26.53         1.34 o                         
  13  15   4        210.50        167.18         4.80 o                         
  14  15   4        108.31         64.07         2.76 o                         
  -1  16   4         71.32        101.49         5.62 o                         
   0  16   4         49.21         54.20         1.89 o                         
   1  16   4          1.29          1.39         1.18 o                         
   2  16   4          6.19         11.17         1.33 o                         
   3  16   4          9.61         10.74         1.20 o                         
   4  16   4         34.51         31.22         1.48 o                         
   5  16   4         94.35        101.13         2.35 o                         
   6  16   4         25.11         24.09         1.52 o                         
   7  16   4        402.14        396.34        11.03 o                         
   8  16   4        176.57        185.88         3.73 o                         
   9  16   4         84.82         79.90         2.84 o                         
  10  16   4         18.40         15.38         1.24 o                         
  11  16   4         20.05         16.32         1.65 o                         
  12  16   4          7.47          3.20         0.81 o                         
   1  17   4        229.34        284.27         6.39 o                         
   2  17   4         16.21         29.57         1.53 o                         
   3  17   4          0.50          0.78         1.39 o                         
   4  17   4         14.20         16.69         1.72 o                         
   5  17   4         35.60         33.39         1.94 o                         
   6  17   4          4.43          3.55         1.44 o                         
   7  17   4          7.65          8.87         1.10 o                         
   8  17   4        257.81        238.12         5.13 o                         
   9  17   4         23.06         23.86         1.47 o                         
  10  17   4         58.27         48.17         2.67 o                         
   3  18   4        170.41        163.85         6.28 o                         
   4  18   4          8.28         11.42         1.81 o                         
   6  18   4         12.32          4.86         1.62 o                         
   7  18   4          4.07          4.04         0.97 o                         
  -8 -14   5        172.23        102.63         4.00 o                         
  -7 -14   5          0.42          0.18         0.81 o                         
  -6 -14   5         33.49         26.57         1.16 o                         
  -5 -14   5          2.54          4.30         1.24 o                         
  -4 -14   5         74.78         77.05         2.79 o                         
  -3 -14   5         95.98         88.04         3.02 o                         
  -2 -14   5         11.49         16.09         2.38 o                         
  -1 -14   5        275.79        294.64         5.38 o                         
   0 -14   5        254.86        234.73         6.24 o                         
 -10 -13   5         64.58         53.50         1.25 o                         
  -9 -13   5        124.29         96.96         1.82 o                         
  -8 -13   5          0.82          0.08         0.70 o                         
  -7 -13   5         60.41         48.94         1.24 o                         
  -6 -13   5        255.29        265.51         3.96 o                         
  -5 -13   5         25.05         20.25         0.96 o                         
  -4 -13   5          3.02          2.18         0.89 o                         
  -3 -13   5        212.13        249.48         3.90 o                         
  -2 -13   5         40.22         37.51         1.23 o                         
  -1 -13   5        283.90        335.03         5.71 o                         
   0 -13   5         10.82         11.02         1.45 o                         
   1 -13   5          9.09          7.02         1.41 o                         
   2 -13   5        318.35        311.28         5.77 o                         
   3 -13   5          0.87          1.29         0.83 o                         
 -12 -12   5         86.89         76.32         8.95 o                         
 -11 -12   5        295.74        241.89         8.47 o                         
 -10 -12   5        167.47        134.58         3.97 o                         
  -9 -12   5          5.33          2.40         0.97 o                         
  -8 -12   5        311.46        320.35         6.88 o                         
  -7 -12   5         89.84         91.68         2.87 o                         
  -6 -12   5         31.05         23.98         1.09 o                         
  -5 -12   5        289.71        286.74         5.83 o                         
  -4 -12   5         58.48         52.56         1.28 o                         
  -3 -12   5        266.11        287.00         3.90 o                         
  -2 -12   5         87.85        104.90         2.17 o                         
  -1 -12   5         12.77         15.19         0.98 o                         
   0 -12   5          2.13          2.63         0.93 o                         
   1 -12   5          0.24          0.20         1.29 o                         
   2 -12   5         68.37         73.33         2.28 o                         
   3 -12   5         16.11         16.87         1.36 o                         
   4 -12   5        280.49        276.12         6.00 o                         
   5 -12   5        178.07        166.61         6.66 o                         
   6 -12   5          0.95          0.48         1.24 o                         
 -13 -11   5         42.59         31.79         1.61 o                         
 -12 -11   5         44.28         31.23         1.50 o                         
 -11 -11   5        256.15        242.05         5.87 o                         
 -10 -11   5        241.64        242.36         7.72 o                         
  -9 -11   5        158.95        152.74         3.86 o                         
  -8 -11   5         32.20         29.44         1.59 o                         
  -7 -11   5        258.36        259.34         3.88 o                         
  -6 -11   5          2.91          3.58         1.15 o                         
  -5 -11   5        133.10        153.58         2.52 o                         
  -4 -11   5        200.18        196.97         3.75 o                         
  -3 -11   5        236.58        260.18         2.82 o                         
  -2 -11   5        192.82        212.78         2.83 o                         
  -1 -11   5         32.98         43.41         1.21 o                         
   0 -11   5        162.03        189.81         2.48 o                         
   1 -11   5         95.57         99.69         1.79 o                         
   2 -11   5        122.79        122.52         2.75 o                         
   3 -11   5        227.00        246.66         4.52 o                         
   4 -11   5          2.18          0.33         1.16 o                         
   5 -11   5        127.33        115.41         2.64 o                         
   6 -11   5          0.54         -0.51         1.05 o                         
   7 -11   5          0.59         -0.42         1.09 o                         
 -14 -10   5         16.67         13.42         1.24 o                         
 -13 -10   5          8.75         10.13         0.85 o                         
 -12 -10   5         26.86         24.81         1.55 o                         
 -11 -10   5          2.51          4.01         1.19 o                         
 -10 -10   5         47.78         40.31         2.95 o                         
  -9 -10   5        905.73        854.05        15.27 o                         
  -8 -10   5        217.71        191.73         3.92 o                         
  -7 -10   5         39.47         32.98         1.72 o                         
  -6 -10   5          7.15         10.08         1.31 o                         
  -5 -10   5        268.43        320.18         3.93 o                         
  -4 -10   5          1.83          6.93         1.03 o                         
  -3 -10   5        587.86        609.35         5.87 o                         
  -2 -10   5        575.70        587.54         6.01 o                         
  -1 -10   5         11.68         10.94         0.88 o                         
   0 -10   5         65.97         79.81         1.49 o                         
   1 -10   5         14.01         20.40         1.00 o                         
   2 -10   5         46.29         45.86         1.31 o                         
   3 -10   5        172.25        178.10         3.33 o                         
   4 -10   5         37.34         27.16         1.64 o                         
   5 -10   5         61.29         67.47         1.90 o                         
   6 -10   5         14.11         12.06         1.74 o                         
   7 -10   5          1.06         -0.12         1.33 o                         
   8 -10   5          0.21         -0.57         1.23 o                         
   9 -10   5          4.34          0.90         1.19 o                         
 -15  -9   5         55.46         43.74         3.86 o                         
 -14  -9   5         26.07         29.10         1.37 o                         
 -13  -9   5         56.53         56.29         2.75 o                         
 -12  -9   5         65.02         63.28         2.33 o                         
 -11  -9   5        286.47        299.18         8.16 o                         
 -10  -9   5         96.03        105.82         4.03 o                         
  -9  -9   5        362.77        339.09         9.24 o                         
  -8  -9   5        562.16        552.14         8.03 o                         
  -7  -9   5          0.69          0.56         1.23 o                         
  -6  -9   5         34.65         35.31         1.62 o                         
  -5  -9   5         14.62         14.90         1.44 o                         
  -4  -9   5          6.77          9.03         1.14 o                         
  -3  -9   5       1221.96       1312.02        12.59 o                         
  -2  -9   5         72.38         79.22         1.84 o                         
  -1  -9   5        469.82        467.21         4.38 o                         
   0  -9   5         44.87         49.04         1.20 o                         
   1  -9   5         44.84         52.52         1.25 o                         
   2  -9   5         77.26         80.64         1.61 o                         
   3  -9   5        175.69        193.42         2.78 o                         
   4  -9   5         58.17         55.97         1.85 o                         
   5  -9   5        595.11        595.93         8.92 o                         
   6  -9   5         44.35         48.14         1.72 o                         
   7  -9   5        480.36        518.83         7.43 o                         
   8  -9   5        356.67        385.06         9.53 o                         
   9  -9   5         13.86         10.87         1.75 o                         
  10  -9   5        182.51        152.84         6.43 o                         
 -15  -8   5         41.19         40.18         2.09 o                         
 -14  -8   5         71.34         74.90         3.36 o                         
 -13  -8   5         95.63         98.86         5.16 o                         
 -12  -8   5         14.28         13.27         1.35 o                         
 -11  -8   5        361.11        336.00        14.31 o                         
 -10  -8   5        235.31        213.88         6.40 o                         
  -9  -8   5        728.15        697.97         9.75 o                         
  -8  -8   5         15.53         13.32         1.22 o                         
  -7  -8   5        946.94        895.21        10.82 o                         
  -6  -8   5       2337.40       2347.41        28.14 o                         
  -5  -8   5        354.74        368.97         5.50 o                         
  -4  -8   5        173.69        180.19         4.20 o                         
  -3  -8   5        276.95        282.07         3.97 o                         
  -2  -8   5       1886.36       2020.24        27.65 o                         
  -1  -8   5          3.84          3.54         1.00 o                         
   0  -8   5        701.82        700.62         5.51 o                         
   1  -8   5        408.00        415.02         3.72 o                         
   2  -8   5         53.63         58.43         1.32 o                         
   3  -8   5        142.46        134.48         2.01 o                         
   4  -8   5        163.45        157.12         2.37 o                         
   5  -8   5          1.03          1.55         1.08 o                         
   6  -8   5          3.38          3.00         1.42 o                         
   7  -8   5        171.16        180.62         3.45 o                         
   8  -8   5        416.82        415.72         6.76 o                         
   9  -8   5          2.94          1.86         1.23 o                         
  10  -8   5        614.20        631.15         9.05 o                         
  11  -8   5         19.61         22.96         2.00 o                         
 -16  -7   5         23.73         24.91         1.55 o                         
 -15  -7   5         42.71         44.50         2.12 o                         
 -14  -7   5         14.36         17.23         1.96 o                         
 -13  -7   5        185.40        200.57        10.39 o                         
 -12  -7   5        276.20        293.32         7.82 o                         
 -11  -7   5         40.74         35.44         2.56 o                         
 -10  -7   5        166.36        170.76         4.34 o                         
  -9  -7   5         42.57         40.97         3.14 o                         
  -8  -7   5         52.04         49.67         1.82 o                         
  -7  -7   5        213.99        220.10         3.73 o                         
  -6  -7   5         61.29         65.20         1.87 o                         
  -5  -7   5         19.62         24.57         1.24 o                         
  -4  -7   5        107.95         85.99         2.11 o                         
  -3  -7   5        225.51        235.16         3.85 o                         
  -2  -7   5        232.04        262.07         4.46 o                         
  -1  -7   5        752.82        802.57        12.10 o                         
   0  -7   5         40.81         29.84         1.12 o                         
   1  -7   5         92.60         91.20         1.73 o                         
   2  -7   5         95.02         92.76         1.45 o                         
   3  -7   5        586.64        587.40         5.05 o                         
   4  -7   5         35.73         33.51         1.16 o                         
   5  -7   5         38.65         44.33         1.66 o                         
   6  -7   5         12.43         13.79         1.52 o                         
   7  -7   5          1.36          2.35         1.39 o                         
   8  -7   5        365.31        352.10         5.10 o                         
   9  -7   5          2.05          3.79         1.19 o                         
  10  -7   5        248.96        269.68         4.14 o                         
  11  -7   5          0.22          1.33         1.44 o                         
  12  -7   5        123.75        117.67         5.33 o                         
 -16  -6   5         56.52         56.24         2.10 o                         
 -15  -6   5          0.92         -0.57         1.07 o                         
 -14  -6   5        119.92        123.32         2.86 o                         
 -13  -6   5         23.67         16.39         1.66 o                         
 -12  -6   5        660.34        702.26        12.11 o                         
 -11  -6   5        150.36        142.62         4.86 o                         
 -10  -6   5       1865.61       1844.23        54.01 o                         
  -9  -6   5        113.56        106.73         4.58 o                         
  -8  -6   5          5.07          7.06         1.67 o                         
  -7  -6   5        230.05        218.13         5.04 o                         
  -6  -6   5        978.81        989.49        15.87 o                         
  -5  -6   5        234.40        293.34         6.55 o                         
  -4  -6   5        490.20        505.45        10.12 o                         
  -3  -6   5        412.40        454.91         8.74 o                         
  -2  -6   5        106.30        116.05         3.86 o                         
  -1  -6   5         71.19         92.65         6.05 o                         
   0  -6   5          5.70          8.65         1.80 o                         
   1  -6   5         16.84         20.53         2.04 o                         
   2  -6   5        601.60        575.42        11.77 o                         
   3  -6   5       1152.85       1084.00         9.54 o                         
   4  -6   5        141.36        128.88         1.79 o                         
   5  -6   5        896.65        897.09        12.97 o                         
   6  -6   5          0.31          2.01         1.27 o                         
   7  -6   5        323.19        317.87         5.52 o                         
   8  -6   5         26.14         30.82         1.76 o                         
   9  -6   5         14.22          9.49         1.51 o                         
  10  -6   5        384.95        399.80         6.27 o                         
  11  -6   5          2.29          2.59         1.35 o                         
  12  -6   5          0.11          0.71         1.03 o                         
  13  -6   5        259.90        201.36        11.57 o                         
 -17  -5   5          7.83          4.67         1.14 o                         
 -16  -5   5        525.82        541.58        55.31 o                         
 -15  -5   5        326.98        378.23         9.76 o                         
 -14  -5   5        654.25        703.82        14.23 o                         
 -13  -5   5        143.26        146.23         2.77 o                         
 -12  -5   5         62.31         67.66         3.04 o                         
 -11  -5   5        241.91        253.16         4.99 o                         
 -10  -5   5       1045.01       1038.46        21.91 o                         
  -9  -5   5       1195.58       1167.23        25.37 o                         
  -8  -5   5        339.44        358.80         7.19 o                         
  -7  -5   5         13.06         10.21         1.70 o                         
  -6  -5   5        279.65        296.88         6.41 o                         
  -5  -5   5        133.32        140.70         4.06 o                         
  -4  -5   5         55.92         76.69         2.94 o                         
  -3  -5   5        868.55        923.80        15.52 o                         
  -2  -5   5         47.15         72.13         2.85 o                         
  -1  -5   5       1069.95       1161.57        27.55 o                         
   0  -5   5         78.95         74.83         2.92 o                         
   1  -5   5       3694.26       3841.43        49.00 o                         
   2  -5   5        459.82        461.77         8.62 o                         
   3  -5   5       1007.02        998.91        16.66 o                         
   4  -5   5        129.23        111.30         4.30 o                         
   5  -5   5        141.26        124.59         2.34 o                         
   6  -5   5        131.73        121.40         3.57 o                         
   7  -5   5        155.90        156.16         6.31 o                         
   8  -5   5         23.95         20.22         2.32 o                         
   9  -5   5          1.11          1.72         1.97 o                         
  10  -5   5        711.44        711.47        10.72 o                         
  11  -5   5        300.26        298.68         5.13 o                         
  12  -5   5          7.86          9.15         1.32 o                         
  13  -5   5          7.83          1.57         1.35 o                         
  14  -5   5          0.39         -0.95         1.71 o                         
 -17  -4   5         27.67         28.67         4.38 o                         
 -16  -4   5         47.95         53.85         1.45 o                         
 -15  -4   5          6.34          7.15         1.09 o                         
 -14  -4   5        188.16        201.32         3.89 o                         
 -13  -4   5         56.48         57.09         1.90 o                         
 -12  -4   5        253.12        246.18         4.44 o                         
 -11  -4   5        163.33        157.30         3.25 o                         
 -10  -4   5        496.95        491.11         8.79 o                         
  -9  -4   5       1004.13       1002.03        16.08 o                         
  -8  -4   5        128.47        135.57        17.09 o                         
  -7  -4   5        591.00        583.74        14.65 o                         
  -6  -4   5        195.52        205.56         5.04 o                         
  -5  -4   5        194.57        244.31         5.93 o                         
  -4  -4   5        590.41        685.83        12.46 o                         
  -3  -4   5       5252.03       6029.55        88.75 o                         
  -2  -4   5       7371.15       9031.82       120.05 o                         
  -1  -4   5       7416.98       8838.78       117.00 o                         
   0  -4   5        270.31        331.58         8.51 o                         
   1  -4   5         58.43        108.05         5.90 o                         
   2  -4   5       1265.41       1404.86        23.83 o                         
   3  -4   5       2166.46       2156.15        33.54 o                         
   4  -4   5          8.62          3.50         1.38 o                         
   5  -4   5         32.25         39.39         2.95 o                         
   6  -4   5        188.47        173.26         6.12 o                         
   7  -4   5         82.67         74.85         3.06 o                         
   8  -4   5         60.71         57.92         2.92 o                         
   9  -4   5        260.23        261.65         5.55 o                         
  10  -4   5         79.39         74.87         4.22 o                         
  11  -4   5         14.66         17.33         1.63 o                         
  12  -4   5         61.31         60.65         2.02 o                         
  13  -4   5         87.39         97.72         4.39 o                         
  14  -4   5          1.32          3.24         1.02 o                         
 -17  -3   5         12.99          6.66         2.19 o                         
 -16  -3   5         11.10         13.38         1.13 o                         
 -15  -3   5         40.28         49.18         1.52 o                         
 -14  -3   5        197.14        224.29         3.83 o                         
 -13  -3   5        404.75        408.32         6.04 o                         
 -12  -3   5         20.04         26.49         1.56 o                         
 -11  -3   5        476.05        498.60         7.08 o                         
 -10  -3   5          3.36          2.72         1.12 o                         
  -9  -3   5        662.07        613.15        14.47 o                         
  -8  -3   5        641.94        679.00        27.04 o                         
  -7  -3   5          2.30          3.50         2.04 o                         
  -6  -3   5        209.97        207.83         4.81 o                         
  -5  -3   5          3.57         11.10         2.40 o                         
  -4  -3   5        647.73        859.13        16.47 o                         
  -3  -3   5        168.43        227.54         6.73 o                         
  -2  -3   5       3282.17       3900.03        64.87 o                         
  -1  -3   5       1893.34       2318.41        37.13 o                         
   0  -3   5      16935.80      19526.88       361.94 o                         
   1  -3   5        565.43        733.33        14.37 o                         
   2  -3   5       1453.62       1475.77        24.63 o                         
   3  -3   5        304.17        305.42         8.05 o                         
   4  -3   5        196.65        199.32         6.31 o                         
   5  -3   5         67.43         57.56         7.24 o                         
   6  -3   5        110.03        105.77         7.43 o                         
   7  -3   5        124.60         98.68         7.66 o                         
   8  -3   5       2427.45       2390.58        39.93 o                         
   9  -3   5        178.54        173.97         4.02 o                         
  10  -3   5        695.52        713.61        12.21 o                         
  11  -3   5        187.23        176.38         4.38 o                         
  12  -3   5          5.97          6.30         1.38 o                         
  13  -3   5        153.99        191.75         3.58 o                         
  14  -3   5        113.58        112.29         2.40 o                         
  15  -3   5        252.91        237.29         7.52 o                         
 -17  -2   5        442.14        448.07        17.47 o                         
 -16  -2   5          0.60          1.31         1.03 o                         
 -15  -2   5         22.15         31.16         1.57 o                         
 -14  -2   5         62.81         64.68         1.87 o                         
 -13  -2   5        139.76        142.23         2.84 o                         
 -12  -2   5        526.39        555.92         7.78 o                         
 -11  -2   5         42.04         43.56         1.90 o                         
 -10  -2   5         21.46         22.48         1.41 o                         
  -9  -2   5        272.76        266.00        11.42 o                         
  -8  -2   5         80.01         61.58         5.14 o                         
  -7  -2   5       1440.10       1376.95        26.19 o                         
  -6  -2   5          4.19          3.69         1.98 o                         
  -5  -2   5          1.73          9.67         2.08 o                         
  -4  -2   5       3922.81       4551.28        76.10 o                         
  -3  -2   5        558.18        653.35        12.81 o                         
  -2  -2   5         13.25         28.86         2.86 o                         
  -1  -2   5       2153.19       2584.05        40.31 o                         
   0  -2   5       7177.95       8206.93       154.53 o                         
   1  -2   5         28.55         49.12         3.46 o                         
   2  -2   5       1062.56       1240.82        23.84 o                         
   3  -2   5         62.24        101.66         5.86 o                         
   4  -2   5        880.69        997.79        16.72 o                         
   5  -2   5        109.16        135.01         3.99 o                         
   6  -2   5       2855.40       2723.79        71.39 o                         
   7  -2   5        579.63        582.75        22.85 o                         
   8  -2   5       1058.69       1137.22        40.75 o                         
   9  -2   5        243.45        234.89         6.71 o                         
  10  -2   5         20.62         23.10         2.00 o                         
  11  -2   5        318.43        307.65         6.81 o                         
  12  -2   5       1291.02       1265.42        20.81 o                         
  13  -2   5         20.99         17.30         1.58 o                         
  14  -2   5        210.68        202.04         3.55 o                         
  15  -2   5          7.95          6.15         1.04 o                         
  16  -2   5         86.07         63.16         2.86 o                         
 -17  -1   5         24.40         23.42         1.47 o                         
 -16  -1   5         71.99         61.75         2.06 o                         
 -15  -1   5          2.90          2.70         1.18 o                         
 -14  -1   5          9.34          7.73         1.23 o                         
 -13  -1   5        357.69        371.66         5.61 o                         
 -12  -1   5        117.42        117.15         2.71 o                         
 -11  -1   5       1819.27       1855.90        21.00 o                         
 -10  -1   5          6.20          4.98         1.05 o                         
  -9  -1   5        170.09        135.23        10.33 o                         
  -8  -1   5         68.21         71.73         6.24 o                         
  -7  -1   5         62.33         50.95         3.23 o                         
  -6  -1   5        706.61        656.99        16.16 o                         
  -5  -1   5        176.24        182.99         5.75 o                         
  -4  -1   5        721.66        722.76        14.68 o                         
  -3  -1   5        193.16        251.63         7.87 o                         
  -2  -1   5         46.90         26.48         3.43 o                         
  -1  -1   5       3624.74       3987.77        66.45 o                         
   0  -1   5        195.56        220.41        10.39 o                         
   1  -1   5        860.98       1082.79        20.78 o                         
   2  -1   5       1631.24       1592.38        28.94 o                         
   3  -1   5        894.63        910.19        18.11 o                         
   4  -1   5       4788.45       5120.01        97.71 o                         
   5  -1   5       4702.29       4661.16        69.01 o                         
   6  -1   5         11.61         13.46         3.20 o                         
   7  -1   5       1485.79       1452.92        52.32 o                         
   8  -1   5        397.22        378.42        13.11 o                         
   9  -1   5       1780.47       1652.65        32.87 o                         
  10  -1   5          9.63          7.43         1.93 o                         
  11  -1   5        992.97        911.04        18.35 o                         
  12  -1   5        168.61        176.98         9.33 o                         
  13  -1   5         72.69         82.75         2.69 o                         
  14  -1   5         42.83         48.04         1.83 o                         
  15  -1   5        147.88        133.74         6.07 o                         
  16  -1   5        213.42        212.33        11.00 o                         
 -17   0   5         11.39          6.81         0.83 o                         
 -16   0   5         34.09         41.81         1.94 o                         
 -15   0   5        231.38        253.03         5.02 o                         
 -14   0   5        773.47        885.22        13.00 o                         
 -13   0   5         58.74         71.72         2.30 o                         
 -12   0   5        288.34        279.27         4.65 o                         
 -11   0   5       1151.51       1155.96        14.15 o                         
 -10   0   5         11.35         11.05         1.09 o                         
  -9   0   5       2056.52       1890.10        44.33 o                         
  -8   0   5       1288.58       1307.21        31.10 o                         
  -7   0   5          6.85          6.74         1.27 o                         
  -6   0   5        242.84        297.78         7.46 o                         
  -5   0   5       2036.20       2148.88        36.97 o                         
  -4   0   5       9449.85       9559.86       155.46 o                         
  -3   0   5         76.67         83.97         3.38 o                         
  -2   0   5        158.72        154.37         4.34 o                         
  -1   0   5          1.32          4.22         1.49 o                         
   0   0   5          3.55          4.19         1.79 o                         
   1   0   5        450.56        447.27        19.71 o                         
   2   0   5        958.80       1044.39        19.51 o                         
   3   0   5        360.10        377.19         8.75 o                         
   4   0   5        849.56        727.77        14.50 o                         
   5   0   5       1478.69       1444.34        28.35 o                         
   6   0   5         42.50         36.03         1.88 o                         
   7   0   5       1409.29       1422.68        56.41 o                         
   8   0   5        682.50        669.93        15.52 o                         
   9   0   5        440.95        418.31        14.83 o                         
  10   0   5        159.39        156.06         3.57 o                         
  11   0   5        300.86        283.20         8.11 o                         
  12   0   5        947.29        916.44        15.70 o                         
  13   0   5          2.60          3.68         1.94 o                         
  14   0   5          0.03         -1.41         1.41 o                         
  15   0   5          0.91          1.71         1.14 o                         
  16   0   5         18.18         15.51         1.28 o                         
  17   0   5         42.16         27.80         1.90 o                         
 -17   1   5         62.91         41.65        11.47 o                         
 -16   1   5          0.86         -2.48         2.48 o                         
 -15   1   5        226.54        254.42         5.65 o                         
 -14   1   5        107.79        101.49         2.39 o                         
 -13   1   5          3.11          1.25         1.20 o                         
 -12   1   5         35.50         27.97         1.49 o                         
 -11   1   5        209.75        213.79         4.36 o                         
 -10   1   5       2582.69       2528.09        25.53 o                         
  -9   1   5        143.11        141.16         6.46 o                         
  -8   1   5         47.91         35.84         3.43 o                         
  -7   1   5        292.88        254.12         7.27 o                         
  -6   1   5       2524.71       2736.06        50.66 o                         
  -5   1   5        376.75        362.38         8.83 o                         
  -4   1   5          0.00          5.45         1.36 o                         
  -3   1   5       1397.53       1531.58        35.28 o                         
  -2   1   5         62.80         91.50         4.98 o                         
  -1   1   5        124.87        106.06         8.85 o                         
   0   1   5        115.45        139.20         6.75 o                         
   1   1   5       1181.70       1272.09        26.87 o                         
   2   1   5       7624.02       8146.27       152.49 o                         
   3   1   5       2288.72       2214.03        44.14 o                         
   4   1   5          6.51          4.84         1.59 o                         
   5   1   5        413.17        347.34         8.33 o                         
   6   1   5       1252.84       1242.22        20.04 o                         
   7   1   5       5085.86       4906.28        93.19 o                         
   8   1   5        188.03        220.92         6.97 o                         
   9   1   5         78.60         75.05         3.92 o                         
  10   1   5         88.55         91.70         2.35 o                         
  11   1   5        530.20        591.42         8.59 o                         
  12   1   5       1652.85       1680.08        20.25 o                         
  13   1   5        251.85        258.97         5.01 o                         
  14   1   5        679.98        724.64         9.34 o                         
  15   1   5         88.78         85.78         3.25 o                         
  16   1   5         70.17         77.02         3.11 o                         
  17   1   5         64.45         48.08         2.95 o                         
 -17   2   5        130.12        114.63         4.86 o                         
 -16   2   5        206.94        245.99         9.66 o                         
 -15   2   5        178.44        203.11         5.56 o                         
 -14   2   5          2.55          3.47         1.73 o                         
 -13   2   5         66.90         78.10         2.36 o                         
 -12   2   5        345.22        292.38         5.00 o                         
 -11   2   5         23.05         19.12         1.51 o                         
 -10   2   5        443.26        404.71         5.17 o                         
  -9   2   5        121.55        112.38         4.25 o                         
  -8   2   5       2022.55       1903.38        41.79 o                         
  -7   2   5        222.44        182.04         7.15 o                         
  -6   2   5       4736.19       4952.38        92.83 o                         
  -5   2   5       1742.07       1797.15        35.87 o                         
  -4   2   5       2763.85       2987.24       100.54 o                         
  -3   2   5       6460.14       6910.73       224.87 o                         
  -2   2   5       1468.48       1512.35        38.70 o                         
  -1   2   5       1404.76       1278.44        41.84 o                         
   0   2   5       3030.56       2993.53       101.49 o                         
   1   2   5          7.39         11.92         2.18 o                         
   2   2   5        222.28        190.47         6.59 o                         
   3   2   5        352.51        308.14         9.02 o                         
   4   2   5       1138.15       1123.82        29.95 o                         
   5   2   5       5698.44       5466.14       127.36 o                         
   6   2   5          2.76          6.67         1.92 o                         
   7   2   5          0.22          1.15         1.37 o                         
   8   2   5         32.85         37.04         6.71 o                         
   9   2   5         86.19         97.06         6.59 o                         
  10   2   5        439.43        446.99         7.28 o                         
  11   2   5        210.41        192.54         3.42 o                         
  12   2   5        191.79        176.36         3.28 o                         
  13   2   5          4.23          7.46         1.16 o                         
  14   2   5          6.61          7.50         1.19 o                         
  15   2   5         63.46         53.63         2.22 o                         
  16   2   5         90.13        108.27         5.00 o                         
  17   2   5         17.84         17.80         2.48 o                         
 -16   3   5         16.60         12.93         1.91 o                         
 -15   3   5        103.40        114.85         3.19 o                         
 -14   3   5         85.18         80.85         3.20 o                         
 -13   3   5          4.64          0.77         1.03 o                         
 -12   3   5       1008.98       1032.18        11.64 o                         
 -11   3   5         50.28         53.24         1.75 o                         
 -10   3   5       1092.20       1018.70        11.18 o                         
  -9   3   5       2002.88       1915.16        26.94 o                         
  -8   3   5        233.75        253.17        10.28 o                         
  -7   3   5        752.52        732.37        20.73 o                         
  -6   3   5       1469.08       1412.21        39.44 o                         
  -5   3   5         22.74         18.61         3.22 o                         
  -4   3   5          8.66          2.13         1.76 o                         
  -3   3   5         19.38         22.09         4.19 o                         
  -2   3   5       2267.75       2208.33        54.22 o                         
  -1   3   5       2755.62       2672.62        64.36 o                         
   0   3   5       1229.97       1348.29        48.74 o                         
   1   3   5       4296.39       4053.03        77.78 o                         
   2   3   5          5.59          6.49         1.98 o                         
   3   3   5       1102.67       1013.43        26.01 o                         
   4   3   5        102.49        102.80        16.61 o                         
   5   3   5       1099.70       1201.95        26.23 o                         
   6   3   5       5746.02       5346.90       125.25 o                         
   7   3   5        286.21        246.81        12.24 o                         
   8   3   5         71.68         32.24         3.06 o                         
   9   3   5         22.31         19.96         3.34 o                         
  10   3   5        358.77        316.61         6.44 o                         
  11   3   5        418.43        402.13         6.78 o                         
  12   3   5        113.95         98.47         2.28 o                         
  13   3   5        655.02        669.89         8.06 o                         
  14   3   5          2.00         10.43         1.18 o                         
  15   3   5          4.51         10.14         1.21 o                         
  16   3   5       1023.08       1173.40        26.01 o                         
  17   3   5        179.00        191.89         9.52 o                         
 -16   4   5          2.47          2.82         0.80 o                         
 -15   4   5          7.16          7.33         3.05 o                         
 -14   4   5        117.60        125.72         2.98 o                         
 -13   4   5        319.43        346.86         5.15 o                         
 -12   4   5        517.06        560.86         6.57 o                         
 -11   4   5        255.98        258.87         3.73 o                         
 -10   4   5        228.77        222.96         3.31 o                         
  -9   4   5         54.74         41.76         1.42 o                         
  -8   4   5       1234.42       1158.97        31.52 o                         
  -7   4   5          3.96         -0.86         5.14 o                         
  -6   4   5       2248.57       2199.52        81.78 o                         
  -5   4   5       1009.55       1121.13        73.55 o                         
  -4   4   5       9842.69      10691.52       338.26 o                         
  -3   4   5       1306.77       1226.11        31.87 o                         
  -2   4   5         20.83         23.91         2.28 o                         
  -1   4   5        137.32        132.10         4.59 o                         
   0   4   5        745.08        796.90        16.94 o                         
   1   4   5       3698.91       3569.01        59.31 o                         
   2   4   5       6310.65       6429.53       113.67 o                         
   3   4   5       7423.77       7303.35       128.80 o                         
   4   4   5        348.78        343.25        12.42 o                         
   5   4   5        960.83       1014.04        28.37 o                         
   6   4   5       1672.17       1661.87        43.39 o                         
   7   4   5        683.78        590.00        12.76 o                         
   8   4   5        618.93        570.35        14.89 o                         
   9   4   5        133.13        133.10         5.80 o                         
  10   4   5        141.22        136.62         3.27 o                         
  11   4   5        375.89        389.49         7.39 o                         
  12   4   5         25.56         39.86         1.77 o                         
  13   4   5          8.20          2.18         1.21 o                         
  14   4   5         43.33         40.02         1.51 o                         
  15   4   5        106.12        114.47         2.53 o                         
  16   4   5         54.44         55.41         2.12 o                         
  17   4   5         37.47         51.64         2.53 o                         
 -16   5   5        372.10        276.38         9.81 o                         
 -15   5   5          0.55         -0.89         0.93 o                         
 -14   5   5          7.54          8.52         1.28 o                         
 -13   5   5        403.06        414.20         5.63 o                         
 -12   5   5        395.68        404.28         5.30 o                         
 -11   5   5        125.18        132.12         2.60 o                         
 -10   5   5       1348.81       1296.10        14.68 o                         
  -9   5   5        501.18        463.05         5.87 o                         
  -8   5   5        283.45        251.72         5.34 o                         
  -7   5   5        264.13        239.25         9.17 o                         
  -6   5   5         94.01         95.21         4.88 o                         
  -5   5   5         23.47         24.86         2.21 o                         
  -4   5   5        357.60        404.64        14.56 o                         
  -3   5   5       4527.14       4428.57       327.41 o                         
  -2   5   5         61.48         82.42         5.24 o                         
  -1   5   5          3.31          2.28         1.71 o                         
   0   5   5       2979.55       3075.30        85.00 o                         
   1   5   5        747.49        754.73        14.40 o                         
   2   5   5       4094.96       3793.56        72.47 o                         
   3   5   5       1387.69       1292.65        23.47 o                         
   4   5   5       1224.57       1161.03        31.95 o                         
   5   5   5        218.33        251.13        10.86 o                         
   6   5   5        125.38         85.89         6.71 o                         
   7   5   5       3766.98       3482.26        67.97 o                         
   8   5   5        189.92        212.73         7.37 o                         
   9   5   5        127.72        137.19         5.91 o                         
  10   5   5        557.15        494.72         6.52 o                         
  11   5   5         80.42        100.30         2.43 o                         
  12   5   5       2757.29       2746.99        28.63 o                         
  13   5   5        104.30        104.33         2.41 o                         
  14   5   5        294.94        316.18         4.22 o                         
  15   5   5        520.64        612.05         7.65 o                         
  16   5   5         21.39         22.53         1.42 o                         
  17   5   5        210.41        264.65         7.40 o                         
  18   5   5          9.80         10.76         1.62 o                         
 -15   6   5          2.42          0.28         0.88 o                         
 -14   6   5        192.73        204.20         6.42 o                         
 -13   6   5        298.77        291.60         4.70 o                         
 -12   6   5         96.78        100.83         2.65 o                         
 -11   6   5        441.41        418.56         8.72 o                         
 -10   6   5        486.84        456.50         6.16 o                         
  -9   6   5         53.16         46.09         1.56 o                         
  -8   6   5        426.42        364.90         4.29 o                         
  -7   6   5        752.77        713.31        21.23 o                         
  -6   6   5        544.54        527.71        16.29 o                         
  -5   6   5        160.29        152.20         7.42 o                         
  -4   6   5         15.66          7.46         1.67 o                         
  -3   6   5         17.89          9.33         4.09 o                         
  -2   6   5       4004.28       4257.15       101.98 o                         
  -1   6   5        962.65        927.76        26.56 o                         
   0   6   5        115.87        119.87         6.28 o                         
   1   6   5         57.52        105.60         8.64 o                         
   2   6   5        950.47        927.35        18.71 o                         
   3   6   5        165.90        139.04         5.51 o                         
   4   6   5        753.99        600.51        18.92 o                         
   5   6   5        169.37        131.73         8.27 o                         
   6   6   5         71.78         81.63         4.57 o                         
   7   6   5        756.67        645.42        14.02 o                         
   8   6   5        372.67        330.03        10.17 o                         
   9   6   5       1473.62       1509.85        33.78 o                         
  10   6   5        112.64        111.61         2.97 o                         
  11   6   5        137.65        135.92         3.69 o                         
  12   6   5        177.83        207.53         3.90 o                         
  13   6   5          0.54          1.21         1.37 o                         
  14   6   5         48.47         44.29         2.09 o                         
  15   6   5          2.68          3.11         1.30 o                         
  16   6   5         88.37         91.27         2.55 o                         
  17   6   5         18.84         18.47         1.81 o                         
  18   6   5          6.96          6.25         0.87 o                         
 -14   7   5          0.65          1.07         0.67 o                         
 -13   7   5        143.04        167.51         2.73 o                         
 -12   7   5          7.04          6.13         1.37 o                         
 -11   7   5        367.66        374.21         6.73 o                         
 -10   7   5         39.86         43.30         1.86 o                         
  -9   7   5        584.99        552.78         7.48 o                         
  -8   7   5        762.32        695.73         7.48 o                         
  -7   7   5       2421.99       2244.23        21.36 o                         
  -6   7   5        802.49        723.86        21.45 o                         
  -5   7   5       1280.09       1179.33        26.38 o                         
  -4   7   5        505.31        413.49        11.21 o                         
  -3   7   5        841.62        740.70        36.70 o                         
  -2   7   5        561.73        548.26        18.87 o                         
  -1   7   5        173.67        175.93         9.29 o                         
   0   7   5       1094.10       1042.73        20.76 o                         
   1   7   5       1374.53       1413.30        34.69 o                         
   2   7   5       2036.52       1971.54        40.37 o                         
   3   7   5        106.46        121.65         4.37 o                         
   4   7   5        393.53        386.37        12.82 o                         
   5   7   5         20.71         41.35         3.80 o                         
   6   7   5       5711.99       5329.66       104.06 o                         
   7   7   5        339.63        309.37        11.15 o                         
   8   7   5          1.67          1.65         1.86 o                         
   9   7   5        362.61        325.91         9.51 o                         
  10   7   5        503.24        533.50         8.05 o                         
  11   7   5       2801.31       2823.54        27.60 o                         
  12   7   5         51.82         50.10         1.65 o                         
  13   7   5         37.06         44.29         1.62 o                         
  14   7   5         22.10         32.69         1.54 o                         
  15   7   5        285.87        323.68         4.60 o                         
  16   7   5          6.44          7.37         1.34 o                         
  17   7   5         54.18         56.77         5.09 o                         
 -14   8   5         16.77          9.72         1.14 o                         
 -13   8   5        135.88        163.59         2.76 o                         
 -12   8   5          3.24          1.08         1.15 o                         
 -11   8   5        204.02        202.67         3.64 o                         
 -10   8   5        428.99        433.79         8.15 o                         
  -9   8   5        655.57        674.59         9.48 o                         
  -8   8   5        221.69        202.80         3.14 o                         
  -7   8   5        223.69        206.40         3.10 o                         
  -6   8   5        390.34        354.51         5.31 o                         
  -5   8   5        574.02        548.64        17.08 o                         
  -4   8   5        920.42        856.43        23.22 o                         
  -3   8   5       1735.74       1576.96        39.52 o                         
  -2   8   5        959.20        950.77        32.32 o                         
  -1   8   5        578.68        543.33        52.12 o                         
   0   8   5        239.93        233.90         8.18 o                         
   1   8   5        829.18        819.64        27.53 o                         
   2   8   5        180.19        146.75         5.39 o                         
   3   8   5        283.71        255.73         7.78 o                         
   4   8   5        628.19        569.97        13.73 o                         
   5   8   5         24.78         40.00         3.54 o                         
   6   8   5         28.99         22.40         3.10 o                         
   7   8   5        139.85        139.99        11.01 o                         
   8   8   5        152.64        146.42         8.39 o                         
   9   8   5          0.51          0.74         1.12 o                         
  10   8   5        577.86        533.10         7.78 o                         
  11   8   5        681.20        617.49         7.81 o                         
  12   8   5          4.06          4.53         1.27 o                         
  13   8   5         21.76         30.44         1.51 o                         
  14   8   5          9.07          8.51         1.30 o                         
  15   8   5          8.50          9.38         1.30 o                         
  16   8   5        180.25        200.68         3.27 o                         
  17   8   5         40.50         39.65         1.48 o                         
 -13   9   5         71.48         61.04         1.48 o                         
 -12   9   5        138.90        157.64         3.05 o                         
 -11   9   5         38.44         47.20         2.15 o                         
 -10   9   5         51.70         54.56         2.11 o                         
  -9   9   5        411.47        467.70         8.12 o                         
  -8   9   5        290.41        306.41         4.56 o                         
  -7   9   5        163.95        167.40         2.96 o                         
  -6   9   5        510.91        447.80         5.38 o                         
  -5   9   5        226.97        230.18         3.07 o                         
  -4   9   5        911.40        841.04        11.98 o                         
  -3   9   5        206.88        194.30        10.37 o                         
  -2   9   5          0.29         -0.53         3.97 o                         
  -1   9   5       1008.86        934.65        29.72 o                         
   0   9   5        114.72        120.02        12.57 o                         
   1   9   5       2282.77       2322.48        58.87 o                         
   2   9   5       1329.26       1254.41        25.23 o                         
   3   9   5        331.93        321.59         8.33 o                         
   4   9   5          0.47          1.13         2.00 o                         
   5   9   5         53.17         56.63         4.26 o                         
   6   9   5          1.68          2.90         2.55 o                         
   7   9   5       2013.15       1787.35        35.66 o                         
   8   9   5          0.72          2.06         1.69 o                         
   9   9   5         63.87         52.37         1.89 o                         
  10   9   5         40.89         33.41         1.70 o                         
  11   9   5        438.59        410.53         5.81 o                         
  12   9   5        507.92        545.79         8.07 o                         
  13   9   5        427.42        455.75         7.89 o                         
  14   9   5         71.05         85.45         2.49 o                         
  15   9   5        530.94        612.94         9.02 o                         
  16   9   5         14.87         14.32         1.13 o                         
  17   9   5        288.68        316.30         5.21 o                         
 -12  10   5        180.66        173.57         5.78 o                         
 -11  10   5          0.91          3.01         1.04 o                         
 -10  10   5          0.82          1.40         1.37 o                         
  -9  10   5          3.51          2.03         1.19 o                         
  -8  10   5        283.90        315.18         4.40 o                         
  -7  10   5        540.26        553.79         6.70 o
[truncated: 595,351 more chars]
