# Supplementary material for: Synthesis and structure of (3aRS,10SR,10aSR)-2-(4-chloro­phen­yl)-5-[(4-methyl­phen­yl)sulfon­yl]-1-oxo-1,2,3,3a,4,5,10,10a-octa­hydro­pyrrolo­[3,4-b]carbazole-10-carb­oxy­lic acid with an unknown solvent
Source: Acta Crystallogr E Crystallogr Commun. 2026 Apr 17;82(Pt 5):480–4. doi: 10.1107/S2056989026003762 (PMC13148214; doi:10.1107/S2056989026003762)
Supplement: Supplementary file 4 [file e-82-00480-Isup4.cml]

<?xml version="1.0" encoding="UTF-8"?>
<cml convention="cmlDict:cmllite" xmlns="http://www.xml-cml.org/schema" xmlns:cmlDict="http://www.xml-cml.org/dictionary/cml/" xmlns:nameDict="http://www.xml-cml.org/dictionary/cml/name/">
  <molecule id="m1">
    <name dictRef="nameDict:unknown">2-(4-Chlorophenyl)-5-[(4-methylphenyl)sulfonyl]-1-oxo-1,2,3,3a,4,5,10,10a-octahydropyrrolo[3,4-b]carbazole-10-carboxylic acid</name>
    <atomArray>
      <atom id="a1" elementType="Cl" hydrogenCount="0">
        <label value="Cl" dictRef="cmlDict:locant"/>
      </atom>
      <atom id="a2" elementType="C" hydrogenCount="0">
        <label value="1" dictRef="cmlDict:locant"/>
      </atom>
      <atom id="a3" elementType="C">
        <label value="2" dictRef="cmlDict:locant"/>
      </atom>
      <atom id="a4" elementType="C">
        <label value="3" dictRef="cmlDict:locant"/>
      </atom>
      <atom id="a5" elementType="C" hydrogenCount="0">
        <label value="4" dictRef="cmlDict:locant"/>
      </atom>
      <atom id="a6" elementType="C">
        <label value="5" dictRef="cmlDict:locant"/>
      </atom>
      <atom id="a7" elementType="C">
        <label value="6" dictRef="cmlDict:locant"/>
      </atom>
      <atom id="a57" elementType="H"/>
      <atom id="a58" elementType="H"/>
      <atom id="a59" elementType="H"/>
      <atom id="a60" elementType="H"/>
      <atom id="a8" elementType="C">
        <label value="1" dictRef="cmlDict:locant"/>
        <label value="C" dictRef="cmlDict:locant"/>
      </atom>
      <atom id="a61" elementType="H"/>
      <atom id="a62" elementType="H"/>
      <atom id="a63" elementType="H"/>
      <atom id="a9" elementType="C" hydrogenCount="0">
        <label value="1" dictRef="cmlDict:locant"/>
      </atom>
      <atom id="a10" elementType="C">
        <label value="2" dictRef="cmlDict:locant"/>
      </atom>
      <atom id="a11" elementType="C">
        <label value="3" dictRef="cmlDict:locant"/>
      </atom>
      <atom id="a12" elementType="C" hydrogenCount="0">
        <label value="4" dictRef="cmlDict:locant"/>
      </atom>
      <atom id="a13" elementType="C">
        <label value="5" dictRef="cmlDict:locant"/>
      </atom>
      <atom id="a14" elementType="C">
        <label value="6" dictRef="cmlDict:locant"/>
      </atom>
      <atom id="a64" elementType="H"/>
      <atom id="a65" elementType="H"/>
      <atom id="a66" elementType="H"/>
      <atom id="a67" elementType="H"/>
      <atom id="a15" elementType="S" hydrogenCount="0"/>
      <atom id="a16" elementType="O" hydrogenCount="0">
        <label value="O" dictRef="cmlDict:locant"/>
      </atom>
      <atom id="a17" elementType="O" hydrogenCount="0">
        <label value="O'" dictRef="cmlDict:locant"/>
      </atom>
      <atom id="a18" elementType="O" hydrogenCount="0">
        <label value="O" dictRef="cmlDict:locant"/>
      </atom>
      <atom id="a41" elementType="C" hydrogenCount="0">
        <label value="1" dictRef="cmlDict:locant"/>
      </atom>
      <atom id="a42" elementType="N" hydrogenCount="0">
        <label value="2" dictRef="cmlDict:locant"/>
        <label value="N" dictRef="cmlDict:locant"/>
      </atom>
      <atom id="a43" elementType="C">
        <label value="3" dictRef="cmlDict:locant"/>
      </atom>
      <atom id="a44" elementType="C">
        <label value="3a" dictRef="cmlDict:locant"/>
      </atom>
      <atom id="a45" elementType="C">
        <label value="4" dictRef="cmlDict:locant"/>
      </atom>
      <atom id="a46" elementType="C" hydrogenCount="0">
        <label value="4a" dictRef="cmlDict:locant"/>
      </atom>
      <atom id="a47" elementType="N" hydrogenCount="0">
        <label value="5" dictRef="cmlDict:locant"/>
        <label value="N'" dictRef="cmlDict:locant"/>
      </atom>
      <atom id="a48" elementType="C" hydrogenCount="0">
        <label value="5a" dictRef="cmlDict:locant"/>
      </atom>
      <atom id="a49" elementType="C">
        <label value="6" dictRef="cmlDict:locant"/>
      </atom>
      <atom id="a50" elementType="C">
        <label value="7" dictRef="cmlDict:locant"/>
      </atom>
      <atom id="a51" elementType="C">
        <label value="8" dictRef="cmlDict:locant"/>
      </atom>
      <atom id="a52" elementType="C">
        <label value="9" dictRef="cmlDict:locant"/>
      </atom>
      <atom id="a53" elementType="C" hydrogenCount="0">
        <label value="9a" dictRef="cmlDict:locant"/>
      </atom>
      <atom id="a54" elementType="C" hydrogenCount="0">
        <label value="9b" dictRef="cmlDict:locant"/>
      </atom>
      <atom id="a55" elementType="C">
        <label value="10" dictRef="cmlDict:locant"/>
      </atom>
      <atom id="a56" elementType="C">
        <label value="10a" dictRef="cmlDict:locant"/>
      </atom>
      <atom id="a38" elementType="C" hydrogenCount="0">
        <label value="C" dictRef="cmlDict:locant"/>
      </atom>
      <atom id="a39" elementType="O" hydrogenCount="0">
        <label value="O'" dictRef="cmlDict:locant"/>
      </atom>
      <atom id="a40" elementType="O">
        <label value="O" dictRef="cmlDict:locant"/>
      </atom>
      <atom id="a68" elementType="H"/>
      <atom id="a69" elementType="H"/>
      <atom id="a70" elementType="H"/>
      <atom id="a71" elementType="H"/>
      <atom id="a72" elementType="H"/>
      <atom id="a73" elementType="H"/>
      <atom id="a74" elementType="H"/>
      <atom id="a75" elementType="H"/>
      <atom id="a76" elementType="H"/>
      <atom id="a77" elementType="H"/>
      <atom id="a78" elementType="H"/>
      <atom id="a79" elementType="H"/>
    </atomArray>
    <bondArray>
      <bond id="a2_a3" atomRefs2="a2 a3" order="D"/>
      <bond id="a3_a4" atomRefs2="a3 a4" order="S"/>
      <bond id="a4_a5" atomRefs2="a4 a5" order="D"/>
      <bond id="a5_a6" atomRefs2="a5 a6" order="S"/>
      <bond id="a6_a7" atomRefs2="a6 a7" order="D"/>
      <bond id="a7_a2" atomRefs2="a7 a2" order="S"/>
      <bond id="a3_a57" atomRefs2="a3 a57" order="S"/>
      <bond id="a4_a58" atomRefs2="a4 a58" order="S"/>
      <bond id="a6_a59" atomRefs2="a6 a59" order="S"/>
      <bond id="a7_a60" atomRefs2="a7 a60" order="S"/>
      <bond id="a1_a5" atomRefs2="a1 a5" order="S"/>
      <bond id="a8_a61" atomRefs2="a8 a61" order="S"/>
      <bond id="a8_a62" atomRefs2="a8 a62" order="S"/>
      <bond id="a8_a63" atomRefs2="a8 a63" order="S"/>
      <bond id="a9_a10" atomRefs2="a9 a10" order="D"/>
      <bond id="a10_a11" atomRefs2="a10 a11" order="S"/>
      <bond id="a11_a12" atomRefs2="a11 a12" order="D"/>
      <bond id="a12_a13" atomRefs2="a12 a13" order="S"/>
      <bond id="a13_a14" atomRefs2="a13 a14" order="D"/>
      <bond id="a14_a9" atomRefs2="a14 a9" order="S"/>
      <bond id="a10_a64" atomRefs2="a10 a64" order="S"/>
      <bond id="a11_a65" atomRefs2="a11 a65" order="S"/>
      <bond id="a13_a66" atomRefs2="a13 a66" order="S"/>
      <bond id="a14_a67" atomRefs2="a14 a67" order="S"/>
      <bond id="a8_a12" atomRefs2="a8 a12" order="S"/>
      <bond id="a15_a16" atomRefs2="a15 a16" order="D"/>
      <bond id="a15_a17" atomRefs2="a15 a17" order="D"/>
      <bond id="a9_a15" atomRefs2="a9 a15" order="S"/>
      <bond id="a45_a44" atomRefs2="a45 a44" order="S"/>
      <bond id="a44_a56" atomRefs2="a44 a56" order="S"/>
      <bond id="a56_a55" atomRefs2="a56 a55" order="S"/>
      <bond id="a55_a54" atomRefs2="a55 a54" order="S"/>
      <bond id="a54_a53" atomRefs2="a54 a53" order="S"/>
      <bond id="a53_a52" atomRefs2="a53 a52" order="S"/>
      <bond id="a52_a51" atomRefs2="a52 a51" order="D"/>
      <bond id="a51_a50" atomRefs2="a51 a50" order="S"/>
      <bond id="a50_a49" atomRefs2="a50 a49" order="D"/>
      <bond id="a49_a48" atomRefs2="a49 a48" order="S"/>
      <bond id="a53_a48" atomRefs2="a53 a48" order="D"/>
      <bond id="a48_a47" atomRefs2="a48 a47" order="S"/>
      <bond id="a47_a46" atomRefs2="a47 a46" order="S"/>
      <bond id="a45_a46" atomRefs2="a45 a46" order="S"/>
      <bond id="a54_a46" atomRefs2="a54 a46" order="D"/>
      <bond id="a42_a43" atomRefs2="a42 a43" order="S"/>
      <bond id="a41_a42" atomRefs2="a41 a42" order="S"/>
      <bond id="a43_a44" atomRefs2="a43 a44" order="S"/>
      <bond id="a56_a41" atomRefs2="a56 a41" order="S"/>
      <bond id="a38_a39" atomRefs2="a38 a39" order="D"/>
      <bond id="a38_a40" atomRefs2="a38 a40" order="S"/>
      <bond id="a55_a38" atomRefs2="a55 a38" order="S"/>
      <bond id="a43_a68" atomRefs2="a43 a68" order="S"/>
      <bond id="a43_a69" atomRefs2="a43 a69" order="S"/>
      <bond id="a44_a70" atomRefs2="a44 a70" order="S"/>
      <bond id="a45_a71" atomRefs2="a45 a71" order="S"/>
      <bond id="a45_a72" atomRefs2="a45 a72" order="S"/>
      <bond id="a49_a73" atomRefs2="a49 a73" order="S"/>
      <bond id="a50_a74" atomRefs2="a50 a74" order="S"/>
      <bond id="a51_a75" atomRefs2="a51 a75" order="S"/>
      <bond id="a52_a76" atomRefs2="a52 a76" order="S"/>
      <bond id="a55_a77" atomRefs2="a55 a77" order="S"/>
      <bond id="a56_a78" atomRefs2="a56 a78" order="S"/>
      <bond id="a40_a79" atomRefs2="a40 a79" order="S"/>
      <bond id="a18_a41" atomRefs2="a18 a41" order="D"/>
      <bond id="a15_a47" atomRefs2="a15 a47" order="S"/>
      <bond id="a2_a42" atomRefs2="a2 a42" order="S"/>
    </bondArray>
  </molecule>
</cml>
